# Supplementary material for: Crystal structure of 3-(3,4,5-tri­meth­oxy­phen­yl)-1,2,3,4-tetra­hydro­cyclo­penta[b]indole-2-carb­oxy­lic acid
Source: Acta Crystallogr E Crystallogr Commun. 2015 May 13;71(Pt 6):o395–6. doi: 10.1107/S2056989015008786 (PMC4459319; doi:10.1107/S2056989015008786)
Supplement: Supplementary file 1 [file e-71-0o395-sup1.cif]

##############################################################################
#                                                                            #
# This CIF contains the data in a paper accepted for publication in          #
# Acta Crystallographica Section E. It conforms to the requirements of       #
# Notes for Authors for Acta Crystallographica Section E, and has been       #
# peer reviewed under the auspices of the IUCr Commission on Journals.       #
#                                                                            #
# Full details of the Crystallographic Information File format               #
# are given in the paper "The Crystallographic Information File (CIF):       #
# a New Standard Archive File for Crystallography" by S. R. Hall, F. H.      #
# Allen and I. D. Brown [Acta Cryst. (1991), A47, 655-685].                  #
#                                                                            #
# The current version of the core CIF dictionary is obtainable from          #
# ftp://ftp.iucr.org/pub/cif_core.dic.                                       #
#                                                                            #
# Software is freely available for graphical display of the structure(s)     #
# in this CIF. For information consult the CIF software page                 #
# http://www.iucr.org/resources/cif/software.                                #
#                                                                            #
# This file may be used for bona fide research purposes within the           #
# scientific community so long as proper attribution is given to the journal # 
# article from which it was obtained.                                        #
#                                                                            #
##############################################################################
data_I
_database_code_depnum_ccdc_archive 'CCDC 1063387'
_audit_creation_method     SHELXL-2014
_chemical_name_systematic
;\
3-(3,4,5-Trimethoxyphenyl)-1,2,3,4-tetrahydrocyclopenta[<i>b</i>]indole-2-\
carboxylic acid
;
_chemical_name_common     ?
_chemical_formula_moiety     'C21 H21 N O5'
_chemical_formula_sum     'C21 H21 N O5'
_chemical_formula_iupac     'C21 H21 N O5'
_chemical_formula_weight     367.39
_chemical_melting_point     ?
_symmetry_space_group_name_hall     '-P 1'
_shelx_space_group_comment
;
The symmetry employed for this shelxl refinement is uniquely defined
by the following loop, which should always be used as a source of
symmetry information in preference to the above space-group names.
They are only intended as comments.
;
_space_group_crystal_system     triclinic
_space_group_name_H-M_alt     'P -1'
_space_group_name_Hall     '-P 1'
loop_
    _space_group_symop_operation_xyz
    'x, y, z'
    '-x, -y, -z'
_cell_length_a     7.2030(10)
_cell_length_b     9.5844(12)
_cell_length_c     12.9957(17)
_cell_angle_alpha     91.939(5)
_cell_angle_beta     97.198(6)
_cell_angle_gamma     91.716(5)
_cell_volume     889.1(2)
_cell_formula_units_Z     2
_cell_measurement_reflns_used     9708
_cell_measurement_theta_min     2.6
_cell_measurement_theta_max     38
_cell_measurement_temperature     100(2)
_exptl_crystal_description     irregular
_exptl_crystal_colour     colourless
_exptl_crystal_size_max     0.343
_exptl_crystal_size_mid     0.173
_exptl_crystal_size_min     0.131
_exptl_crystal_density_diffrn     1.372
_exptl_crystal_density_meas     ?
_exptl_crystal_density_method     ?
_exptl_crystal_F_000     388
_exptl_absorpt_coefficient_mu     0.098
_exptl_absorpt_correction_type     multi-scan
_exptl_absorpt_process_details
;
(SADABS; Bruker, 2010)
;
_shelx_estimated_absorpt_T_min     0.9671
_shelx_estimated_absorpt_T_max     0.9872
_exptl_absorpt_correction_T_min     0.967
_exptl_absorpt_correction_T_max     0.987
_exptl_special_details     ?
_diffrn_ambient_temperature     100(2)
_diffrn_radiation_type     MoK\a
_diffrn_radiation_wavelength     0.71073
_diffrn_radiation_source     'fine-focus sealed tube'
_diffrn_measurement_device_type     'Bruker APEX CCD'
_diffrn_measurement_method     'phi and omega scans'
_diffrn_detector_area_resol_mean     8.3333
_diffrn_reflns_number     100846
_diffrn_reflns_av_R_equivalents     0.0314
_diffrn_reflns_theta_min     1.581
_diffrn_reflns_theta_max     34.970
_diffrn_reflns_theta_full     25.242
_diffrn_measured_fraction_theta_max     0.999
_diffrn_measured_fraction_theta_full     1.000
_diffrn_reflns_limit_h_min     -11
_diffrn_reflns_limit_h_max     11
_diffrn_reflns_limit_k_min     -15
_diffrn_reflns_limit_k_max     15
_diffrn_reflns_limit_l_min     -20
_diffrn_reflns_limit_l_max     20
_refine_special_details     ?
_reflns_number_total     7825
_reflns_number_gt     6558
_reflns_threshold_expression     I>2\s(I)
_refine_ls_structure_factor_coef     Fsqd
_refine_ls_matrix_type     full
_refine_ls_R_factor_all     0.0474
_refine_ls_R_factor_gt     0.0378
_refine_ls_wR_factor_gt     0.1079
_refine_ls_wR_factor_ref     0.1188
_refine_ls_goodness_of_fit_ref     0.936
_refine_ls_restrained_S_all     0.936
_refine_ls_number_reflns     7825
_refine_ls_number_parameters     248
_refine_ls_number_restraints     0
_refine_ls_hydrogen_treatment     constr
_refine_ls_weighting_scheme     calc
_refine_ls_weighting_details
              'w=1/[\s^2^(Fo^2^)+(0.0790P)^2^+0.2107P] where P=(Fo^2^+2Fc^2^)/3'
_atom_sites_solution_hydrogens     geom
_atom_sites_solution_primary     ?
_atom_sites_solution_secondary     ?
_refine_ls_shift/su_max     0.000
_refine_ls_shift/su_mean     0.000
_refine_diff_density_max     0.576
_refine_diff_density_min     -0.274
_refine_ls_extinction_method     none
_refine_ls_extinction_coef     .
loop_
    _atom_type_symbol
    _atom_type_description
    _atom_type_scat_dispersion_real
    _atom_type_scat_dispersion_imag
    _atom_type_scat_source
    'C' 'C' 0.0033 0.0016
                         'International Tables Vol C Tables 4.2.6.8 and 6.1.1.4'
    'H' 'H' 0.0000 0.0000
                         'International Tables Vol C Tables 4.2.6.8 and 6.1.1.4'
    'N' 'N' 0.0061 0.0033
                         'International Tables Vol C Tables 4.2.6.8 and 6.1.1.4'
    'O' 'O' 0.0106 0.0060
                         'International Tables Vol C Tables 4.2.6.8 and 6.1.1.4'
_computing_data_collection
;
<i>APEX2</i> (Bruker, 2010)
;
_computing_cell_refinement
;
<i>SAINT</i> (Bruker, 2010)
;
_computing_data_reduction
;
<i>SAINT</i> (Bruker, 2010)
;
_computing_structure_solution
;
SHELXS97 (Sheldrick, 2008)
;
_computing_structure_refinement
;
<i>SHELXLE</i> (H\"ubschle <i>et al.</i>,  2011)
;
_computing_molecular_graphics
;
MERCURY (Macrae <i>et al.</i>,  2006)
;
_computing_publication_material
;
OLEX2 (Dolomanov <i>et al.</i>,  2003) and publCIF (Westrip,
2010)
;
loop_
    _atom_site_type_symbol
    _atom_site_label
    _atom_site_fract_x
    _atom_site_fract_y
    _atom_site_fract_z
    _atom_site_U_iso_or_equiv
    _atom_site_adp_type
    _atom_site_calc_flag
    _atom_site_occupancy
    _atom_site_disorder_assembly
    _atom_site_disorder_group
    O O1 0.67935(8) 0.20458(6) 0.61432(4) 0.01701(10) Uani d 1 . .
    O O2 0.85593(8) 0.13066(7) 0.45301(4) 0.02026(11) Uani d 1 . .
    O O3 0.52886(8) 0.14039(6) 0.07684(5) 0.02004(11) Uani d 1 . .
    O O4 0.27178(9) 0.00009(6) 0.05008(5) 0.02346(12) Uani d 1 . .
    H H4 0.3380 -0.0455 0.0131 0.035 Uiso calc 1 . .
    O O5 0.36545(8) 0.34406(6) 0.59020(4) 0.01927(11) Uani d 1 . .
    N N1 0.20865(9) 0.57757(6) 0.22742(5) 0.01503(10) Uani d 1 . .
    H H1 0.2993 0.6285 0.2636 0.018 Uiso calc 1 . .
    C C1 -0.33636(10) 0.65445(9) 0.10853(6) 0.01960(13) Uani d 1 . .
    H H1A -0.4633 0.6671 0.0816 0.024 Uiso calc 1 . .
    C C2 -0.25626(10) 0.52708(8) 0.09178(6) 0.01735(12) Uani d 1 . .
    H H2 -0.3264 0.4538 0.0522 0.021 Uiso calc 1 . .
    C C3 -0.07052(9) 0.50802(7) 0.13406(5) 0.01394(11) Uani d 1 . .
    C C4 0.05337(9) 0.39331(7) 0.13915(5) 0.01372(11) Uani d 1 . .
    C C5 0.21619(9) 0.43919(7) 0.19636(5) 0.01331(11) Uani d 1 . .
    C C6 0.36676(9) 0.33516(7) 0.20740(5) 0.01314(11) Uani d 1 . .
    H H6 0.4670 0.3624 0.1645 0.016 Uiso calc 1 . .
    C C7 0.45411(9) 0.30909(7) 0.31710(5) 0.01289(11) Uani d 1 . .
    C C8 0.62291(9) 0.24015(7) 0.33130(5) 0.01407(11) Uani d 1 . .
    H H8 0.6873 0.2187 0.2736 0.017 Uiso calc 1 . .
    C C9 0.69665(9) 0.20293(7) 0.43061(5) 0.01429(11) Uani d 1 . .
    C C10 0.60455(9) 0.23835(7) 0.51579(5) 0.01402(11) Uani d 1 . .
    C C11 0.58428(11) 0.08561(8) 0.65126(6) 0.02034(13) Uani d 1 . .
    H H11A 0.4493 0.1005 0.6438 0.031 Uiso calc 1 . .
    H H11B 0.6302 0.0737 0.7246 0.031 Uiso calc 1 . .
    H H11C 0.6086 0.0016 0.6106 0.031 Uiso calc 1 . .
    C C12 0.94999(11) 0.08870(10) 0.36769(7) 0.02528(16) Uani d 1 . .
    H H12A 0.8643 0.0311 0.3179 0.038 Uiso calc 1 . .
    H H12B 1.0587 0.0345 0.3927 0.038 Uiso calc 1 . .
    H H12C 0.9918 0.1716 0.3337 0.038 Uiso calc 1 . .
    C C13 0.03194(10) 0.62141(7) 0.19116(5) 0.01434(11) Uani d 1 . .
    C C14 -0.04783(11) 0.75053(8) 0.20623(6) 0.01750(12) Uani d 1 . .
    H H14 0.0223 0.8256 0.2437 0.021 Uiso calc 1 . .
    C C15 -0.23267(11) 0.76525(8) 0.16470(6) 0.01940(13) Uani d 1 . .
    H H15 -0.2905 0.8517 0.1743 0.023 Uiso calc 1 . .
    C C16 0.06472(10) 0.24706(7) 0.09663(5) 0.01538(12) Uani d 1 . .
    H H16A 0.0682 0.2448 0.0207 0.018 Uiso calc 1 . .
    H H16B -0.0415 0.1870 0.1125 0.018 Uiso calc 1 . .
    C C17 0.25541(9) 0.20188(7) 0.15655(5) 0.01396(11) Uani d 1 . .
    H H17 0.2239 0.1432 0.2146 0.017 Uiso calc 1 . .
    C C18 0.36696(10) 0.11304(7) 0.09044(5) 0.01515(12) Uani d 1 . .
    C C19 0.36205(9) 0.34551(7) 0.40179(5) 0.01444(11) Uani d 1 . .
    H H19 0.2477 0.3931 0.3918 0.017 Uiso calc 1 . .
    C C20 0.43904(10) 0.31162(7) 0.50143(5) 0.01433(11) Uani d 1 . .
    C C21 0.19448(12) 0.41674(9) 0.58029(6) 0.02137(14) Uani d 1 . .
    H H21A 0.2090 0.5011 0.5411 0.032 Uiso calc 1 . .
    H H21B 0.1631 0.4429 0.6494 0.032 Uiso calc 1 . .
    H H21C 0.0939 0.3561 0.5435 0.032 Uiso calc 1 . .
loop_
    _atom_site_aniso_label
    _atom_site_aniso_U_11
    _atom_site_aniso_U_22
    _atom_site_aniso_U_33
    _atom_site_aniso_U_12
    _atom_site_aniso_U_13
    _atom_site_aniso_U_23
    O1 0.0210(2) 0.0173(2) 0.0115(2) -0.00177(18) -0.00212(16) 0.00000(16)
    O2 0.0164(2) 0.0267(3) 0.0175(2) 0.00815(19) 0.00017(17) -0.00044(19)
    O3 0.0183(2) 0.0206(3) 0.0210(2) 0.00222(19) 0.00369(18) -0.00790(19)
    O4 0.0243(3) 0.0181(3) 0.0283(3) -0.0019(2) 0.0082(2) -0.0119(2)
    O5 0.0259(3) 0.0208(3) 0.0124(2) 0.0063(2) 0.00682(18) -0.00088(18)
    N1 0.0170(2) 0.0125(2) 0.0146(2) 0.00230(18) -0.00148(18) -0.00317(18)
    C1 0.0167(3) 0.0230(3) 0.0192(3) 0.0042(2) 0.0019(2) 0.0012(2)
    C2 0.0155(3) 0.0197(3) 0.0166(3) 0.0007(2) 0.0015(2) 0.0002(2)
    C3 0.0151(3) 0.0150(3) 0.0116(2) 0.0016(2) 0.00173(19) -0.0009(2)
    C4 0.0155(3) 0.0137(3) 0.0118(2) 0.0010(2) 0.00152(19) -0.00208(19)
    C5 0.0160(3) 0.0121(3) 0.0115(2) 0.0017(2) 0.00085(19) -0.00173(19)
    C6 0.0153(2) 0.0127(3) 0.0113(2) 0.0017(2) 0.00156(19) -0.00173(19)
    C7 0.0147(2) 0.0127(3) 0.0111(2) 0.0013(2) 0.00167(19) -0.00187(19)
    C8 0.0146(2) 0.0153(3) 0.0123(2) 0.0017(2) 0.00190(19) -0.0019(2)
    C9 0.0136(2) 0.0149(3) 0.0139(2) 0.0015(2) 0.00027(19) -0.0019(2)
    C10 0.0163(3) 0.0142(3) 0.0109(2) -0.0002(2) -0.00008(19) -0.00137(19)
    C11 0.0230(3) 0.0187(3) 0.0195(3) 0.0007(2) 0.0022(2) 0.0047(2)
    C12 0.0191(3) 0.0344(4) 0.0229(3) 0.0105(3) 0.0035(3) -0.0029(3)
    C13 0.0168(3) 0.0141(3) 0.0120(2) 0.0029(2) 0.00133(19) -0.00108(19)
    C14 0.0212(3) 0.0152(3) 0.0158(3) 0.0046(2) 0.0008(2) -0.0018(2)
    C15 0.0206(3) 0.0199(3) 0.0181(3) 0.0071(2) 0.0024(2) 0.0002(2)
    C16 0.0169(3) 0.0139(3) 0.0148(3) 0.0006(2) 0.0008(2) -0.0035(2)
    C17 0.0176(3) 0.0124(3) 0.0119(2) 0.0016(2) 0.00258(19) -0.00245(19)
    C18 0.0195(3) 0.0134(3) 0.0124(2) 0.0028(2) 0.0016(2) -0.0023(2)
    C19 0.0163(3) 0.0156(3) 0.0117(2) 0.0032(2) 0.0025(2) -0.0011(2)
    C20 0.0179(3) 0.0139(3) 0.0115(2) 0.0014(2) 0.0033(2) -0.00188(19)
    C21 0.0257(3) 0.0198(3) 0.0208(3) 0.0062(3) 0.0110(3) -0.0001(2)
_geom_special_details
;
All e.s.d.'s (except the e.s.d. in the dihedral angle between two l.s. planes)
are estimated using the full covariance matrix. The cell e.s.d.'s are taken
into account individually in the estimation of e.s.d.'s in distances, angles
and torsion angles; correlations between e.s.d.'s in cell parameters are only
used when they are defined by crystal symmetry. An approximate (isotropic)
treatment of cell e.s.d.'s is used for estimating e.s.d.'s involving l.s.
planes.
;
loop_
    _geom_bond_atom_site_label_1
    _geom_bond_atom_site_label_2
    _geom_bond_site_symmetry_2
    _geom_bond_distance
    _geom_bond_publ_flag
    O1 C10 . 1.3785(8) ?
    O1 C11 . 1.4396(10) ?
    O2 C9 . 1.3632(9) ?
    O2 C12 . 1.4229(10) ?
    O3 C18 . 1.2232(9) ?
    O4 C18 . 1.3206(9) ?
    O4 H4 . 0.8400 ?
    O5 C20 . 1.3591(8) ?
    O5 C21 . 1.4269(10) ?
    N1 C5 . 1.3779(9) ?
    N1 C13 . 1.3834(9) ?
    N1 H1 . 0.8800 ?
    C1 C2 . 1.3879(11) ?
    C1 C15 . 1.4078(11) ?
    C1 H1A . 0.9500 ?
    C2 C3 . 1.4009(10) ?
    C2 H2 . 0.9500 ?
    C3 C13 . 1.4271(10) ?
    C3 C4 . 1.4347(9) ?
    C4 C5 . 1.3601(9) ?
    C4 C16 . 1.4975(10) ?
    C5 C6 . 1.4921(9) ?
    C6 C7 . 1.5164(9) ?
    C6 C17 . 1.5686(10) ?
    C6 H6 . 1.0000 ?
    C7 C19 . 1.3942(9) ?
    C7 C8 . 1.3961(9) ?
    C8 C9 . 1.3949(10) ?
    C8 H8 . 0.9500 ?
    C9 C10 . 1.3974(9) ?
    C10 C20 . 1.3973(10) ?
    C11 H11A . 0.9800 ?
    C11 H11B . 0.9800 ?
    C11 H11C . 0.9800 ?
    C12 H12A . 0.9800 ?
    C12 H12B . 0.9800 ?
    C12 H12C . 0.9800 ?
    C13 C14 . 1.3980(10) ?
    C14 C15 . 1.3857(11) ?
    C14 H14 . 0.9500 ?
    C15 H15 . 0.9500 ?
    C16 C17 . 1.5719(10) ?
    C16 H16A . 0.9900 ?
    C16 H16B . 0.9900 ?
    C17 C18 . 1.5078(9) ?
    C17 H17 . 1.0000 ?
    C19 C20 . 1.3961(9) ?
    C19 H19 . 0.9500 ?
    C21 H21A . 0.9800 ?
    C21 H21B . 0.9800 ?
    C21 H21C . 0.9800 ?
loop_
    _geom_angle_atom_site_label_1
    _geom_angle_atom_site_label_2
    _geom_angle_atom_site_label_3
    _geom_angle_site_symmetry_1
    _geom_angle_site_symmetry_3
    _geom_angle
    _geom_angle_publ_flag
    C10 O1 C11 . . 112.48(6) ?
    C9 O2 C12 . . 116.77(6) ?
    C18 O4 H4 . . 109.5 ?
    C20 O5 C21 . . 117.21(6) ?
    C5 N1 C13 . . 107.21(6) ?
    C5 N1 H1 . . 126.4 ?
    C13 N1 H1 . . 126.4 ?
    C2 C1 C15 . . 121.12(7) ?
    C2 C1 H1A . . 119.4 ?
    C15 C1 H1A . . 119.4 ?
    C1 C2 C3 . . 119.10(7) ?
    C1 C2 H2 . . 120.5 ?
    C3 C2 H2 . . 120.5 ?
    C2 C3 C13 . . 118.90(6) ?
    C2 C3 C4 . . 135.29(7) ?
    C13 C3 C4 . . 105.75(6) ?
    C5 C4 C3 . . 107.07(6) ?
    C5 C4 C16 . . 112.09(6) ?
    C3 C4 C16 . . 140.65(6) ?
    C4 C5 N1 . . 111.28(6) ?
    C4 C5 C6 . . 115.13(6) ?
    N1 C5 C6 . . 133.48(6) ?
    C5 C6 C7 . . 116.44(5) ?
    C5 C6 C17 . . 100.20(5) ?
    C7 C6 C17 . . 111.15(5) ?
    C5 C6 H6 . . 109.5 ?
    C7 C6 H6 . . 109.5 ?
    C17 C6 H6 . . 109.5 ?
    C19 C7 C8 . . 120.56(6) ?
    C19 C7 C6 . . 120.63(6) ?
    C8 C7 C6 . . 118.70(6) ?
    C9 C8 C7 . . 119.72(6) ?
    C9 C8 H8 . . 120.1 ?
    C7 C8 H8 . . 120.1 ?
    O2 C9 C8 . . 124.76(6) ?
    O2 C9 C10 . . 115.23(6) ?
    C8 C9 C10 . . 120.01(6) ?
    O1 C10 C20 . . 119.89(6) ?
    O1 C10 C9 . . 120.14(6) ?
    C20 C10 C9 . . 119.94(6) ?
    O1 C11 H11A . . 109.5 ?
    O1 C11 H11B . . 109.5 ?
    H11A C11 H11B . . 109.5 ?
    O1 C11 H11C . . 109.5 ?
    H11A C11 H11C . . 109.5 ?
    H11B C11 H11C . . 109.5 ?
    O2 C12 H12A . . 109.5 ?
    O2 C12 H12B . . 109.5 ?
    H12A C12 H12B . . 109.5 ?
    O2 C12 H12C . . 109.5 ?
    H12A C12 H12C . . 109.5 ?
    H12B C12 H12C . . 109.5 ?
    N1 C13 C14 . . 129.41(7) ?
    N1 C13 C3 . . 108.66(6) ?
    C14 C13 C3 . . 121.91(6) ?
    C15 C14 C13 . . 117.73(7) ?
    C15 C14 H14 . . 121.1 ?
    C13 C14 H14 . . 121.1 ?
    C14 C15 C1 . . 121.22(7) ?
    C14 C15 H15 . . 119.4 ?
    C1 C15 H15 . . 119.4 ?
    C4 C16 C17 . . 101.36(5) ?
    C4 C16 H16A . . 111.5 ?
    C17 C16 H16A . . 111.5 ?
    C4 C16 H16B . . 111.5 ?
    C17 C16 H16B . . 111.5 ?
    H16A C16 H16B . . 109.3 ?
    C18 C17 C6 . . 113.56(6) ?
    C18 C17 C16 . . 113.05(5) ?
    C6 C17 C16 . . 109.05(5) ?
    C18 C17 H17 . . 106.9 ?
    C6 C17 H17 . . 106.9 ?
    C16 C17 H17 . . 106.9 ?
    O3 C18 O4 . . 123.34(6) ?
    O3 C18 C17 . . 124.14(6) ?
    O4 C18 C17 . . 112.51(6) ?
    C7 C19 C20 . . 119.54(6) ?
    C7 C19 H19 . . 120.2 ?
    C20 C19 H19 . . 120.2 ?
    O5 C20 C19 . . 125.19(6) ?
    O5 C20 C10 . . 114.64(6) ?
    C19 C20 C10 . . 120.17(6) ?
    O5 C21 H21A . . 109.5 ?
    O5 C21 H21B . . 109.5 ?
    H21A C21 H21B . . 109.5 ?
    O5 C21 H21C . . 109.5 ?
    H21A C21 H21C . . 109.5 ?
    H21B C21 H21C . . 109.5 ?
loop_
    _geom_hbond_atom_site_label_D
    _geom_hbond_atom_site_label_H
    _geom_hbond_atom_site_label_A
    _geom_hbond_site_symmetry_A
    _geom_hbond_distance_DH
    _geom_hbond_distance_HA
    _geom_hbond_distance_DA
    _geom_hbond_angle_DHA
    O4 H4 O3 2_655 0.84 1.84 2.6748(8) 176
    N1 H1 O1 2_666 0.88 2.20 2.9041(8) 136
    C12 H12B O2 2_756 0.98 2.62 3.3905(11) 137
_shelx_hkl_file
;
  -1   0   0   48.52    1.14
  -1   0   0   47.63    1.11
  -1   0   0   48.43    1.14
  -1   0   0   45.86    1.03
  -1   0   0   45.15    1.10
  -1   0   0   45.80    1.07
  -1   0   0   44.42    1.07
  -1   0   0   46.45    1.04
  -1   0   0   46.65    1.04
  -1   0   0   46.14    1.03
  -1   0   0   48.16    1.24
  -1   0   0   47.67    1.17
   1   0   0   47.20    1.03
   1   0   0   47.15    1.24
   1   0   0   47.77    1.14
   1   0   0   45.82    1.03
   1   0   0   46.46    1.07
   1   0   0   47.69    1.07
   1   0   0   46.39    1.04
   1   0   0   47.09    1.29
   1   0   0   47.35    1.19
   1   0   0   48.13    1.17
  -2   0   0   12.81    0.33
  -2   0   0   12.93    0.34
  -2   0   0   13.02    0.34
  -2   0   0   12.73    0.43
  -2   0   0   12.90    0.34
  -2   0   0   12.59    0.33
  -2   0   0   13.17    0.39
  -2   0   0   13.24    0.38
  -2   0   0   13.25    0.38
  -2   0   0   12.61    0.33
  -2   0   0   12.76    0.34
  -2   0   0   12.21    0.34
  -2   0   0   12.87    0.34
  -2   0   0   13.49    0.39
  -2   0   0   12.56    0.46
   2   0   0   12.44    0.33
   2   0   0   12.99    0.44
   2   0   0   13.22    0.43
   2   0   0   13.35    0.39
   2   0   0   12.83    0.33
   2   0   0   12.46    0.33
   2   0   0   12.74    0.35
   2   0   0   12.67    0.33
   2   0   0   12.77    0.34
   2   0   0   12.79    0.34
   2   0   0   13.29    0.47
   2   0   0   13.10    0.38
  -3   0   0   99.95    2.36
  -3   0   0   97.04    2.18
  -3   0   0   98.90    2.16
  -3   0   0   97.44    2.19
  -3   0   0   99.61    2.63
  -3   0   0   97.99    2.41
  -3   0   0   95.57    2.19
  -3   0   0   96.23    2.40
  -3   0   0   99.20    2.46
  -3   0   0   98.49    2.74
  -3   0   0   95.55    2.21
  -3   0   0   97.85    2.17
  -3   0   0   97.39    2.16
  -3   0   0   99.05    2.26
  -3   0   0   96.04    2.26
  -3   0   0   97.06    2.28
   3   0   0   99.39    2.42
   3   0   0   97.34    2.26
   3   0   0   95.95    2.20
   3   0   0   98.18    2.54
   3   0   0   97.95    2.45
   3   0   0   96.88    2.16
   3   0   0   98.39    2.19
   3   0   0   98.93    2.18
   3   0   0   97.41    2.18
   3   0   0   96.26    2.21
   3   0   0   99.22    2.50
   3   0   0   94.77    2.53
   3   0   0   95.78    2.22
   3   0   0  101.32    2.75
   3   0   0  100.32    2.62
  -4   0   0    0.19    0.10
  -4   0   0   -0.03    0.07
  -4   0   0   -0.09    0.06
  -4   0   0   -0.04    0.06
  -4   0   0   -0.15    0.07
  -4   0   0   -0.11    0.07
  -4   0   0   -0.13    0.06
  -4   0   0   -0.01    0.07
  -4   0   0   -0.08    0.10
  -4   0   0   -0.06    0.06
  -4   0   0    0.00    0.07
  -4   0   0   -0.04    0.06
  -4   0   0    0.01    0.05
  -4   0   0   -0.03    0.06
  -4   0   0   -0.10    0.08
   4   0   0    0.00    0.07
   4   0   0   -0.13    0.12
   4   0   0   -0.16    0.06
   4   0   0    0.10    0.08
   4   0   0    0.02    0.08
   4   0   0    0.14    0.11
   4   0   0    0.04    0.07
   4   0   0   -0.02    0.07
   4   0   0    0.06    0.07
   4   0   0   -0.01    0.10
   4   0   0    0.13    0.11
   4   0   0   -0.11    0.06
   4   0   0    0.00    0.11
   4   0   0   -0.12    0.06
  -5   0   0    4.38    0.27
  -5   0   0    4.16    0.23
  -5   0   0    4.62    0.23
  -5   0   0    4.45    0.21
  -5   0   0    4.79    0.27
  -5   0   0    4.49    0.23
  -5   0   0    4.58    0.19
  -5   0   0    4.56    0.22
  -5   0   0    4.55    0.23
  -5   0   0    4.20    0.22
  -5   0   0    4.32    0.32
  -5   0   0    4.35    0.22
  -5   0   0    4.20    0.22
  -5   0   0    4.44    0.27
   5   0   0    4.40    0.23
   5   0   0    4.49    0.23
   5   0   0    4.04    0.22
   5   0   0    4.22    0.21
   5   0   0    4.48    0.33
   5   0   0    4.15    0.27
   5   0   0    4.12    0.22
   5   0   0    4.61    0.31
   5   0   0    3.96    0.23
   5   0   0    4.36    0.37
   5   0   0    4.50    0.22
  -6   0   0    1.91    0.17
  -6   0   0    1.77    0.17
  -6   0   0    2.15    0.19
  -6   0   0    1.57    0.17
  -6   0   0    1.85    0.17
  -6   0   0    2.03    0.22
  -6   0   0    1.75    0.21
  -6   0   0    1.84    0.21
  -6   0   0    1.86    0.17
  -6   0   0    1.98    0.19
  -6   0   0    1.71    0.18
  -6   0   0    1.83    0.14
  -6   0   0    1.76    0.25
  -6   0   0    1.70    0.16
   6   0   0    1.86    0.18
   6   0   0    2.23    0.29
   6   0   0    2.09    0.26
   6   0   0    2.35    0.34
   6   0   0    1.55    0.17
   6   0   0    1.39    0.17
   6   0   0    1.94    0.19
   6   0   0    1.79    0.19
   6   0   0    2.11    0.19
   6   0   0    1.86    0.17
  -7   0   0   13.66    0.48
  -7   0   0   13.71    0.66
  -7   0   0   13.73    0.56
  -7   0   0   13.85    0.57
  -7   0   0   13.44    0.48
  -7   0   0   13.75    0.46
  -7   0   0   13.94    0.49
  -7   0   0   12.60    0.46
  -7   0   0   13.22    0.48
  -7   0   0   14.44    0.50
  -7   0   0   12.93    0.47
   7   0   0   13.37    0.50
   7   0   0   13.97    0.66
   7   0   0   14.05    0.76
   7   0   0   13.67    0.46
   7   0   0   13.41    0.48
   7   0   0   13.52    0.49
   7   0   0   12.84    0.48
   7   0   0   14.30    0.50
   7   0   0   13.08    0.68
   7   0   0   13.43    0.49
  -8   0   0    0.29    0.13
  -8   0   0    0.71    0.16
  -8   0   0    0.30    0.14
  -8   0   0    0.31    0.17
  -8   0   0    0.43    0.14
  -8   0   0    0.30    0.13
  -8   0   0    0.47    0.13
  -8   0   0    0.31    0.15
   8   0   0    0.58    0.18
   8   0   0    0.42    0.15
   8   0   0    0.32    0.15
   8   0   0    0.38    0.15
   8   0   0    0.33    0.15
   8   0   0    0.11    0.24
   8   0   0    0.43    0.15
   8   0   0    0.17    0.14
   8   0   0    0.04    0.19
   8   0   0    0.33    0.22
  -9   0   0    1.41    0.22
  -9   0   0    1.51    0.21
  -9   0   0    1.36    0.33
  -9   0   0    1.47    0.20
  -9   0   0    1.80    0.23
  -9   0   0    1.60    0.21
  -9   0   0    1.70    0.24
   9   0   0    1.25    0.31
   9   0   0    1.43    0.23
   9   0   0    1.65    0.23
   9   0   0    1.25    0.20
   9   0   0    1.38    0.23
   9   0   0    1.38    0.22
   9   0   0    1.67    0.24
 -10   0   0    7.88    0.44
 -10   0   0    8.46    0.40
 -10   0   0    7.33    0.39
 -10   0   0    7.76    0.43
 -10   0   0    7.21    0.40
  10   0   0    7.68    0.44
  10   0   0    7.23    0.43
  10   0   0    9.08    0.49
  10   0   0    7.96    0.44
  10   0   0    7.95    0.44
  10   0   0    6.93    0.38
 -11   0   0    0.29    0.18
 -11   0   0    0.05    0.15
 -11   0   0    0.03    0.17
 -11   0   0    0.09    0.15
 -11   0   0    0.13    0.19
  11   0   0   -0.11    0.17
  11   0   0    0.00    0.18
  11   0   0    0.19    0.21
  11   0   0   -0.10    0.18
  11   0   0    0.33    0.20
  11  -1   0    6.84    0.46
  11  -1   0    6.84    0.45
  11  -1   0    6.19    0.43
  11  -1   0    6.61    0.43
  11  -1   0    6.87    0.44
 -11   1   0    6.97    0.44
 -11   1   0    6.52    0.39
 -11   1   0    6.21    0.40
 -11   1   0    6.29    0.43
 -11   1   0    7.52    0.43
  10  -1   0    0.48    0.19
  10  -1   0    0.10    0.18
  10  -1   0    0.21    0.20
  10  -1   0    0.15    0.17
  10  -1   0    0.31    0.19
 -10   1   0    0.22    0.16
 -10   1   0    0.76    0.20
 -10   1   0    0.19    0.15
 -10   1   0    0.08    0.17
 -10   1   0    0.05    0.15
 -10   1   0    0.17    0.17
   9  -1   0    0.18    0.16
   9  -1   0    0.23    0.23
   9  -1   0    0.61    0.18
   9  -1   0    0.33    0.16
   9  -1   0    0.56    0.18
   9  -1   0    0.42    0.15
   9  -1   0    0.42    0.17
   9  -1   0    0.24    0.15
  -9   1   0    0.13    0.14
  -9   1   0    0.28    0.15
  -9   1   0    0.35    0.15
  -9   1   0    0.25    0.15
  -9   1   0    0.20    0.15
  -9   1   0    0.33    0.16
   8  -1   0    2.50    0.24
   8  -1   0    1.56    0.29
   8  -1   0    1.58    0.21
   8  -1   0    2.02    0.36
   8  -1   0    1.99    0.23
   8  -1   0    2.12    0.24
   8  -1   0    1.98    0.23
   8  -1   0    1.64    0.36
   8  -1   0    2.63    0.25
   8  -1   0    1.56    0.19
  -8   1   0    2.02    0.22
  -8   1   0    2.09    0.28
  -8   1   0    2.42    0.31
  -8   1   0    1.98    0.21
  -8   1   0    2.01    0.21
  -8   1   0    2.21    0.23
  -8   1   0    2.12    0.23
  -8   1   0    1.54    0.21
   7  -1   0    8.46    0.38
   7  -1   0    8.59    0.36
   7  -1   0    7.90    0.54
   7  -1   0    8.60    0.39
   7  -1   0    8.05    0.32
   7  -1   0    7.13    0.55
   7  -1   0    8.04    0.37
   7  -1   0    8.38    0.37
   7  -1   0    7.77    0.48
   7  -1   0    8.09    0.37
  -7   1   0    8.30    0.44
  -7   1   0    7.98    0.35
  -7   1   0    8.26    0.31
  -7   1   0    8.11    0.35
  -7   1   0    7.30    0.38
  -7   1   0    8.37    0.37
  -7   1   0    7.70    0.36
  -7   1   0    7.55    0.44
  -7   1   0    8.26    0.36
  -7   1   0    8.12    0.36
   6  -1   0   10.54    0.62
   6  -1   0   11.99    0.43
   6  -1   0   11.97    0.42
   6  -1   0   11.88    0.39
   6  -1   0   12.11    0.42
   6  -1   0   11.78    0.43
   6  -1   0   11.73    0.43
   6  -1   0   12.09    0.56
   6  -1   0   10.65    0.57
   6  -1   0   11.53    0.42
  -6   1   0   12.12    0.42
  -6   1   0   12.09    0.43
  -6   1   0   11.72    0.51
  -6   1   0   12.21    0.42
  -6   1   0   11.94    0.41
  -6   1   0   11.53    0.43
  -6   1   0   12.00    0.42
  -6   1   0   12.33    0.51
  -6   1   0   11.54    0.41
  -6   1   0   11.93    0.41
  -6   1   0   12.22    0.48
  -6   1   0   12.12    0.55
  -6   1   0   11.86    0.38
  -6   1   0   12.09    0.52
   5  -1   0    0.26    0.10
   5  -1   0    0.35    0.16
   5  -1   0    0.16    0.08
   5  -1   0    0.21    0.08
   5  -1   0    0.43    0.14
   5  -1   0    0.24    0.11
   5  -1   0    0.34    0.11
   5  -1   0    0.24    0.09
   5  -1   0    0.28    0.10
   5  -1   0    0.07    0.16
   5  -1   0    0.15    0.09
   5  -1   0    0.34    0.10
  -5   1   0    0.10    0.08
  -5   1   0    0.31    0.10
  -5   1   0    0.37    0.10
  -5   1   0    0.21    0.09
  -5   1   0    0.20    0.09
  -5   1   0    0.25    0.08
  -5   1   0    0.10    0.09
  -5   1   0    0.25    0.12
  -5   1   0    0.09    0.08
  -5   1   0    0.23    0.09
  -5   1   0    0.26    0.12
  -5   1   0    0.24    0.13
  -5   1   0    0.11    0.10
  -5   1   0    0.19    0.08
  -5   1   0    0.19    0.12
   4  -1   0   -0.09    0.07
   4  -1   0    0.16    0.11
   4  -1   0    0.18    0.08
   4  -1   0    0.07    0.07
   4  -1   0    0.03    0.07
   4  -1   0    0.28    0.09
   4  -1   0    0.09    0.09
   4  -1   0    0.19    0.14
   4  -1   0    0.07    0.08
   4  -1   0    0.17    0.08
   4  -1   0    0.11    0.08
   4  -1   0    0.17    0.10
   4  -1   0   -0.02    0.11
   4  -1   0    0.09    0.08
   4  -1   0    0.18    0.08
  -4   1   0    0.07    0.07
  -4   1   0    0.13    0.07
  -4   1   0    0.18    0.11
  -4   1   0    0.24    0.09
  -4   1   0    0.09    0.07
  -4   1   0    0.11    0.08
  -4   1   0   -0.02    0.10
  -4   1   0    0.00    0.07
  -4   1   0    0.13    0.10
  -4   1   0    0.11    0.07
  -4   1   0    0.23    0.11
  -4   1   0    0.14    0.08
  -4   1   0    0.07    0.06
  -4   1   0    0.10    0.08
  -4   1   0    0.18    0.08
   3  -1   0    1.34    0.11
   3  -1   0    1.56    0.14
   3  -1   0    1.33    0.11
   3  -1   0    1.22    0.14
   3  -1   0    1.54    0.20
   3  -1   0    1.33    0.11
   3  -1   0    1.33    0.11
   3  -1   0    1.14    0.13
   3  -1   0    1.32    0.15
   3  -1   0    1.31    0.11
   3  -1   0    1.45    0.11
   3  -1   0    1.25    0.16
   3  -1   0    1.42    0.10
   3  -1   0    1.32    0.15
   3  -1   0    1.24    0.11
  -3   1   0    1.50    0.11
  -3   1   0    1.71    0.18
  -3   1   0    1.45    0.11
  -3   1   0    1.46    0.12
  -3   1   0    1.44    0.16
  -3   1   0    1.32    0.17
  -3   1   0    1.53    0.11
  -3   1   0    1.35    0.11
  -3   1   0    1.19    0.14
  -3   1   0    1.31    0.11
  -3   1   0    1.30    0.11
  -3   1   0    1.59    0.11
  -3   1   0    1.51    0.14
  -3   1   0    1.39    0.15
  -3   1   0    1.26    0.15
  -3   1   0    1.34    0.11
  -3   1   0    1.40    0.10
   2  -1   0    5.42    0.18
   2  -1   0    5.37    0.24
   2  -1   0    5.14    0.19
   2  -1   0    5.67    0.23
   2  -1   0    5.68    0.23
   2  -1   0    5.47    0.19
   2  -1   0    5.87    0.28
   2  -1   0    5.30    0.24
   2  -1   0    6.66    0.25
   2  -1   0    5.78    0.18
   2  -1   0    5.75    0.19
   2  -1   0    5.84    0.31
   2  -1   0    5.67    0.19
   2  -1   0    5.41    0.19
   2  -1   0    5.57    0.19
  -2   1   0    5.61    0.18
  -2   1   0    5.49    0.20
  -2   1   0    5.86    0.19
  -2   1   0    5.77    0.19
  -2   1   0    6.44    0.25
  -2   1   0    5.51    0.18
  -2   1   0    5.48    0.19
  -2   1   0    5.38    0.19
  -2   1   0    6.83    0.25
  -2   1   0    5.64    0.19
  -2   1   0    5.68    0.30
  -2   1   0    5.55    0.26
  -2   1   0    5.51    0.19
  -2   1   0    5.55    0.18
  -2   1   0    5.18    0.23
  -2   1   0    6.39    0.24
   1  -1   0    0.87    0.09
   1  -1   0    0.79    0.08
   1  -1   0    0.84    0.06
   1  -1   0    0.86    0.07
   1  -1   0    0.88    0.06
   1  -1   0    0.90    0.08
   1  -1   0    0.96    0.07
   1  -1   0    0.88    0.09
   1  -1   0    0.82    0.08
   1  -1   0    0.92    0.06
   1  -1   0    0.76    0.09
   1  -1   0    0.93    0.07
   1  -1   0    0.82    0.06
   1  -1   0    1.22    0.07
  -1   1   0    0.77    0.06
  -1   1   0    0.90    0.06
  -1   1   0    0.90    0.09
  -1   1   0    0.84    0.06
  -1   1   0    0.78    0.09
  -1   1   0    0.92    0.06
  -1   1   0    0.80    0.09
  -1   1   0    0.74    0.08
  -1   1   0    0.86    0.07
  -1   1   0    0.96    0.07
  -1   1   0    0.84    0.06
  -1   1   0    0.80    0.07
  -1   1   0    0.87    0.06
  -1   1   0    0.78    0.09
  -1   1   0    0.91    0.10
   0  -1   0   40.57    0.98
   0  -1   0   41.33    1.07
   0   1   0   40.75    0.97
   0   1   0   41.90    1.02
   0   1   0   40.76    1.04
   0   1   0   40.74    1.07
  -1  -1   0  126.09    3.05
  -1  -1   0  123.52    2.69
  -1  -1   0  121.87    2.92
  -1  -1   0  125.17    2.71
  -1  -1   0  125.64    3.06
  -1  -1   0  125.21    2.82
  -1  -1   0  123.68    2.74
  -1  -1   0  122.69    2.83
  -1  -1   0  125.04    2.74
  -1  -1   0  125.70    3.22
  -1  -1   0  126.95    2.71
   1   1   0  123.27    3.06
   1   1   0  124.82    2.76
   1   1   0  124.46    2.75
   1   1   0  120.55    2.70
  -2  -1   0    9.00    0.28
  -2  -1   0    8.75    0.35
  -2  -1   0    9.01    0.25
  -2  -1   0    8.44    0.25
  -2  -1   0    8.85    0.24
  -2  -1   0    9.12    0.25
  -2  -1   0    8.93    0.25
  -2  -1   0    9.07    0.25
  -2  -1   0    8.92    0.24
  -2  -1   0    9.36    0.26
  -2  -1   0    8.98    0.26
  -2  -1   0    9.09    0.24
  -2  -1   0    8.84    0.25
  -2  -1   0    8.82    0.25
  -2  -1   0    8.79    0.27
   2   1   0    9.52    0.36
   2   1   0    9.07    0.38
   2   1   0    9.16    0.25
   2   1   0    9.13    0.25
   2   1   0    8.62    0.28
   2   1   0    8.61    0.25
   2   1   0    8.71    0.25
   2   1   0    8.41    0.23
  -3  -1   0    0.61    0.08
  -3  -1   0    0.66    0.08
  -3  -1   0    0.60    0.08
  -3  -1   0    0.67    0.09
  -3  -1   0    0.81    0.07
  -3  -1   0    0.76    0.08
  -3  -1   0    0.68    0.09
  -3  -1   0    0.70    0.08
  -3  -1   0    0.61    0.13
  -3  -1   0    0.70    0.08
  -3  -1   0    0.48    0.08
  -3  -1   0    0.69    0.08
  -3  -1   0    0.67    0.10
  -3  -1   0    0.72    0.08
  -3  -1   0    0.66    0.15
  -3  -1   0    0.69    0.08
   3   1   0    0.74    0.12
   3   1   0    0.69    0.07
   3   1   0    0.70    0.09
   3   1   0    0.66    0.08
   3   1   0    0.57    0.08
   3   1   0    0.71    0.08
   3   1   0    0.69    0.09
   3   1   0    0.66    0.09
   3   1   0    0.64    0.09
   3   1   0    0.72    0.13
   3   1   0    0.67    0.09
   3   1   0    0.45    0.11
   3   1   0    0.60    0.14
   3   1   0    0.70    0.14
  -4  -1   0    1.02    0.11
  -4  -1   0    1.26    0.13
  -4  -1   0    1.28    0.10
  -4  -1   0    1.27    0.16
  -4  -1   0    1.29    0.14
  -4  -1   0    0.93    0.18
  -4  -1   0    1.09    0.10
  -4  -1   0    1.07    0.12
  -4  -1   0    1.06    0.12
  -4  -1   0    0.91    0.10
  -4  -1   0    1.17    0.11
  -4  -1   0    1.16    0.11
  -4  -1   0    0.94    0.10
  -4  -1   0    1.18    0.11
  -4  -1   0    1.15    0.11
  -4  -1   0    1.32    0.12
   4   1   0    1.21    0.12
   4   1   0    1.14    0.12
   4   1   0    1.04    0.19
   4   1   0    0.97    0.17
   4   1   0    1.15    0.11
   4   1   0    1.21    0.12
   4   1   0    1.02    0.10
   4   1   0    1.21    0.14
   4   1   0    1.10    0.12
   4   1   0    1.14    0.12
   4   1   0    1.19    0.10
  -5  -1   0   42.93    1.06
  -5  -1   0   41.73    1.13
  -5  -1   0   42.93    1.05
  -5  -1   0   41.95    1.32
  -5  -1   0   40.98    1.34
  -5  -1   0   42.95    1.11
  -5  -1   0   42.75    1.01
  -5  -1   0   42.08    1.03
  -5  -1   0   41.11    1.03
  -5  -1   0   43.40    1.17
  -5  -1   0   42.82    1.06
  -5  -1   0   41.66    1.11
  -5  -1   0   41.88    1.03
  -5  -1   0   41.15    1.03
   5   1   0   42.40    1.03
   5   1   0   41.79    1.31
   5   1   0   40.03    1.30
   5   1   0   42.52    1.05
   5   1   0   41.65    1.42
   5   1   0   42.93    1.05
   5   1   0   41.56    1.03
   5   1   0   41.09    1.16
   5   1   0   42.07    1.06
   5   1   0   41.56    1.04
   5   1   0   40.73    1.04
  -6  -1   0    8.49    0.39
  -6  -1   0    7.71    0.31
  -6  -1   0    8.37    0.30
  -6  -1   0    7.64    0.32
  -6  -1   0    8.18    0.31
  -6  -1   0    8.11    0.33
  -6  -1   0    7.13    0.31
  -6  -1   0    7.78    0.36
  -6  -1   0    7.77    0.47
  -6  -1   0    8.90    0.31
  -6  -1   0    8.20    0.33
  -6  -1   0    8.17    0.32
   6   1   0    8.28    0.33
   6   1   0    7.68    0.32
   6   1   0    8.43    0.49
   6   1   0    8.08    0.32
   6   1   0    7.70    0.31
   6   1   0    8.24    0.34
   6   1   0    7.87    0.34
   6   1   0    7.68    0.46
   6   1   0    8.77    0.34
   6   1   0    7.63    0.53
  -7  -1   0   20.26    0.72
  -7  -1   0   19.07    0.67
  -7  -1   0   20.10    0.83
  -7  -1   0   19.26    0.61
  -7  -1   0   18.95    0.62
  -7  -1   0   20.42    0.61
  -7  -1   0   19.71    0.60
  -7  -1   0   19.66    0.63
  -7  -1   0   19.72    0.86
  -7  -1   0   19.96    0.59
  -7  -1   0   20.45    0.57
  -7  -1   0   21.06    0.62
  -7  -1   0   19.70    0.60
   7   1   0   20.50    0.64
   7   1   0   19.47    0.84
   7   1   0   20.21    0.63
   7   1   0   19.73    0.95
   7   1   0   20.14    0.60
   7   1   0   19.26    0.63
   7   1   0   19.80    0.63
   7   1   0   20.18    0.65
   7   1   0   20.07    0.63
   7   1   0   19.95    0.87
  -8  -1   0   10.28    0.41
  -8  -1   0   10.57    0.44
  -8  -1   0   10.57    0.42
  -8  -1   0   10.57    0.42
  -8  -1   0   10.91    0.44
  -8  -1   0   10.70    0.43
  -8  -1   0   10.93    0.62
  -8  -1   0   10.80    0.43
  -8  -1   0   10.51    0.42
   8   1   0   11.47    0.46
   8   1   0   10.21    0.42
   8   1   0    9.61    0.62
   8   1   0   11.67    0.46
   8   1   0   11.10    0.46
   8   1   0    9.97    0.63
   8   1   0    8.57    0.67
   8   1   0   10.97    0.46
   8   1   0   11.84    0.49
  -9  -1   0    6.67    0.53
  -9  -1   0    7.41    0.38
  -9  -1   0    6.07    0.34
  -9  -1   0    6.57    0.37
  -9  -1   0    6.66    0.35
  -9  -1   0    7.25    0.40
  -9  -1   0    6.91    0.35
   9   1   0    7.53    0.39
   9   1   0    7.25    0.39
   9   1   0    7.40    0.41
   9   1   0    7.17    0.42
   9   1   0    6.69    0.55
   9   1   0    7.20    0.39
   9   1   0    7.59    0.37
 -10  -1   0    0.96    0.18
 -10  -1   0    1.02    0.22
 -10  -1   0    1.31    0.20
 -10  -1   0    1.31    0.21
 -10  -1   0    1.22    0.22
  10   1   0    1.23    0.25
  10   1   0    1.12    0.23
  10   1   0    0.93    0.22
  10   1   0    1.43    0.25
  10   1   0    1.08    0.21
 -11  -1   0    3.47    0.29
 -11  -1   0    2.79    0.31
 -11  -1   0    2.99    0.30
 -11  -1   0    2.82    0.26
 -11  -1   0    2.90    0.32
  11   1   0    2.63    0.31
  11   1   0    4.19    0.40
  11   1   0    2.75    0.33
  11   1   0    2.63    0.32
  11  -2   0    0.64    0.24
  11  -2   0    0.28    0.20
  11  -2   0    0.60    0.20
  11  -2   0    0.76    0.24
 -11   2   0    0.46    0.18
 -11   2   0    0.59    0.20
 -11   2   0    0.48    0.21
 -11   2   0    1.07    0.23
  10  -2   0    1.41    0.24
  10  -2   0    1.79    0.25
  10  -2   0    1.83    0.26
  10  -2   0    1.49    0.27
  10  -2   0    1.71    0.24
  10  -2   0    1.58    0.25
 -10   2   0    1.33    0.23
 -10   2   0    1.40    0.22
 -10   2   0    1.51    0.24
 -10   2   0    1.37    0.23
 -10   2   0    1.31    0.24
 -10   2   0    1.86    0.26
   9  -2   0    1.09    0.22
   9  -2   0    0.89    0.20
   9  -2   0    1.35    0.23
   9  -2   0    1.00    0.19
   9  -2   0    0.89    0.19
   9  -2   0    0.80    0.18
  -9   2   0    0.61    0.18
  -9   2   0    0.80    0.19
  -9   2   0    0.77    0.20
  -9   2   0    0.84    0.19
  -9   2   0    0.97    0.19
  -9   2   0    0.97    0.20
   8  -2   0    0.19    0.14
   8  -2   0    0.48    0.16
   8  -2   0    0.58    0.16
   8  -2   0    0.25    0.14
   8  -2   0    0.37    0.15
   8  -2   0    0.36    0.24
   8  -2   0    0.45    0.25
   8  -2   0    0.49    0.16
   8  -2   0    0.25    0.19
   8  -2   0    0.60    0.17
  -8   2   0    0.25    0.13
  -8   2   0    0.68    0.17
  -8   2   0    0.12    0.18
  -8   2   0    0.53    0.15
  -8   2   0    0.36    0.19
  -8   2   0    0.54    0.15
  -8   2   0    0.46    0.15
  -8   2   0    0.45    0.14
   7  -2   0    3.92    0.45
   7  -2   0    3.32    0.24
   7  -2   0    4.19    0.26
   7  -2   0    4.19    0.26
   7  -2   0    3.28    0.38
   7  -2   0    3.94    0.23
   7  -2   0    3.72    0.25
   7  -2   0    3.76    0.28
   7  -2   0    3.62    0.35
   7  -2   0    3.81    0.26
  -7   2   0    3.92    0.27
  -7   2   0    3.97    0.25
  -7   2   0    3.63    0.24
  -7   2   0    3.90    0.36
  -7   2   0    4.26    0.28
  -7   2   0    3.97    0.22
  -7   2   0    3.74    0.26
  -7   2   0    2.89    0.32
  -7   2   0    3.42    0.31
  -7   2   0    3.48    0.24
  -7   2   0    3.97    0.36
   6  -2   0    0.56    0.17
   6  -2   0    0.45    0.12
   6  -2   0    0.30    0.11
   6  -2   0    0.54    0.14
   6  -2   0    0.46    0.12
   6  -2   0    0.44    0.12
   6  -2   0    0.42    0.20
   6  -2   0    0.63    0.22
   6  -2   0    0.45    0.12
   6  -2   0    0.36    0.10
  -6   2   0    0.36    0.14
  -6   2   0    0.35    0.15
  -6   2   0    0.44    0.11
  -6   2   0    0.45    0.13
  -6   2   0    0.63    0.12
  -6   2   0    0.42    0.16
  -6   2   0    0.43    0.12
  -6   2   0    0.39    0.14
  -6   2   0    0.44    0.12
  -6   2   0    0.47    0.13
  -6   2   0    0.40    0.12
  -6   2   0    0.55    0.17
  -6   2   0    0.44    0.10
   5  -2   0    3.72    0.23
   5  -2   0    3.65    0.24
   5  -2   0    3.45    0.25
   5  -2   0    3.20    0.25
   5  -2   0    3.54    0.21
   5  -2   0    3.53    0.21
   5  -2   0    3.48    0.18
   5  -2   0    3.49    0.21
   5  -2   0    3.34    0.21
   5  -2   0    2.95    0.30
   5  -2   0    3.79    0.26
   5  -2   0    3.36    0.34
   5  -2   0    3.41    0.20
   5  -2   0    3.55    0.22
  -5   2   0    3.53    0.28
  -5   2   0    3.46    0.26
  -5   2   0    3.64    0.22
  -5   2   0    3.50    0.20
  -5   2   0    3.37    0.26
  -5   2   0    3.40    0.20
  -5   2   0    3.52    0.21
  -5   2   0    3.64    0.22
  -5   2   0    3.61    0.20
  -5   2   0    3.39    0.20
  -5   2   0    3.18    0.18
  -5   2   0    3.31    0.20
  -5   2   0    3.70    0.27
  -5   2   0    3.09    0.25
  -5   2   0    3.14    0.20
   4  -2   0   18.90    0.63
   4  -2   0   18.03    0.48
   4  -2   0   18.34    0.67
   4  -2   0   18.38    0.51
   4  -2   0   18.44    0.58
   4  -2   0   18.03    0.61
   4  -2   0   18.94    0.72
   4  -2   0   18.43    0.50
   4  -2   0   18.06    0.51
   4  -2   0   17.87    0.52
   4  -2   0   18.78    0.63
   4  -2   0   18.68    0.51
   4  -2   0   19.10    0.62
   4  -2   0   18.60    0.51
   4  -2   0   18.73    0.63
   4  -2   0   18.08    0.46
   4  -2   0   18.29    0.52
  -4   2   0   18.81    0.51
  -4   2   0   18.36    0.53
  -4   2   0   18.91    0.63
  -4   2   0   18.80    0.63
  -4   2   0   18.12    0.50
  -4   2   0   18.54    0.52
  -4   2   0   17.99    0.51
  -4   2   0   18.24    0.51
  -4   2   0   18.20    0.63
  -4   2   0   18.77    0.62
  -4   2   0   17.52    0.52
  -4   2   0   18.40    0.51
  -4   2   0   17.89    0.52
  -4   2   0   18.33    0.63
  -4   2   0   18.24    0.49
   3  -2   0  254.03    5.61
   3  -2   0  248.71    5.73
   3  -2   0  285.25    6.29
   3  -2   0  249.89    5.52
   3  -2   0  263.69    6.49
   3  -2   0  252.14    5.66
   3  -2   0  243.64    5.61
   3  -2   0  250.74    6.29
   3  -2   0  255.87    6.30
   3  -2   0  252.26    5.56
   3  -2   0  253.47    6.10
   3  -2   0  260.91    6.19
   3  -2   0  257.08    6.79
   3  -2   0  252.68    5.64
   3  -2   0  245.67    5.47
   3  -2   0  248.10    5.76
  -3   2   0  255.66    5.48
  -3   2   0  248.18    5.79
  -3   2   0  244.29    5.61
  -3   2   0  250.95    5.47
  -3   2   0  255.29    6.78
  -3   2   0  251.79    6.27
  -3   2   0  251.71    5.52
  -3   2   0  251.24    5.55
  -3   2   0  247.52    6.10
  -3   2   0  251.27    5.50
  -3   2   0  252.70    5.59
  -3   2   0  249.36    6.09
  -3   2   0  252.89    6.48
  -3   2   0  253.09    5.97
  -3   2   0  252.70    5.62
  -3   2   0  254.67    6.30
   2  -2   0    3.09    0.19
   2  -2   0    2.85    0.22
   2  -2   0    3.03    0.12
   2  -2   0    2.91    0.17
   2  -2   0    3.12    0.19
   2  -2   0    2.88    0.15
   2  -2   0    3.10    0.13
   2  -2   0    2.89    0.14
   2  -2   0    2.79    0.17
   2  -2   0    2.67    0.13
   2  -2   0    2.83    0.12
   2  -2   0    3.32    0.21
   2  -2   0    3.16    0.13
   2  -2   0    2.95    0.13
   2  -2   0    2.95    0.13
   2  -2   0    2.92    0.13
   2  -2   0    3.03    0.13
   2  -2   0    2.76    0.13
  -2   2   0    2.91    0.21
  -2   2   0    3.23    0.20
  -2   2   0    2.76    0.12
  -2   2   0    2.94    0.14
  -2   2   0    2.78    0.21
  -2   2   0    3.16    0.14
  -2   2   0    2.95    0.13
  -2   2   0    2.96    0.21
  -2   2   0    2.84    0.14
  -2   2   0    2.83    0.19
  -2   2   0    2.98    0.13
  -2   2   0    3.06    0.14
  -2   2   0    2.82    0.14
  -2   2   0    3.07    0.20
  -2   2   0    3.06    0.17
  -2   2   0    2.87    0.13
   1  -2   0   37.09    0.93
   1  -2   0   36.87    0.83
   1  -2   0   36.41    0.82
   1  -2   0   36.93    0.82
   1  -2   0   36.68    0.89
   1  -2   0   36.68    0.83
   1  -2   0   37.41    0.90
   1  -2   0   36.43    0.83
   1  -2   0   35.59    0.87
   1  -2   0   35.35    0.85
   1  -2   0   37.09    0.92
  -1   2   0   37.31    0.83
  -1   2   0   36.62    0.83
  -1   2   0   35.17    0.87
  -1   2   0   36.07    0.97
  -1   2   0   36.60    0.83
  -1   2   0   36.03    0.84
  -1   2   0   37.84    0.92
  -1   2   0   37.69    0.97
  -1   2   0   37.26    0.94
  -1   2   0   36.53    1.01
  -1   2   0   37.26    0.95
  -1   2   0   37.10    0.90
   0  -2   0  124.84    2.89
   0  -2   0  120.89    3.05
   0  -2   0  126.22    3.15
   0  -2   0  118.20    2.80
   0   2   0  121.44    2.92
   0   2   0  125.18    3.15
   0   2   0  120.41    3.00
   0   2   0  121.66    3.05
   0   2   0  121.11    2.86
   0   2   0  125.81    2.94
  -1  -2   0  602.20   13.61
  -1  -2   0  557.07   13.46
  -1  -2   0  580.53   12.59
  -1  -2   0  591.30   12.61
  -1  -2   0  572.60   16.05
  -1  -2   0  595.20   14.41
  -1  -2   0  590.07   12.66
  -1  -2   0  574.50   15.21
  -1  -2   0  585.00   13.61
  -1  -2   0  573.96   13.94
   1   2   0  576.29   13.84
   1   2   0  589.40   12.72
   1   2   0  595.00   12.67
   1   2   0  566.75   12.71
   1   2   0  645.50   15.34
   1   2   0  584.29   14.50
   1   2   0  568.31   15.74
   1   2   0  614.30   14.44
   1   2   0  577.91   14.50
   1   2   0  613.73   14.54
  -2  -2   0  118.52    3.28
  -2  -2   0  141.58    3.06
  -2  -2   0  141.17    3.34
  -2  -2   0  136.90    3.87
  -2  -2   0  140.45    3.11
  -2  -2   0  141.35    3.29
  -2  -2   0  138.62    3.18
  -2  -2   0  144.47    3.71
  -2  -2   0  138.62    3.87
  -2  -2   0  141.47    3.10
  -2  -2   0  141.18    3.17
  -2  -2   0  143.09    3.04
  -2  -2   0  143.35    3.50
  -2  -2   0  143.93    3.04
  -2  -2   0  144.07    3.52
  -2  -2   0  142.42    3.07
  -2  -2   0  146.15    3.05
   2   2   0  144.67    3.84
   2   2   0  139.11    3.07
   2   2   0  140.42    3.09
   2   2   0  142.17    3.53
   2   2   0  138.93    3.22
   2   2   0  143.08    3.36
   2   2   0  142.21    3.06
  -3  -2   0    7.16    0.22
  -3  -2   0    7.10    0.36
  -3  -2   0    6.91    0.22
  -3  -2   0    6.87    0.25
  -3  -2   0    7.29    0.21
  -3  -2   0    7.90    0.35
  -3  -2   0    7.16    0.22
  -3  -2   0    6.99    0.23
  -3  -2   0    6.77    0.31
  -3  -2   0    7.43    0.22
  -3  -2   0    6.92    0.21
  -3  -2   0    6.69    0.19
  -3  -2   0    7.29    0.22
  -3  -2   0    7.14    0.25
  -3  -2   0    6.96    0.22
  -3  -2   0    6.95    0.29
  -3  -2   0    6.88    0.26
  -3  -2   0    7.05    0.23
  -3  -2   0    7.20    0.30
   3   2   0    7.19    0.26
   3   2   0    7.41    0.35
   3   2   0    7.14    0.24
   3   2   0    6.94    0.23
   3   2   0    6.89    0.23
   3   2   0    7.37    0.23
   3   2   0    7.14    0.21
   3   2   0    7.15    0.39
  -4  -2   0   11.41    0.37
  -4  -2   0   11.60    0.34
  -4  -2   0   11.77    0.35
  -4  -2   0   11.00    0.33
  -4  -2   0   11.50    0.33
  -4  -2   0   10.82    0.30
  -4  -2   0   11.85    0.34
  -4  -2   0   11.35    0.35
  -4  -2   0   11.46    0.32
  -4  -2   0   11.63    0.45
  -4  -2   0   11.90    0.34
  -4  -2   0   11.04    0.33
  -4  -2   0   11.25    0.37
  -4  -2   0   11.25    0.46
  -4  -2   0   12.44    0.38
  -4  -2   0   10.44    0.50
  -4  -2   0   11.47    0.34
  -4  -2   0   10.06    0.43
   4   2   0   11.82    0.50
   4   2   0   11.52    0.35
   4   2   0   11.31    0.35
   4   2   0   11.51    0.39
   4   2   0   11.21    0.33
   4   2   0   11.76    0.35
   4   2   0   10.75    0.35
   4   2   0   11.36    0.35
   4   2   0   11.30    0.54
   4   2   0   10.87    0.35
  -5  -2   0    0.50    0.10
  -5  -2   0    0.64    0.10
  -5  -2   0    0.76    0.11
  -5  -2   0    0.76    0.19
  -5  -2   0    0.64    0.15
  -5  -2   0    0.70    0.13
  -5  -2   0    0.59    0.12
  -5  -2   0    0.69    0.10
  -5  -2   0    0.79    0.11
  -5  -2   0    0.70    0.10
  -5  -2   0    0.66    0.07
  -5  -2   0    0.41    0.13
  -5  -2   0    0.75    0.10
  -5  -2   0    0.58    0.11
  -5  -2   0    0.58    0.10
  -5  -2   0    0.69    0.15
  -5  -2   0    0.57    0.11
  -5  -2   0    0.55    0.09
  -5  -2   0    0.74    0.12
   5   2   0    0.53    0.11
   5   2   0    0.60    0.11
   5   2   0    0.73    0.12
   5   2   0    0.70    0.12
   5   2   0    0.68    0.10
   5   2   0    0.69    0.11
   5   2   0    0.73    0.18
   5   2   0    0.47    0.16
   5   2   0    0.71    0.13
   5   2   0    0.27    0.17
   5   2   0    0.60    0.11
  -6  -2   0    3.69    0.22
  -6  -2   0    3.62    0.20
  -6  -2   0    3.95    0.17
  -6  -2   0    3.47    0.33
  -6  -2   0    4.02    0.21
  -6  -2   0    3.71    0.22
  -6  -2   0    3.86    0.20
  -6  -2   0    4.44    0.26
  -6  -2   0    3.16    0.29
  -6  -2   0    3.36    0.20
  -6  -2   0    2.90    0.34
  -6  -2   0    3.45    0.21
  -6  -2   0    3.64    0.21
  -6  -2   0    3.61    0.22
   6   2   0    3.23    0.21
   6   2   0    3.21    0.22
   6   2   0    4.37    0.39
   6   2   0    3.78    0.22
   6   2   0    3.29    0.39
   6   2   0    3.85    0.38
   6   2   0    3.61    0.22
   6   2   0    3.76    0.24
   6   2   0    3.91    0.23
   6   2   0    3.81    0.24
  -7  -2   0    6.61    0.28
  -7  -2   0    6.89    0.31
  -7  -2   0    6.26    0.29
  -7  -2   0    6.20    0.28
  -7  -2   0    5.73    0.29
  -7  -2   0    6.01    0.30
  -7  -2   0    5.96    0.29
  -7  -2   0    6.22    0.44
  -7  -2   0    6.61    0.29
  -7  -2   0    6.75    0.49
   7   2   0    7.11    0.50
   7   2   0    6.38    0.30
   7   2   0    5.94    0.31
   7   2   0    4.75    0.45
   7   2   0    6.74    0.32
   7   2   0    6.18    0.32
   7   2   0    4.98    0.51
   7   2   0    6.30    0.34
   7   2   0    6.52    0.32
  -8  -2   0    1.13    0.26
  -8  -2   0    1.04    0.15
  -8  -2   0    0.92    0.15
  -8  -2   0    1.04    0.17
  -8  -2   0    1.08    0.16
  -8  -2   0    1.11    0.17
  -8  -2   0    0.74    0.14
  -8  -2   0    0.79    0.17
   8   2   0    0.77    0.25
   8   2   0    1.05    0.18
   8   2   0    0.66    0.17
   8   2   0    0.92    0.26
   8   2   0    0.81    0.31
   8   2   0    0.94    0.19
   8   2   0    0.80    0.19
   8   2   0    0.84    0.17
   8   2   0    0.72    0.17
  -9  -2   0   -0.01    0.12
  -9  -2   0    0.01    0.12
  -9  -2   0    0.06    0.13
  -9  -2   0    0.32    0.22
  -9  -2   0    0.12    0.15
  -9  -2   0    0.17    0.12
  -9  -2   0    0.14    0.14
  -9  -2   0    0.33    0.13
   9   2   0    0.25    0.16
   9   2   0    0.27    0.18
   9   2   0   -0.05    0.15
   9   2   0    0.30    0.17
   9   2   0    0.06    0.15
 -10  -2   0    0.01    0.15
 -10  -2   0    0.06    0.13
 -10  -2   0    0.02    0.12
 -10  -2   0   -0.17    0.12
 -10  -2   0    0.04    0.12
 -10  -2   0   -0.06    0.14
 -10  -2   0    0.02    0.14
  10   2   0    0.17    0.19
  10   2   0    0.13    0.16
  10   2   0    0.15    0.17
  10   2   0    0.18    0.18
  10   2   0    0.04    0.17
 -11  -2   0    0.00    0.16
 -11  -2   0    0.10    0.14
 -11  -2   0    0.12    0.13
 -11  -2   0    0.05    0.13
 -11  -2   0    0.14    0.17
 -11  -2   0   -0.09    0.16
 -11  -2   0   -0.25    0.12
  11   2   0    0.03    0.18
  11   2   0    0.20    0.21
  11   2   0    0.55    0.21
  11   2   0    0.02    0.18
  11  -3   0    6.37    0.45
  11  -3   0    6.85    0.44
  11  -3   0    5.60    0.41
  11  -3   0    6.56    0.43
  11  -3   0    6.20    0.44
 -11   3   0    6.24    0.40
 -11   3   0    6.26    0.41
 -11   3   0    7.35    0.45
 -11   3   0    6.95    0.46
 -11   3   0    6.26    0.42
 -11   3   0    7.09    0.45
  10  -3   0    4.48    0.37
  10  -3   0    5.43    0.42
  10  -3   0    4.90    0.39
  10  -3   0    4.62    0.37
  10  -3   0    5.80    0.39
 -10   3   0    4.46    0.36
 -10   3   0    4.83    0.40
 -10   3   0    4.21    0.37
 -10   3   0    4.43    0.38
 -10   3   0    4.88    0.38
 -10   3   0    4.50    0.37
   9  -3   0    0.14    0.15
   9  -3   0   -0.14    0.13
   9  -3   0    0.20    0.16
   9  -3   0    0.14    0.16
   9  -3   0   -0.02    0.15
   9  -3   0    0.14    0.15
  -9   3   0    0.22    0.14
  -9   3   0   -0.04    0.20
  -9   3   0    0.07    0.14
  -9   3   0    0.01    0.19
  -9   3   0    0.24    0.15
  -9   3   0   -0.05    0.13
  -9   3   0    0.40    0.17
  -9   3   0    0.19    0.15
   8  -3   0    0.28    0.14
   8  -3   0    0.36    0.16
   8  -3   0    0.43    0.17
   8  -3   0    0.08    0.17
   8  -3   0    0.44    0.25
   8  -3   0    0.17    0.13
   8  -3   0    0.46    0.15
   8  -3   0    0.39    0.26
   8  -3   0    0.55    0.16
  -8   3   0    0.29    0.15
  -8   3   0    0.23    0.14
  -8   3   0    0.27    0.12
  -8   3   0    0.12    0.12
  -8   3   0    0.01    0.13
  -8   3   0    0.16    0.19
  -8   3   0    0.48    0.15
  -8   3   0    0.26    0.14
  -8   3   0    0.42    0.21
   7  -3   0    2.41    0.37
   7  -3   0    3.43    0.27
   7  -3   0    2.98    0.25
   7  -3   0    3.23    0.27
   7  -3   0    3.10    0.26
   7  -3   0    2.91    0.37
   7  -3   0    3.49    0.25
   7  -3   0    3.38    0.33
   7  -3   0    3.38    0.23
  -7   3   0    3.17    0.26
  -7   3   0    3.07    0.34
  -7   3   0    3.35    0.26
  -7   3   0    3.12    0.25
  -7   3   0    3.27    0.35
  -7   3   0    3.18    0.25
  -7   3   0    3.35    0.27
  -7   3   0    3.54    0.34
  -7   3   0    3.10    0.25
  -7   3   0    3.05    0.34
  -7   3   0    3.36    0.21
   6  -3   0    1.61    0.18
   6  -3   0    1.64    0.18
   6  -3   0    2.11    0.18
   6  -3   0    1.89    0.30
   6  -3   0    1.86    0.15
   6  -3   0    1.98    0.19
   6  -3   0    1.20    0.24
   6  -3   0    1.56    0.18
   6  -3   0    1.90    0.23
   6  -3   0    1.64    0.18
   6  -3   0    1.88    0.18
  -6   3   0    1.72    0.16
  -6   3   0    1.53    0.18
  -6   3   0    1.51    0.17
  -6   3   0    1.31    0.22
  -6   3   0    1.65    0.24
  -6   3   0    1.45    0.17
  -6   3   0    2.06    0.19
  -6   3   0    1.77    0.17
  -6   3   0    1.96    0.26
  -6   3   0    1.40    0.23
  -6   3   0    2.02    0.20
  -6   3   0    1.51    0.18
   5  -3   0   10.98    0.36
   5  -3   0   10.98    0.33
   5  -3   0   10.73    0.38
   5  -3   0   10.80    0.39
   5  -3   0   11.75    0.39
   5  -3   0   10.72    0.30
   5  -3   0   10.51    0.38
   5  -3   0   10.80    0.38
   5  -3   0   11.05    0.38
   5  -3   0   10.43    0.52
   5  -3   0   11.06    0.58
   5  -3   0   10.99    0.46
  -5   3   0   12.03    0.39
  -5   3   0   10.23    0.37
  -5   3   0   11.13    0.35
  -5   3   0   11.05    0.50
  -5   3   0   11.26    0.38
  -5   3   0   11.05    0.40
  -5   3   0   11.41    0.44
  -5   3   0   10.80    0.38
  -5   3   0   11.30    0.39
  -5   3   0   11.18    0.38
  -5   3   0   10.51    0.50
  -5   3   0   10.69    0.50
  -5   3   0   11.31    0.51
   4  -3   0    3.23    0.13
   4  -3   0    3.16    0.19
   4  -3   0    3.04    0.28
   4  -3   0    3.43    0.19
   4  -3   0    3.71    0.22
   4  -3   0    3.12    0.16
   4  -3   0    3.16    0.18
   4  -3   0    3.27    0.18
   4  -3   0    3.04    0.19
   4  -3   0    3.64    0.24
   4  -3   0    3.54    0.20
   4  -3   0    3.21    0.18
   4  -3   0    3.26    0.17
   4  -3   0    2.57    0.27
  -4   3   0    3.33    0.19
  -4   3   0    2.75    0.25
  -4   3   0    3.20    0.18
  -4   3   0    3.00    0.17
  -4   3   0    3.42    0.19
  -4   3   0    3.28    0.19
  -4   3   0    3.28    0.18
  -4   3   0    3.01    0.16
  -4   3   0    3.22    0.25
  -4   3   0    3.37    0.17
  -4   3   0    3.30    0.28
  -4   3   0    3.36    0.20
  -4   3   0    2.64    0.25
   3  -3   0    5.57    0.21
   3  -3   0    5.36    0.20
   3  -3   0    5.51    0.21
   3  -3   0    5.59    0.20
   3  -3   0    5.28    0.27
   3  -3   0    5.66    0.19
   3  -3   0    5.58    0.21
   3  -3   0    4.81    0.24
   3  -3   0    5.69    0.20
   3  -3   0    5.11    0.33
   3  -3   0    5.68    0.21
   3  -3   0    5.94    0.31
   3  -3   0    5.67    0.33
   3  -3   0    5.88    0.22
   3  -3   0    5.47    0.22
   3  -3   0    5.59    0.20
   3  -3   0    5.62    0.24
   3  -3   0    5.73    0.31
   3  -3   0    5.77    0.22
  -3   3   0    5.33    0.22
  -3   3   0    5.21    0.21
  -3   3   0    6.34    0.32
  -3   3   0    5.98    0.20
  -3   3   0    5.60    0.22
  -3   3   0    5.71    0.22
  -3   3   0    5.41    0.22
  -3   3   0    5.34    0.32
  -3   3   0    6.14    0.28
  -3   3   0    5.69    0.30
  -3   3   0    5.71    0.36
  -3   3   0    5.99    0.21
  -3   3   0    5.76    0.21
  -3   3   0    5.60    0.22
  -3   3   0    5.47    0.30
  -3   3   0    5.45    0.22
  -3   3   0    6.55    0.32
   2  -3   0   21.50    0.57
   2  -3   0   20.38    0.53
   2  -3   0   20.74    0.51
   2  -3   0   20.81    0.67
   2  -3   0   20.57    0.55
   2  -3   0   19.99    0.51
   2  -3   0   21.11    0.51
   2  -3   0   20.61    0.51
   2  -3   0   20.93    0.50
   2  -3   0   21.50    0.58
   2  -3   0   20.44    0.55
   2  -3   0   21.87    0.59
   2  -3   0   20.26    0.65
   2  -3   0   21.14    0.53
   2  -3   0   20.86    0.51
   2  -3   0   20.39    0.52
  -2   3   0   21.01    0.58
  -2   3   0   21.00    0.51
  -2   3   0   19.97    0.51
  -2   3   0   20.93    0.52
  -2   3   0   21.86    0.71
  -2   3   0   21.77    0.57
  -2   3   0   21.14    0.50
  -2   3   0   19.83    0.65
  -2   3   0   21.00    0.66
  -2   3   0   20.21    0.64
  -2   3   0   20.91    0.52
  -2   3   0   21.46    0.66
  -2   3   0   21.26    0.52
  -2   3   0   21.52    0.68
   1  -3   0   16.11    0.44
   1  -3   0   16.40    0.37
   1  -3   0   16.24    0.38
   1  -3   0   15.88    0.42
   1  -3   0   15.86    0.39
   1  -3   0   16.90    0.44
   1  -3   0   16.31    0.41
   1  -3   0   16.74    0.43
   1  -3   0   15.55    0.43
   1  -3   0   16.18    0.38
   1  -3   0   16.24    0.50
   1  -3   0   16.35    0.39
   1  -3   0   16.01    0.49
  -1   3   0   16.48    0.50
  -1   3   0   16.60    0.44
  -1   3   0   16.09    0.42
  -1   3   0   16.58    0.52
  -1   3   0   16.61    0.40
  -1   3   0   16.62    0.44
  -1   3   0   16.62    0.43
  -1   3   0   15.93    0.38
  -1   3   0   16.31    0.39
  -1   3   0   16.21    0.39
  -1   3   0   15.77    0.54
  -1   3   0   16.72    0.52
  -1   3   0   16.46    0.44
   0  -3   0    0.19    0.04
   0  -3   0    0.13    0.08
   0  -3   0    0.17    0.07
   0  -3   0    0.16    0.07
   0  -3   0    0.22    0.04
   0   3   0    0.27    0.06
   0   3   0    0.18    0.07
   0   3   0    0.22    0.08
   0   3   0    0.27    0.08
   0   3   0    0.25    0.07
   0   3   0    0.22    0.09
   0   3   0    0.45    0.08
   0   3   0    0.24    0.02
   0   3   0    0.25    0.03
  -1  -3   0   75.83    2.02
  -1  -3   0   74.20    1.82
  -1  -3   0   72.03    2.05
  -1  -3   0   72.74    1.76
   1   3   0   78.69    1.93
   1   3   0   75.82    1.76
   1   3   0   74.96    1.80
   1   3   0   75.95    1.62
   1   3   0   75.55    1.91
   1   3   0   76.09    2.11
   1   3   0   74.30    1.62
   1   3   0   71.13    1.62
   1   3   0   75.67    1.92
   1   3   0   75.35    2.02
  -2  -3   0  130.65    2.88
  -2  -3   0  130.31    2.83
  -2  -3   0  132.31    2.82
  -2  -3   0  127.34    3.60
  -2  -3   0  129.81    2.82
  -2  -3   0  131.76    2.82
  -2  -3   0  133.21    3.05
  -2  -3   0  131.14    3.12
  -2  -3   0  128.43    3.48
   2   3   0  133.85    3.26
   2   3   0  122.92    3.47
   2   3   0  133.76    2.99
   2   3   0  136.63    3.61
   2   3   0  132.54    3.31
   2   3   0  134.59    3.24
   2   3   0  122.01    3.31
   2   3   0  131.03    2.84
   2   3   0  129.03    2.85
  -3  -3   0   46.67    1.46
  -3  -3   0   49.53    1.38
  -3  -3   0   48.93    1.10
  -3  -3   0   47.96    1.33
  -3  -3   0   49.20    1.11
  -3  -3   0   49.35    1.10
  -3  -3   0   47.54    1.07
  -3  -3   0   48.67    1.13
  -3  -3   0   49.90    1.21
  -3  -3   0   49.43    1.43
  -3  -3   0   48.98    1.11
  -3  -3   0   48.62    1.10
  -3  -3   0   49.42    1.52
  -3  -3   0   49.52    1.25
  -3  -3   0   49.83    1.42
   3   3   0   48.58    1.10
   3   3   0   48.31    1.13
   3   3   0   49.04    1.12
   3   3   0   49.80    1.40
   3   3   0   47.99    1.17
   3   3   0   49.91    1.53
   3   3   0   49.10    1.22
   3   3   0   48.23    1.24
  -4  -3   0   20.18    0.52
  -4  -3   0   20.75    0.52
  -4  -3   0   21.21    0.54
  -4  -3   0   20.69    0.61
  -4  -3   0   21.17    0.54
  -4  -3   0   21.97    0.70
  -4  -3   0   22.83    0.60
  -4  -3   0   20.37    0.70
  -4  -3   0   20.44    0.52
  -4  -3   0   20.45    0.79
  -4  -3   0   20.77    0.54
  -4  -3   0   19.98    0.70
  -4  -3   0   20.73    0.51
  -4  -3   0   21.07    0.54
  -4  -3   0   21.22    0.53
  -4  -3   0   21.76    0.60
   4   3   0   21.15    0.61
   4   3   0   20.87    0.55
   4   3   0   20.93    0.57
   4   3   0   20.87    0.55
   4   3   0   20.56    0.55
   4   3   0   20.25    0.82
   4   3   0   20.03    0.55
   4   3   0   20.35    0.53
   4   3   0   20.89    0.76
  -5  -3   0   51.53    1.23
  -5  -3   0   51.17    1.35
  -5  -3   0   52.43    1.20
  -5  -3   0   53.26    1.24
  -5  -3   0   51.20    1.51
  -5  -3   0   52.31    1.34
  -5  -3   0   52.77    1.60
  -5  -3   0   52.53    1.23
  -5  -3   0   52.19    1.24
  -5  -3   0   51.14    1.65
  -5  -3   0   54.13    1.23
  -5  -3   0   51.62    1.24
  -5  -3   0   52.39    1.24
  -5  -3   0   51.83    1.59
  -5  -3   0   50.37    1.19
  -5  -3   0   52.46    1.26
  -5  -3   0   53.35    1.36
   5   3   0   54.18    1.26
   5   3   0   49.40    1.71
   5   3   0   51.92    1.25
   5   3   0   51.77    1.26
   5   3   0   53.02    1.27
   5   3   0   50.55    1.58
   5   3   0   51.80    1.27
   5   3   0   53.83    1.26
   5   3   0   52.67    1.38
   5   3   0   54.30    1.29
  -6  -3   0    0.55    0.16
  -6  -3   0    0.37    0.11
  -6  -3   0    0.31    0.09
  -6  -3   0    0.27    0.17
  -6  -3   0    0.32    0.11
  -6  -3   0    0.41    0.09
  -6  -3   0    0.36    0.12
  -6  -3   0    0.47    0.17
  -6  -3   0    0.42    0.10
  -6  -3   0    0.50    0.11
  -6  -3   0    0.52    0.10
  -6  -3   0    0.68    0.12
  -6  -3   0    0.66    0.14
   6   3   0    0.49    0.13
   6   3   0    0.27    0.11
   6   3   0    0.53    0.12
   6   3   0    0.23    0.19
   6   3   0    0.33    0.12
   6   3   0    0.73    0.13
   6   3   0    0.23    0.11
   6   3   0    0.45    0.19
   6   3   0    0.56    0.20
  -7  -3   0    0.65    0.20
  -7  -3   0    0.61    0.22
  -7  -3   0    0.48    0.11
  -7  -3   0    0.85    0.15
  -7  -3   0    0.61    0.11
  -7  -3   0    0.57    0.11
  -7  -3   0    0.66    0.11
  -7  -3   0    0.64    0.13
  -7  -3   0    0.53    0.13
   7   3   0    0.49    0.14
   7   3   0    0.39    0.21
   7   3   0    0.66    0.26
   7   3   0    0.58    0.22
   7   3   0    0.79    0.16
   7   3   0    0.88    0.16
   7   3   0    0.49    0.14
   7   3   0    0.53    0.14
  -8  -3   0    0.56    0.12
  -8  -3   0    0.44    0.13
  -8  -3   0    0.54    0.12
  -8  -3   0    0.61    0.16
  -8  -3   0    0.62    0.12
  -8  -3   0    0.43    0.14
  -8  -3   0    0.48    0.13
  -8  -3   0    0.67    0.24
   8   3   0    0.17    0.23
   8   3   0    0.46    0.15
   8   3   0    0.82    0.17
   8   3   0    0.47    0.16
   8   3   0    0.38    0.23
   8   3   0    0.32    0.27
   8   3   0    0.40    0.16
  -9  -3   0    1.32    0.19
  -9  -3   0    1.27    0.30
  -9  -3   0    1.34    0.16
  -9  -3   0    1.34    0.15
  -9  -3   0    1.20    0.17
  -9  -3   0    1.47    0.21
  -9  -3   0    1.38    0.15
  -9  -3   0    1.01    0.19
   9   3   0    1.14    0.21
   9   3   0    1.66    0.23
   9   3   0    1.67    0.24
   9   3   0    1.22    0.21
 -10  -3   0    0.08    0.16
 -10  -3   0   -0.23    0.12
 -10  -3   0   -0.17    0.15
 -10  -3   0    0.03    0.11
 -10  -3   0    0.00    0.10
 -10  -3   0   -0.07    0.11
 -10  -3   0    0.03    0.10
  10   3   0   -0.14    0.15
  10   3   0   -0.11    0.17
  10   3   0    0.21    0.16
  10   3   0   -0.26    0.16
 -11  -3   0    0.30    0.08
 -11  -3   0    0.06    0.17
 -11  -3   0    0.34    0.15
 -11  -3   0    0.26    0.12
 -11  -3   0    0.21    0.17
 -11  -3   0    0.12    0.15
  11   3   0    0.20    0.20
  11   3   0    0.19    0.19
  11   3   0   -0.05    0.20
  11   3   0    0.23    0.19
  11  -4   0    0.45    0.21
  11  -4   0    0.05    0.19
  11  -4   0    0.83    0.22
  11  -4   0    0.45    0.21
 -11   4   0    0.70    0.24
 -11   4   0    0.16    0.18
 -11   4   0    0.57    0.21
 -11   4   0    0.61    0.22
 -11   4   0    0.48    0.20
  10  -4   0    0.25    0.18
  10  -4   0    0.43    0.19
  10  -4   0    0.81    0.22
  10  -4   0    0.39    0.19
  10  -4   0    0.51    0.19
 -10   4   0    0.23    0.18
 -10   4   0    0.68    0.19
 -10   4   0    0.15    0.17
 -10   4   0    0.29    0.20
 -10   4   0    0.24    0.18
   9  -4   0    0.22    0.16
   9  -4   0    0.04    0.15
   9  -4   0    0.41    0.17
   9  -4   0    0.15    0.15
   9  -4   0    0.20    0.16
  -9   4   0    0.10    0.16
  -9   4   0    0.16    0.16
  -9   4   0    0.58    0.26
  -9   4   0    0.21    0.17
  -9   4   0    0.30    0.16
  -9   4   0    0.29    0.16
  -9   4   0   -0.27    0.20
   8  -4   0    4.31    0.34
   8  -4   0    5.14    0.31
   8  -4   0    5.16    0.54
   8  -4   0    4.77    0.31
   8  -4   0    5.29    0.32
   8  -4   0    5.56    0.31
   8  -4   0    5.09    0.51
   8  -4   0    5.11    0.31
  -8   4   0    5.42    0.33
  -8   4   0    5.28    0.32
  -8   4   0    4.77    0.32
  -8   4   0    5.18    0.29
  -8   4   0    4.84    0.33
  -8   4   0    4.87    0.47
  -8   4   0    5.47    0.33
  -8   4   0    4.85    0.47
  -8   4   0    5.48    0.42
  -8   4   0    5.09    0.31
   7  -4   0    7.32    0.42
   7  -4   0    7.66    0.33
   7  -4   0    6.99    0.34
   7  -4   0    7.37    0.55
   7  -4   0    7.14    0.34
   7  -4   0    6.95    0.36
   7  -4   0    6.92    0.49
   7  -4   0    6.82    0.34
   7  -4   0    7.31    0.35
  -7   4   0    7.03    0.31
  -7   4   0    7.16    0.34
  -7   4   0    7.29    0.38
  -7   4   0    7.01    0.34
  -7   4   0    6.56    0.46
  -7   4   0    6.90    0.34
  -7   4   0    7.56    0.47
  -7   4   0    6.43    0.46
  -7   4   0    7.41    0.36
  -7   4   0    6.74    0.35
  -7   4   0    6.03    0.45
  -7   4   0    7.75    0.37
   6  -4   0   35.78    0.95
   6  -4   0   35.62    0.97
   6  -4   0   35.26    1.31
   6  -4   0   36.04    0.97
   6  -4   0   35.75    1.23
   6  -4   0   35.77    0.96
   6  -4   0   35.75    0.93
   6  -4   0   36.86    0.96
   6  -4   0   35.17    1.11
   6  -4   0   35.70    0.95
  -6   4   0   35.56    0.97
  -6   4   0   35.79    0.98
  -6   4   0   37.57    0.97
  -6   4   0   34.97    1.19
  -6   4   0   36.30    0.97
  -6   4   0   36.61    0.95
  -6   4   0   36.34    1.20
  -6   4   0   35.66    0.93
  -6   4   0   35.89    0.96
  -6   4   0   35.58    1.19
  -6   4   0   37.53    1.02
  -6   4   0   34.02    1.17
   5  -4   0   31.79    1.13
   5  -4   0   33.59    0.88
   5  -4   0   34.13    0.90
   5  -4   0   33.33    1.22
   5  -4   0   34.87    0.89
   5  -4   0   34.99    0.87
   5  -4   0   32.49    0.94
   5  -4   0   33.96    1.01
   5  -4   0   33.02    1.13
   5  -4   0   34.48    0.88
   5  -4   0   33.83    0.89
   5  -4   0   34.48    1.00
   5  -4   0   35.25    0.95
   5  -4   0   33.50    0.90
  -5   4   0   35.45    0.89
  -5   4   0   34.90    0.90
  -5   4   0   32.62    0.88
  -5   4   0   34.45    0.94
  -5   4   0   35.21    0.87
  -5   4   0   32.82    1.09
  -5   4   0   35.74    0.91
  -5   4   0   34.67    1.12
  -5   4   0   34.54    0.89
  -5   4   0   34.11    1.12
  -5   4   0   34.46    0.91
  -5   4   0   35.31    1.14
   4  -4   0   20.45    0.52
   4  -4   0   20.24    0.55
   4  -4   0   21.18    0.63
   4  -4   0   19.53    0.60
   4  -4   0   20.43    0.72
   4  -4   0   20.17    0.56
   4  -4   0   20.49    0.54
   4  -4   0   16.67    0.70
   4  -4   0   20.35    0.79
   4  -4   0   20.43    0.55
   4  -4   0   20.94    0.60
   4  -4   0   20.31    0.66
   4  -4   0   19.83    0.57
   4  -4   0   20.44    0.56
   4  -4   0   21.26    0.57
   4  -4   0   20.58    0.55
   4  -4   0   21.59    0.68
   4  -4   0   20.48    0.52
   4  -4   0   20.02    0.60
   4  -4   0   20.28    0.56
  -4   4   0   19.29    0.73
  -4   4   0   20.81    0.57
  -4   4   0   20.74    0.57
  -4   4   0   20.12    0.54
  -4   4   0   20.18    0.73
  -4   4   0   21.00    0.56
  -4   4   0   20.69    0.75
  -4   4   0   20.75    0.57
  -4   4   0   20.61    0.59
  -4   4   0   20.61    0.56
  -4   4   0   20.95    0.58
  -4   4   0   20.09    0.72
   3  -4   0   47.22    1.11
   3  -4   0   48.93    1.17
   3  -4   0   48.52    1.12
   3  -4   0   47.30    1.21
   3  -4   0   49.03    1.12
   3  -4   0   47.50    1.15
   3  -4   0   46.48    1.42
   3  -4   0   47.30    1.11
   3  -4   0   47.49    1.12
   3  -4   0   47.67    1.27
   3  -4   0   48.32    1.43
   3  -4   0   47.04    1.14
   3  -4   0   47.12    1.20
   3  -4   0   45.90    1.13
   3  -4   0   47.64    1.10
   3  -4   0   48.59    1.26
  -3   4   0   48.05    1.34
  -3   4   0   49.15    1.12
  -3   4   0   48.03    1.37
  -3   4   0   46.67    1.14
  -3   4   0   48.83    1.13
  -3   4   0   46.49    1.40
  -3   4   0   48.64    1.13
  -3   4   0   49.08    1.18
  -3   4   0   48.39    1.15
  -3   4   0   49.36    1.14
  -3   4   0   49.58    1.25
  -3   4   0   47.38    1.36
  -3   4   0   48.80    1.38
  -3   4   0   48.41    1.48
  -3   4   0   46.95    1.11
  -3   4   0   48.88    1.12
   2  -4   0  245.97    6.09
   2  -4   0  230.55    5.46
   2  -4   0  246.54    5.61
   2  -4   0  241.63    5.53
   2  -4   0  247.80    5.72
   2  -4   0  238.47    5.65
   2  -4   0  237.91    5.26
   2  -4   0  235.59    6.65
   2  -4   0  246.15    5.36
   2  -4   0  246.51    5.78
   2  -4   0  242.35    5.31
   2  -4   0  229.89    6.65
   2  -4   0  243.27    5.22
   2  -4   0  238.44    5.38
   2  -4   0  245.74    5.27
   2  -4   0  247.37    5.65
   2  -4   0  245.24    5.25
  -2   4   0  243.71    5.61
  -2   4   0  245.63    6.01
  -2   4   0  243.75    5.75
  -2   4   0  239.28    5.96
  -2   4   0  241.34    6.10
  -2   4   0  247.73    5.28
  -2   4   0  241.94    5.25
  -2   4   0  242.63    5.87
  -2   4   0  243.84    6.50
  -2   4   0  243.79    5.30
  -2   4   0  239.34    5.36
  -2   4   0  242.91    5.34
  -2   4   0  246.31    5.78
  -2   4   0  244.91    5.89
   1  -4   0   46.01    1.01
   1  -4   0   43.98    1.31
   1  -4   0   46.30    1.02
   1  -4   0   46.37    1.03
   1  -4   0   47.00    1.11
   1  -4   0   45.87    1.01
   1  -4   0   45.55    1.31
   1  -4   0   45.46    1.15
   1  -4   0   47.76    1.16
   1  -4   0   45.60    1.13
   1  -4   0   46.90    1.12
   1  -4   0   46.75    1.11
   1  -4   0   47.19    1.02
  -1   4   0   46.14    1.19
  -1   4   0   46.78    1.04
  -1   4   0   45.26    1.08
  -1   4   0   45.96    1.04
  -1   4   0   49.13    1.27
  -1   4   0   46.74    1.04
  -1   4   0   45.18    1.22
  -1   4   0   47.72    1.26
  -1   4   0   45.58    1.16
  -1   4   0   47.16    1.16
  -1   4   0   47.88    1.32
  -1   4   0   47.50    1.23
  -1   4   0   45.44    1.12
   0  -4   0    6.50    0.21
   0  -4   0    6.41    0.21
   0  -4   0    6.13    0.25
   0  -4   0    6.59    0.25
   0   4   0    6.93    0.26
   0   4   0    7.00    0.24
   0   4   0    6.78    0.17
   0   4   0    6.93    0.27
   0   4   0    6.82    0.16
   0   4   0    6.69    0.16
   0   4   0    6.75    0.28
   0   4   0    6.57    0.29
   0   4   0    6.26    0.30
   0   4   0    6.63    0.22
   0   4   0    6.65    0.27
  -1  -4   0    1.90    0.18
  -1  -4   0    1.72    0.09
  -1  -4   0    1.74    0.09
  -1  -4   0    1.61    0.13
  -1  -4   0    1.60    0.14
   1   4   0    1.60    0.16
   1   4   0    2.23    0.17
   1   4   0    1.78    0.12
   1   4   0    1.81    0.13
   1   4   0    1.76    0.07
   1   4   0    1.68    0.17
   1   4   0    1.85    0.07
   1   4   0    1.97    0.18
   1   4   0    1.79    0.07
  -2  -4   0   22.96    0.65
  -2  -4   0   24.50    0.72
  -2  -4   0   24.06    0.54
  -2  -4   0   24.57    0.60
  -2  -4   0   23.55    0.67
  -2  -4   0   23.90    0.76
  -2  -4   0   23.67    0.54
  -2  -4   0   24.17    0.81
  -2  -4   0   23.97    0.72
   2   4   0   23.70    0.69
   2   4   0   23.75    0.57
   2   4   0   24.13    0.60
   2   4   0   26.58    0.79
   2   4   0   24.04    0.58
   2   4   0   24.43    0.70
   2   4   0   24.16    0.86
   2   4   0   24.03    0.56
   2   4   0   25.28    0.82
   2   4   0   23.53    0.76
  -3  -4   0    5.16    0.33
  -3  -4   0    4.74    0.19
  -3  -4   0    4.93    0.20
  -3  -4   0    4.53    0.24
  -3  -4   0    4.63    0.16
  -3  -4   0    4.88    0.16
  -3  -4   0    5.12    0.15
  -3  -4   0    4.66    0.24
  -3  -4   0    4.71    0.15
  -3  -4   0    4.77    0.24
   3   4   0    5.23    0.35
   3   4   0    4.88    0.19
   3   4   0    5.16    0.32
   3   4   0    5.07    0.20
   3   4   0    5.11    0.19
   3   4   0    5.43    0.23
   3   4   0    5.04    0.18
  -4  -4   0    4.37    0.17
  -4  -4   0    4.04    0.25
  -4  -4   0    5.04    0.22
  -4  -4   0    4.42    0.15
  -4  -4   0    4.20    0.26
  -4  -4   0    4.55    0.22
  -4  -4   0    4.64    0.18
  -4  -4   0    4.47    0.24
  -4  -4   0    4.21    0.14
  -4  -4   0    4.01    0.34
  -4  -4   0    4.30    0.17
  -4  -4   0    4.56    0.18
  -4  -4   0    3.95    0.25
   4   4   0    4.19    0.31
   4   4   0    4.37    0.19
   4   4   0    4.62    0.20
   4   4   0    4.53    0.20
   4   4   0    4.42    0.36
   4   4   0    4.87    0.22
   4   4   0    4.43    0.20
   4   4   0    4.29    0.20
   4   4   0    4.17    0.19
   4   4   0    4.38    0.17
  -5  -4   0    3.45    0.18
  -5  -4   0    3.37    0.15
  -5  -4   0    3.65    0.16
  -5  -4   0    3.31    0.35
  -5  -4   0    3.84    0.14
  -5  -4   0    3.43    0.21
  -5  -4   0    3.73    0.18
  -5  -4   0    3.54    0.24
  -5  -4   0    3.86    0.19
  -5  -4   0    3.45    0.28
  -5  -4   0    3.86    0.23
  -5  -4   0    4.18    0.19
  -5  -4   0    4.07    0.27
  -5  -4   0    3.56    0.27
   5   4   0    3.93    0.21
   5   4   0    3.90    0.21
   5   4   0    3.15    0.34
   5   4   0    3.32    0.19
   5   4   0    3.57    0.38
   5   4   0    3.38    0.20
   5   4   0    3.56    0.22
   5   4   0    3.59    0.21
  -6  -4   0    8.31    0.28
  -6  -4   0    8.82    0.32
  -6  -4   0    8.65    0.26
  -6  -4   0    8.74    0.44
  -6  -4   0    8.11    0.31
  -6  -4   0    8.32    0.36
  -6  -4   0    8.19    0.23
  -6  -4   0    7.92    0.52
  -6  -4   0    8.48    0.45
  -6  -4   0    8.90    0.37
  -6  -4   0    8.44    0.31
  -6  -4   0    8.04    0.45
   6   4   0    7.88    0.51
   6   4   0    8.06    0.32
   6   4   0    8.35    0.33
   6   4   0    7.70    0.33
   6   4   0    8.44    0.51
   6   4   0    7.51    0.55
   6   4   0    8.11    0.34
  -7  -4   0    2.41    0.12
  -7  -4   0    2.27    0.20
  -7  -4   0    2.40    0.20
  -7  -4   0    2.22    0.12
  -7  -4   0    2.38    0.17
  -7  -4   0    2.51    0.15
  -7  -4   0    2.30    0.30
  -7  -4   0    2.57    0.24
  -7  -4   0    2.06    0.18
   7   4   0    2.40    0.22
   7   4   0    2.01    0.33
   7   4   0    2.43    0.40
   7   4   0    1.90    0.33
   7   4   0    2.72    0.22
   7   4   0    2.34    0.22
   7   4   0    2.31    0.22
  -8  -4   0    1.10    0.09
  -8  -4   0    1.55    0.19
  -8  -4   0    1.36    0.13
  -8  -4   0    1.27    0.16
  -8  -4   0    1.49    0.29
  -8  -4   0    1.12    0.17
  -8  -4   0    1.07    0.14
   8   4   0    1.05    0.18
   8   4   0    1.38    0.20
   8   4   0    1.06    0.19
   8   4   0    1.06    0.29
   8   4   0    0.84    0.33
   8   4   0    1.04    0.29
   8   4   0    1.36    0.20
  -9  -4   0    1.79    0.17
  -9  -4   0    2.22    0.22
  -9  -4   0    1.85    0.22
  -9  -4   0    2.11    0.22
  -9  -4   0    2.19    0.16
   9   4   0    1.76    0.24
   9   4   0    2.09    0.25
   9   4   0    2.31    0.26
   9   4   0    1.97    0.24
 -10  -4   0    1.25    0.20
 -10  -4   0    0.94    0.20
 -10  -4   0    1.13    0.15
  10   4   0    1.08    0.23
  10   4   0    0.86    0.22
  10   4   0    0.79    0.22
  10   4   0    0.95    0.22
 -11  -4   0    0.79    0.20
 -11  -4   0    0.70    0.14
 -11  -4   0    1.10    0.22
  11   4   0    1.00    0.23
  11   4   0    0.60    0.23
  11   4   0    0.48    0.20
  11   4   0    0.51    0.22
  11  -5   0    2.16    0.30
  11  -5   0    2.18    0.28
  11  -5   0    2.83    0.34
  11  -5   0    2.27    0.31
 -11   5   0    1.94    0.30
 -11   5   0    2.68    0.33
 -11   5   0    2.28    0.31
 -11   5   0    1.75    0.30
 -11   5   0    2.58    0.31
  10  -5   0    7.93    0.42
  10  -5   0    7.73    0.44
  10  -5   0    7.44    0.44
  10  -5   0    6.85    0.44
 -10   5   0    7.61    0.45
 -10   5   0    7.49    0.45
 -10   5   0    7.01    0.44
 -10   5   0    8.05    0.44
 -10   5   0    6.97    0.44
   9  -5   0   -0.09    0.14
   9  -5   0   -0.07    0.15
   9  -5   0    0.12    0.16
   9  -5   0    0.02    0.15
   9  -5   0    0.00    0.15
  -9   5   0   -0.18    0.14
  -9   5   0   -0.09    0.14
  -9   5   0   -0.07    0.14
  -9   5   0   -0.23    0.14
  -9   5   0    0.30    0.15
  -9   5   0    0.27    0.18
   8  -5   0   -0.02    0.14
   8  -5   0    0.05    0.13
   8  -5   0   -0.04    0.13
   8  -5   0    0.25    0.14
   8  -5   0    0.12    0.20
   8  -5   0    0.25    0.15
  -8   5   0    0.02    0.12
  -8   5   0    0.01    0.13
  -8   5   0    0.07    0.14
  -8   5   0   -0.01    0.20
  -8   5   0    0.09    0.18
  -8   5   0   -0.26    0.18
  -8   5   0    0.28    0.16
  -8   5   0    0.22    0.16
  -8   5   0    0.11    0.13
   7  -5   0    1.71    0.19
   7  -5   0    1.79    0.20
   7  -5   0    2.26    0.22
   7  -5   0    2.21    0.34
   7  -5   0    1.28    0.18
   7  -5   0    1.59    0.20
   7  -5   0    1.66    0.20
  -7   5   0    1.68    0.29
  -7   5   0    1.26    0.27
  -7   5   0    2.13    0.22
  -7   5   0    2.33    0.32
  -7   5   0    1.92    0.23
  -7   5   0    1.51    0.28
  -7   5   0    1.81    0.21
  -7   5   0    1.82    0.20
  -7   5   0    2.32    0.20
  -7   5   0    1.77    0.22
  -7   5   0    1.80    0.22
   6  -5   0    1.86    0.21
   6  -5   0    1.70    0.17
   6  -5   0    1.84    0.19
   6  -5   0    1.95    0.19
   6  -5   0    1.68    0.19
   6  -5   0    1.83    0.18
   6  -5   0    2.11    0.20
  -6   5   0    1.16    0.24
  -6   5   0    1.87    0.28
  -6   5   0    1.78    0.17
  -6   5   0    1.84    0.20
  -6   5   0    1.91    0.21
  -6   5   0    1.90    0.27
  -6   5   0    1.49    0.26
  -6   5   0    1.78    0.19
  -6   5   0    1.76    0.21
  -6   5   0    1.88    0.20
  -6   5   0    2.29    0.20
   5  -5   0   25.29    0.77
   5  -5   0   24.86    0.69
   5  -5   0   24.83    0.75
   5  -5   0   24.71    0.89
   5  -5   0   24.40    0.68
   5  -5   0   25.16    0.69
   5  -5   0   25.65    0.69
   5  -5   0   24.42    0.70
   5  -5   0   25.25    0.70
  -5   5   0   25.01    0.69
  -5   5   0   26.22    0.94
  -5   5   0   25.56    0.68
  -5   5   0   25.36    0.71
  -5   5   0   25.81    0.93
  -5   5   0   24.81    0.93
  -5   5   0   26.13    0.71
  -5   5   0   24.74    0.71
  -5   5   0   25.08    0.71
  -5   5   0   26.34    0.92
  -5   5   0   25.27    0.74
   4  -5   0   13.45    0.43
   4  -5   0   13.52    0.49
   4  -5   0   13.14    0.41
   4  -5   0   12.90    0.39
   4  -5   0   13.23    0.54
   4  -5   0   13.67    0.40
   4  -5   0   13.08    0.39
   4  -5   0   12.95    0.36
   4  -5   0   13.71    0.53
   4  -5   0   13.04    0.41
   4  -5   0   13.78    0.38
   4  -5   0   13.02    0.44
   4  -5   0   13.00    0.45
   4  -5   0   13.33    0.38
   4  -5   0   14.12    0.41
   4  -5   0   13.91    0.41
  -4   5   0   12.92    0.42
  -4   5   0   12.69    0.56
  -4   5   0   13.26    0.41
  -4   5   0   12.34    0.59
  -4   5   0   13.61    0.42
  -4   5   0   13.46    0.42
  -4   5   0   12.92    0.42
  -4   5   0   12.93    0.39
  -4   5   0   12.65    0.59
  -4   5   0   13.70    0.59
  -4   5   0   13.51    0.44
  -4   5   0   13.43    0.42
   3  -5   0    0.11    0.10
   3  -5   0    0.13    0.06
   3  -5   0    0.20    0.06
   3  -5   0    0.02    0.07
   3  -5   0    0.19    0.10
   3  -5   0    0.04    0.07
   3  -5   0    0.14    0.06
   3  -5   0    0.20    0.07
   3  -5   0    0.17    0.07
   3  -5   0   -0.03    0.06
   3  -5   0    0.12    0.05
   3  -5   0    0.05    0.06
   3  -5   0    0.03    0.07
   3  -5   0    0.30    0.07
   3  -5   0    0.01    0.06
  -3   5   0    0.14    0.13
  -3   5   0    0.30    0.13
  -3   5   0    0.05    0.07
  -3   5   0    0.03    0.07
  -3   5   0    0.26    0.08
  -3   5   0    0.07    0.06
  -3   5   0    0.04    0.09
  -3   5   0   -0.08    0.11
  -3   5   0    0.13    0.08
  -3   5   0    0.07    0.12
  -3   5   0    0.19    0.07
  -3   5   0    0.20    0.08
  -3   5   0    0.07    0.07
  -3   5   0    0.19    0.08
   2  -5   0   15.91    0.46
   2  -5   0   14.30    0.39
   2  -5   0   15.28    0.36
   2  -5   0   15.28    0.45
   2  -5   0   15.64    0.44
   2  -5   0   15.61    0.45
   2  -5   0   15.58    0.45
   2  -5   0   15.12    0.39
   2  -5   0   15.32    0.38
   2  -5   0   15.18    0.43
   2  -5   0   14.67    0.52
   2  -5   0   15.12    0.51
   2  -5   0   14.90    0.38
   2  -5   0   16.69    0.36
  -2   5   0   14.99    0.43
  -2   5   0   14.52    0.57
  -2   5   0   15.79    0.57
  -2   5   0   15.11    0.46
  -2   5   0   15.11    0.41
  -2   5   0   15.70    0.46
  -2   5   0   14.57    0.60
  -2   5   0   15.35    0.36
  -2   5   0   15.80    0.61
  -2   5   0   15.62    0.56
  -2   5   0   15.13    0.40
  -2   5   0   16.44    0.60
  -2   5   0   15.13    0.41
   1  -5   0    3.34    0.11
   1  -5   0    3.39    0.18
   1  -5   0    3.43    0.17
   1  -5   0    3.12    0.13
   1  -5   0    3.11    0.13
   1  -5   0    3.09    0.16
   1  -5   0    3.44    0.18
  -1   5   0    3.24    0.24
  -1   5   0    3.05    0.24
  -1   5   0    3.19    0.15
  -1   5   0    3.29    0.16
  -1   5   0    3.28    0.11
  -1   5   0    3.31    0.16
  -1   5   0    3.20    0.23
  -1   5   0    3.25    0.10
  -1   5   0    3.71    0.23
  -1   5   0    3.16    0.15
  -1   5   0    3.18    0.16
  -1   5   0    3.29    0.12
  -1   5   0    3.39    0.13
  -1   5   0    3.12    0.12
  -1   5   0    3.09    0.12
   0  -5   0    9.29    0.30
   0  -5   0    9.52    0.30
   0  -5   0    9.67    0.34
   0  -5   0    9.57    0.34
   0   5   0    9.56    0.35
   0   5   0   10.00    0.37
   0   5   0    9.61    0.33
   0   5   0    9.72    0.24
   0   5   0   10.01    0.24
   0   5   0    9.77    0.36
   0   5   0    9.37    0.42
   0   5   0    9.37    0.30
   0   5   0   10.35    0.38
   0   5   0    9.87    0.24
   0   5   0    9.95    0.39
  -1  -5   0   39.99    1.15
  -1  -5   0   41.43    1.06
  -1  -5   0   41.43    1.08
  -1  -5   0   39.77    1.15
  -1  -5   0   42.68    1.23
   1   5   0   41.32    1.09
   1   5   0   43.13    1.18
   1   5   0   42.18    0.91
   1   5   0   41.80    1.22
   1   5   0   40.43    1.16
   1   5   0   40.50    0.91
   1   5   0   41.66    1.19
   1   5   0   40.89    1.05
   1   5   0   41.66    0.91
  -2  -5   0  400.34    9.34
  -2  -5   0  386.28   10.04
  -2  -5   0  377.62    8.89
  -2  -5   0  394.78    9.06
  -2  -5   0  381.99   10.66
  -2  -5   0  414.48   10.67
   2   5   0  387.12    9.57
   2   5   0  384.64    8.36
   2   5   0  393.53    9.14
   2   5   0  386.09    9.57
   2   5   0  374.94   10.39
   2   5   0  388.09    8.45
   2   5   0  383.84    8.41
   2   5   0  390.59    9.50
   2   5   0  386.32    8.83
  -3  -5   0   38.63    1.04
  -3  -5   0   39.40    1.13
  -3  -5   0   39.25    0.96
  -3  -5   0   34.94    1.12
  -3  -5   0   38.00    0.85
  -3  -5   0   36.79    1.23
  -3  -5   0   38.31    0.85
   3   5   0   38.96    0.89
   3   5   0   39.05    0.89
   3   5   0   37.00    1.29
   3   5   0   39.87    1.04
   3   5   0   37.56    1.17
   3   5   0   35.85    0.92
  -4  -5   0   16.29    0.41
  -4  -5   0   15.93    0.55
  -4  -5   0   16.24    0.43
  -4  -5   0   16.57    0.59
  -4  -5   0   16.96    0.50
  -4  -5   0   16.16    0.59
  -4  -5   0   16.73    0.40
  -4  -5   0   16.75    0.72
   4   5   0   17.07    0.46
   4   5   0   16.90    0.69
   4   5   0   16.89    0.76
   4   5   0   17.58    0.47
   4   5   0   17.09    0.48
   4   5   0   17.14    0.53
   4   5   0   17.40    0.47
   4   5   0   16.62    0.42
   4   5   0   16.35    0.47
  -5  -5   0   32.74    1.05
  -5  -5   0   34.06    0.93
  -5  -5   0   34.74    1.11
  -5  -5   0   34.44    0.98
  -5  -5   0   34.27    0.83
  -5  -5   0   34.48    1.11
  -5  -5   0   34.18    0.82
  -5  -5   0   34.04    0.80
  -5  -5   0   32.60    1.22
   5   5   0   34.54    0.87
   5   5   0   34.24    0.87
   5   5   0   32.36    1.28
   5   5   0   32.17    1.16
   5   5   0   34.99    0.84
  -6  -5   0    7.42    0.34
  -6  -5   0    6.46    0.39
  -6  -5   0    6.02    0.49
  -6  -5   0    6.99    0.20
  -6  -5   0    6.97    0.20
  -6  -5   0    7.27    0.35
  -6  -5   0    6.78    0.25
  -6  -5   0    7.01    0.26
  -6  -5   0    6.66    0.33
  -6  -5   0    6.53    0.27
  -6  -5   0    6.49    0.40
  -6  -5   0    7.14    0.42
   6   5   0    5.69    0.44
   6   5   0    6.84    0.48
   6   5   0    6.46    0.28
   6   5   0    7.21    0.31
   6   5   0    6.78    0.30
   6   5   0    6.12    0.52
   6   5   0    7.01    0.31
  -7  -5   0    2.03    0.18
  -7  -5   0    2.31    0.19
  -7  -5   0    2.39    0.31
  -7  -5   0    1.96    0.28
  -7  -5   0    2.28    0.17
  -7  -5   0    2.03    0.13
  -7  -5   0    2.20    0.24
   7   5   0    1.67    0.35
   7   5   0    2.08    0.21
   7   5   0    2.14    0.35
   7   5   0    2.30    0.36
   7   5   0    2.13    0.22
   7   5   0    2.24    0.22
   7   5   0    2.24    0.20
  -8  -5   0    0.56    0.14
  -8  -5   0    0.70    0.15
  -8  -5   0    0.71    0.13
  -8  -5   0    0.70    0.10
   8   5   0    0.67    0.16
   8   5   0    0.91    0.18
   8   5   0    0.53    0.16
   8   5   0    0.43    0.16
  -9  -5   0    0.10    0.08
  -9  -5   0    0.37    0.14
  -9  -5   0    0.28    0.14
   9   5   0    0.14    0.16
   9   5   0    0.14    0.16
   9   5   0    0.22    0.16
 -10  -5   0    0.73    0.17
 -10  -5   0    0.67    0.17
  10   5   0    0.80    0.22
  10   5   0    0.84    0.21
  10   5   0    0.84    0.22
  10  -6   0    4.01    0.36
  10  -6   0    3.95    0.36
  10  -6   0    3.70    0.34
  10  -6   0    3.68    0.32
 -10   6   0    3.17    0.34
 -10   6   0    3.48    0.37
 -10   6   0    4.13    0.37
 -10   6   0    3.74    0.35
   9  -6   0    6.12    0.38
   9  -6   0    5.64    0.37
   9  -6   0    5.86    0.35
   9  -6   0    5.78    0.36
  -9   6   0    5.58    0.38
  -9   6   0    5.84    0.37
  -9   6   0    6.33    0.40
  -9   6   0    5.57    0.38
  -9   6   0    5.41    0.34
  -9   6   0    6.59    0.41
   8  -6   0    2.00    0.23
   8  -6   0    2.01    0.24
   8  -6   0    2.37    0.23
   8  -6   0    2.34    0.22
   8  -6   0    1.88    0.24
  -8   6   0    1.89    0.34
  -8   6   0    2.23    0.26
  -8   6   0    2.43    0.27
  -8   6   0    1.76    0.34
  -8   6   0    2.00    0.24
  -8   6   0    1.93    0.22
  -8   6   0    1.81    0.23
  -8   6   0    1.82    0.24
   7  -6   0    0.94    0.16
   7  -6   0    1.12    0.16
   7  -6   0    1.02    0.18
   7  -6   0    1.15    0.18
   7  -6   0    0.86    0.16
   7  -6   0    1.15    0.18
  -7   6   0    1.41    0.29
  -7   6   0    1.26    0.19
  -7   6   0    1.19    0.27
  -7   6   0    1.18    0.20
  -7   6   0    0.97    0.18
  -7   6   0    1.74    0.21
  -7   6   0    1.20    0.20
  -7   6   0    1.11    0.27
  -7   6   0    1.12    0.27
  -7   6   0    0.94    0.16
  -7   6   0    1.00    0.18
   6  -6   0    2.74    0.20
   6  -6   0    3.06    0.23
   6  -6   0    3.00    0.24
   6  -6   0    3.28    0.24
   6  -6   0    3.05    0.20
   6  -6   0    2.92    0.23
  -6   6   0    3.29    0.27
  -6   6   0    2.57    0.21
  -6   6   0    1.86    0.30
  -6   6   0    2.70    0.34
  -6   6   0    3.25    0.37
  -6   6   0    3.05    0.25
  -6   6   0    3.52    0.24
  -6   6   0    3.46    0.27
  -6   6   0    3.19    0.25
  -6   6   0    2.76    0.24
  -6   6   0    2.97    0.36
   5  -6   0   18.80    0.61
   5  -6   0   19.06    0.55
   5  -6   0   19.45    0.53
   5  -6   0   20.31    0.74
   5  -6   0   18.72    0.55
   5  -6   0   18.69    0.51
   5  -6   0   18.98    0.58
   5  -6   0   18.92    0.54
   5  -6   0   18.86    0.56
   5  -6   0   18.43    0.56
  -5   6   0   17.67    0.78
  -5   6   0   18.64    0.57
  -5   6   0   18.15    0.60
  -5   6   0   18.72    0.54
  -5   6   0   17.97    0.58
  -5   6   0   17.66    0.78
  -5   6   0   19.19    0.81
  -5   6   0   18.00    0.76
  -5   6   0   18.85    0.58
  -5   6   0   18.66    0.58
  -5   6   0   19.93    0.57
   4  -6   0    4.54    0.18
   4  -6   0    4.97    0.20
   4  -6   0    5.06    0.23
   4  -6   0    5.40    0.22
   4  -6   0    4.79    0.21
   4  -6   0    4.89    0.25
   4  -6   0    4.35    0.17
   4  -6   0    4.86    0.20
   4  -6   0    4.88    0.32
   4  -6   0    4.86    0.27
   4  -6   0    5.15    0.20
   4  -6   0    4.63    0.22
   4  -6   0    4.71    0.25
   4  -6   0    4.72    0.22
   4  -6   0    5.13    0.31
  -4   6   0    4.94    0.24
  -4   6   0    4.03    0.37
  -4   6   0    4.69    0.24
  -4   6   0    4.85    0.21
  -4   6   0    4.73    0.24
  -4   6   0    4.82    0.35
  -4   6   0    4.75    0.23
  -4   6   0    4.49    0.23
  -4   6   0    4.61    0.36
  -4   6   0    4.83    0.23
  -4   6   0    3.84    0.36
  -4   6   0    4.34    0.23
   3  -6   0    5.04    0.17
   3  -6   0    5.49    0.24
   3  -6   0    5.23    0.24
   3  -6   0    5.12    0.29
   3  -6   0    5.47    0.23
   3  -6   0    5.23    0.19
   3  -6   0    5.32    0.30
   3  -6   0    5.17    0.22
   3  -6   0    5.21    0.21
   3  -6   0    5.29    0.20
   3  -6   0    5.49    0.20
  -3   6   0    5.56    0.23
  -3   6   0    5.56    0.21
  -3   6   0    5.38    0.19
  -3   6   0    5.11    0.23
  -3   6   0    5.47    0.22
  -3   6   0    4.75    0.34
  -3   6   0    5.52    0.22
  -3   6   0    5.34    0.35
  -3   6   0    5.00    0.35
  -3   6   0    5.18    0.23
  -3   6   0    5.16    0.36
  -3   6   0    5.44    0.22
  -3   6   0    5.06    0.25
   2  -6   0    8.80    0.30
   2  -6   0    8.92    0.25
   2  -6   0    8.83    0.29
   2  -6   0    8.89    0.35
   2  -6   0    8.85    0.32
   2  -6   0    9.02    0.23
   2  -6   0    9.00    0.32
   2  -6   0    8.96    0.31
   2  -6   0    8.89    0.24
   2  -6   0    8.91    0.23
   2  -6   0    9.17    0.31
   2  -6   0    8.88    0.36
  -2   6   0    8.74    0.46
  -2   6   0    9.49    0.32
  -2   6   0    8.56    0.28
  -2   6   0    9.11    0.28
  -2   6   0    8.81    0.43
  -2   6   0    8.89    0.27
  -2   6   0    8.83    0.43
  -2   6   0    9.72    0.32
  -2   6   0    9.75    0.46
  -2   6   0    9.11    0.29
   1  -6   0   56.80    1.35
   1  -6   0   55.58    1.42
   1  -6   0   55.01    1.60
   1  -6   0   55.26    1.35
   1  -6   0   56.26    1.39
   1  -6   0   57.77    1.59
  -1   6   0   57.42    1.25
  -1   6   0   55.16    1.54
  -1   6   0   57.98    1.45
  -1   6   0   57.87    1.51
  -1   6   0   52.85    1.55
  -1   6   0   56.43    1.32
  -1   6   0   54.97    1.31
  -1   6   0   53.30    1.62
  -1   6   0   56.03    1.51
  -1   6   0   56.47    1.47
  -1   6   0   56.82    1.36
  -1   6   0   56.61    1.31
  -1   6   0   56.38    1.26
  -1   6   0   55.54    1.26
  -1   6   0   55.34    1.41
   0  -6   0    0.00    0.03
   0  -6   0    0.10    0.09
   0  -6   0    0.01    0.05
   0  -6   0   -0.03    0.08
   0  -6   0    0.05    0.05
   0   6   0    0.01    0.09
   0   6   0    0.04    0.07
   0   6   0    0.12    0.06
   0   6   0   -0.02    0.07
   0   6   0    0.01    0.03
   0   6   0    0.20    0.10
   0   6   0   -0.05    0.10
   0   6   0    0.03    0.04
   0   6   0    0.16    0.12
   0   6   0    0.09    0.04
   0   6   0   -0.04    0.09
  -1  -6   0   14.46    0.44
  -1  -6   0   14.62    0.44
  -1  -6   0   14.86    0.48
  -1  -6   0   15.35    0.49
   1   6   0   14.45    0.35
   1   6   0   14.82    0.56
   1   6   0   15.07    0.57
   1   6   0   14.90    0.53
   1   6   0   14.95    0.49
   1   6   0   14.45    0.35
   1   6   0   15.36    0.57
   1   6   0   14.88    0.35
   1   6   0   15.06    0.55
  -2  -6   0   19.13    0.62
  -2  -6   0   21.03    0.64
  -2  -6   0   21.00    0.62
  -2  -6   0   18.99    0.75
  -2  -6   0   20.57    0.52
  -2  -6   0   21.33    0.63
  -2  -6   0   20.22    0.51
   2   6   0   20.23    0.73
   2   6   0   20.52    0.49
   2   6   0   20.96    0.68
   2   6   0   20.24    0.49
   2   6   0   20.44    0.58
   2   6   0   20.49    0.49
   2   6   0   20.78    0.82
   2   6   0   20.82    0.64
  -3  -6   0    2.42    0.14
  -3  -6   0    2.80    0.19
  -3  -6   0    2.19    0.18
  -3  -6   0    2.47    0.21
  -3  -6   0    2.76    0.30
   3   6   0    2.69    0.32
   3   6   0    2.81    0.14
   3   6   0    2.43    0.26
   3   6   0    2.63    0.13
   3   6   0    2.71    0.14
   3   6   0    2.80    0.21
  -4  -6   0    0.41    0.19
  -4  -6   0    0.43    0.09
  -4  -6   0    0.58    0.13
  -4  -6   0    0.39    0.12
  -4  -6   0    0.48    0.06
  -4  -6   0    0.61    0.15
  -4  -6   0    0.14    0.08
   4   6   0    0.48    0.21
   4   6   0    0.30    0.18
   4   6   0    0.64    0.10
   4   6   0    0.37    0.09
   4   6   0    0.35    0.09
   4   6   0    0.42    0.10
  -5  -6   0   11.00    0.46
  -5  -6   0   10.99    0.40
  -5  -6   0   11.79    0.50
  -5  -6   0   11.19    0.33
  -5  -6   0   12.02    0.49
   5   6   0   11.05    0.34
   5   6   0   11.55    0.38
   5   6   0   10.14    0.64
   5   6   0   10.89    0.38
   5   6   0   10.70    0.57
  -6  -6   0    1.90    0.15
  -6  -6   0    1.56    0.23
  -6  -6   0    1.71    0.19
  -6  -6   0    1.99    0.23
  -6  -6   0    1.72    0.13
  -6  -6   0    1.88    0.24
  -6  -6   0    1.98    0.20
   6   6   0    1.30    0.29
   6   6   0    1.70    0.18
   6   6   0    1.77    0.30
   6   6   0    1.77    0.16
   6   6   0    1.86    0.35
   6   6   0    1.84    0.18
   6   6   0    1.81    0.18
  -7  -6   0    5.53    0.25
  -7  -6   0    4.63    0.32
  -7  -6   0    4.67    0.39
  -7  -6   0    5.16    0.32
  -7  -6   0    4.86    0.21
   7   6   0    4.96    0.52
   7   6   0    4.72    0.29
   7   6   0    5.04    0.50
   7   6   0    4.95    0.28
   7   6   0    4.72    0.27
   7   6   0    4.61    0.54
  -8  -6   0    2.26    0.27
  -8  -6   0    2.15    0.20
  -8  -6   0    2.29    0.17
   8   6   0    1.88    0.22
   8   6   0    2.05    0.23
   8   6   0    1.88    0.22
  -9  -6   0    0.13    0.13
  -9  -6   0    0.06    0.11
   9   6   0   -0.05    0.15
   9   6   0    0.03    0.14
   9   6   0    0.00    0.16
 -10  -6   0    0.48    0.16
  10   6   0    0.53    0.20
  10   6   0    0.29    0.19
  10   6   0    0.44    0.20
  10  -7   0    0.23    0.18
  10  -7   0    0.23    0.19
  10  -7   0    0.14    0.19
  10  -7   0    0.26    0.16
  10  -7   0    0.44    0.17
 -10   7   0    0.38    0.18
 -10   7   0    0.25    0.19
 -10   7   0    0.58    0.21
 -10   7   0    0.44    0.20
 -10   7   0    0.42    0.22
   9  -7   0    6.45    0.34
   9  -7   0    6.67    0.36
   9  -7   0    6.64    0.39
   9  -7   0    6.86    0.40
   9  -7   0    6.72    0.36
   9  -7   0    7.47    0.41
  -9   7   0    7.66    0.43
  -9   7   0    7.34    0.42
  -9   7   0    6.91    0.41
  -9   7   0    6.86    0.38
  -9   7   0    6.82    0.44
   8  -7   0    0.06    0.12
   8  -7   0    0.08    0.13
   8  -7   0    0.08    0.12
   8  -7   0   -0.18    0.13
   8  -7   0   -0.08    0.13
   8  -7   0    0.04    0.13
  -8   7   0    0.15    0.23
  -8   7   0    0.04    0.15
  -8   7   0   -0.03    0.13
  -8   7   0    0.42    0.17
  -8   7   0    0.06    0.14
  -8   7   0   -0.07    0.14
   7  -7   0   -0.07    0.12
   7  -7   0    0.04    0.14
   7  -7   0   -0.12    0.10
   7  -7   0   -0.06    0.12
   7  -7   0   -0.02    0.10
  -7   7   0   -0.33    0.11
  -7   7   0   -0.07    0.11
  -7   7   0   -0.09    0.12
  -7   7   0    0.09    0.20
  -7   7   0    0.09    0.20
  -7   7   0    0.23    0.19
  -7   7   0   -0.26    0.13
  -7   7   0    0.21    0.20
  -7   7   0    0.16    0.14
  -7   7   0   -0.04    0.11
   6  -7   0    0.13    0.11
   6  -7   0    0.15    0.08
   6  -7   0    0.26    0.12
   6  -7   0    0.11    0.09
   6  -7   0    0.35    0.12
   6  -7   0    0.27    0.11
  -6   7   0    0.08    0.13
  -6   7   0    0.01    0.12
  -6   7   0    0.26    0.19
  -6   7   0   -0.04    0.19
  -6   7   0    0.24    0.19
  -6   7   0    0.38    0.21
  -6   7   0    0.19    0.13
  -6   7   0    0.20    0.11
   5  -7   0    0.21    0.15
   5  -7   0    0.17    0.11
   5  -7   0    0.04    0.05
   5  -7   0   -0.04    0.07
   5  -7   0    0.07    0.10
   5  -7   0   -0.02    0.09
   5  -7   0    0.03    0.07
   5  -7   0    0.00    0.09
  -5   7   0    0.12    0.11
  -5   7   0    0.03    0.17
  -5   7   0    0.27    0.12
  -5   7   0   -0.12    0.10
  -5   7   0    0.11    0.16
  -5   7   0    0.06    0.10
  -5   7   0   -0.27    0.14
  -5   7   0    0.12    0.17
   4  -7   0    0.07    0.08
   4  -7   0   -0.02    0.09
   4  -7   0   -0.12    0.05
   4  -7   0    0.10    0.13
   4  -7   0    0.09    0.08
   4  -7   0    0.04    0.08
   4  -7   0    0.03    0.11
   4  -7   0    0.09    0.10
   4  -7   0   -0.08    0.07
   4  -7   0   -0.11    0.08
  -4   7   0    0.07    0.09
  -4   7   0   -0.01    0.08
  -4   7   0    0.02    0.09
  -4   7   0   -0.14    0.14
  -4   7   0   -0.08    0.13
  -4   7   0   -0.09    0.14
  -4   7   0    0.04    0.09
  -4   7   0    0.12    0.16
   3  -7   0   34.43    0.91
   3  -7   0   33.61    0.92
   3  -7   0   34.82    0.82
   3  -7   0   32.98    1.09
   3  -7   0   34.12    1.09
   3  -7   0   34.57    0.80
   3  -7   0   34.83    0.82
   3  -7   0   35.95    0.92
   3  -7   0   34.64    0.92
  -3   7   0   35.50    0.86
  -3   7   0   32.61    1.12
  -3   7   0   33.07    1.14
  -3   7   0   34.80    0.86
  -3   7   0   34.30    0.86
  -3   7   0   33.49    1.19
  -3   7   0   35.79    0.94
  -3   7   0   33.71    1.10
  -3   7   0   34.61    0.82
  -3   7   0   34.01    0.89
   2  -7   0   17.82    0.55
   2  -7   0   17.85    0.52
   2  -7   0   18.52    0.56
   2  -7   0   17.96    0.44
   2  -7   0   18.02    0.51
   2  -7   0   18.04    0.61
   2  -7   0   17.82    0.62
  -2   7   0   18.46    0.52
  -2   7   0   18.25    0.50
  -2   7   0   17.64    0.48
  -2   7   0   19.33    0.76
  -2   7   0   17.71    0.47
  -2   7   0   18.38    0.68
  -2   7   0   16.88    0.68
  -2   7   0   17.27    0.70
  -2   7   0   18.88    0.49
  -2   7   0   18.53    0.54
  -2   7   0   19.03    0.53
   1  -7   0   14.02    0.48
   1  -7   0   14.44    0.40
   1  -7   0   14.70    0.48
   1  -7   0   14.12    0.48
   1  -7   0   14.38    0.48
   1  -7   0   13.95    0.40
  -1   7   0   14.90    0.42
  -1   7   0   13.57    0.61
  -1   7   0   14.61    0.38
  -1   7   0   14.59    0.45
  -1   7   0   14.48    0.35
  -1   7   0   14.56    0.38
  -1   7   0   14.26    0.38
  -1   7   0   14.05    0.55
  -1   7   0   14.97    0.49
  -1   7   0   15.49    0.59
  -1   7   0   14.94    0.48
  -1   7   0   14.27    0.59
  -1   7   0   14.83    0.46
  -1   7   0   14.42    0.38
   0  -7   0    7.66    0.33
   0  -7   0    6.98    0.27
   0  -7   0    7.33    0.32
   0  -7   0    7.31    0.26
   0  -7   0    7.59    0.21
   0  -7   0    7.11    0.21
   0   7   0    7.31    0.21
   0   7   0    7.06    0.36
   0   7   0    7.78    0.36
   0   7   0    6.89    0.29
   0   7   0    8.35    0.40
   0   7   0    7.79    0.27
   0   7   0    7.28    0.21
   0   7   0    7.68    0.21
   0   7   0    7.86    0.34
   0   7   0    6.93    0.40
   0   7   0    7.37    0.34
  -1  -7   0    2.16    0.12
  -1  -7   0    2.24    0.20
  -1  -7   0    2.22    0.20
  -1  -7   0    1.83    0.12
   1   7   0    1.65    0.22
   1   7   0    1.98    0.19
   1   7   0    2.08    0.09
   1   7   0    1.79    0.22
   1   7   0    2.04    0.09
   1   7   0    1.91    0.21
   1   7   0    1.93    0.19
  -2  -7   0   11.86    0.47
  -2  -7   0   13.89    0.41
  -2  -7   0   12.31    0.33
  -2  -7   0   11.49    0.40
  -2  -7   0   11.65    0.33
   2   7   0   12.67    0.42
   2   7   0   12.05    0.32
   2   7   0   11.42    0.60
   2   7   0   12.50    0.55
   2   7   0   12.49    0.49
   2   7   0   12.13    0.50
   2   7   0   12.53    0.45
  -3  -7   0   79.44    2.01
  -3  -7   0   80.01    1.86
  -3  -7   0   68.11    2.18
  -3  -7   0   77.33    2.19
   3   7   0   72.84    2.38
   3   7   0   80.90    2.08
   3   7   0   80.33    2.05
   3   7   0   78.24    1.73
   3   7   0   73.36    1.80
   3   7   0   81.21    2.20
  -4  -7   0   36.77    1.15
  -4  -7   0   38.42    1.09
  -4  -7   0   37.34    0.97
  -4  -7   0   36.98    1.15
   4   7   0   36.40    1.24
   4   7   0   36.19    1.38
   4   7   0   37.42    0.91
  -5  -7   0    0.80    0.17
  -5  -7   0    0.33    0.14
  -5  -7   0    0.32    0.12
  -5  -7   0    0.47    0.15
  -5  -7   0    0.50    0.12
   5   7   0    0.32    0.20
   5   7   0    0.33    0.11
   5   7   0    0.41    0.12
   5   7   0    0.49    0.09
   5   7   0    0.70    0.25
  -6  -7   0    0.14    0.07
  -6  -7   0    0.29    0.16
  -6  -7   0    0.15    0.12
  -6  -7   0   -0.01    0.12
  -6  -7   0    0.05    0.16
  -6  -7   0    0.19    0.16
   6   7   0    0.11    0.11
   6   7   0    0.22    0.11
   6   7   0    0.10    0.19
   6   7   0    0.18    0.12
   6   7   0    0.23    0.21
   6   7   0   -0.09    0.19
  -7  -7   0    5.53    0.33
  -7  -7   0    5.76    0.37
  -7  -7   0    5.46    0.23
  -7  -7   0    5.78    0.42
   7   7   0    5.43    0.29
   7   7   0    5.57    0.54
   7   7   0    6.06    0.31
   7   7   0    5.24    0.30
  -8  -7   0   -0.19    0.15
  -8  -7   0    0.05    0.11
   8   7   0    0.31    0.16
   8   7   0    0.18    0.15
   8   7   0    0.38    0.16
  -9  -7   0    0.23    0.12
   9   7   0   -0.05    0.16
   9   7   0    0.38    0.17
   9   7   0    0.31    0.18
 -10  -7   0    0.40    0.14
  10   7   0    0.36    0.20
  10   7   0    0.24    0.19
  10   7   0    0.32    0.20
  10  -8   0    0.35    0.15
  10  -8   0    0.52    0.19
  10  -8   0    0.41    0.19
  10  -8   0   -0.02    0.11
  10  -8   0   -0.12    0.16
  10  -8   0    0.23    0.16
 -10   8   0    0.26    0.20
 -10   8   0    0.15    0.17
 -10   8   0    0.22    0.20
 -10   8   0    0.27    0.18
   9  -8   0   32.78    0.97
   9  -8   0   31.18    0.98
   9  -8   0   32.02    0.93
   9  -8   0   33.74    1.00
   9  -8   0   32.70    0.88
   9  -8   0   32.65    0.88
  -9   8   0   33.73    0.99
  -9   8   0   32.82    1.05
   8  -8   0   14.24    0.55
   8  -8   0   14.73    0.54
   8  -8   0   15.11    0.47
   8  -8   0   15.04    0.56
   8  -8   0   13.80    0.50
   8  -8   0   14.47    0.45
  -8   8   0   14.42    0.59
  -8   8   0   14.12    0.62
  -8   8   0   14.67    0.60
  -8   8   0   15.38    0.56
   7  -8   0    0.17    0.12
   7  -8   0    0.19    0.10
   7  -8   0    0.19    0.14
   7  -8   0   -0.04    0.10
   7  -8   0    0.12    0.13
   7  -8   0    0.10    0.07
  -7   8   0    0.22    0.23
  -7   8   0   -0.11    0.13
  -7   8   0    0.23    0.16
  -7   8   0    0.29    0.15
  -7   8   0    0.24    0.14
   6  -8   0    2.94    0.18
   6  -8   0    2.93    0.22
   6  -8   0    2.68    0.23
   6  -8   0    2.98    0.15
   6  -8   0    3.20    0.22
  -6   8   0    2.27    0.35
  -6   8   0    3.67    0.30
  -6   8   0    2.93    0.39
  -6   8   0    3.11    0.40
  -6   8   0    3.49    0.27
  -6   8   0    2.78    0.22
  -6   8   0    3.31    0.42
  -6   8   0    3.22    0.27
   5  -8   0   -0.07    0.14
   5  -8   0   -0.01    0.09
   5  -8   0    0.05    0.08
   5  -8   0    0.02    0.07
   5  -8   0    0.18    0.11
   5  -8   0    0.09    0.11
   5  -8   0    0.00    0.06
  -5   8   0   -0.04    0.18
  -5   8   0    0.08    0.11
  -5   8   0   -0.08    0.17
  -5   8   0   -0.03    0.16
  -5   8   0   -0.01    0.18
  -5   8   0    0.08    0.12
  -5   8   0    0.16    0.10
  -5   8   0   -0.11    0.10
   4  -8   0    0.54    0.13
   4  -8   0    0.39    0.13
   4  -8   0    0.50    0.16
   4  -8   0    0.63    0.13
   4  -8   0    0.66    0.12
   4  -8   0    0.40    0.09
   4  -8   0    0.58    0.17
   4  -8   0    0.44    0.08
   4  -8   0    0.46    0.10
  -4   8   0    0.49    0.10
  -4   8   0    0.49    0.19
  -4   8   0    0.60    0.13
  -4   8   0    0.53    0.20
  -4   8   0    0.53    0.21
  -4   8   0    0.41    0.19
  -4   8   0    0.50    0.13
  -4   8   0    0.48    0.12
   3  -8   0    5.90    0.27
   3  -8   0    5.57    0.32
   3  -8   0    6.35    0.35
   3  -8   0    6.08    0.27
   3  -8   0    5.96    0.29
   3  -8   0    6.02    0.21
   3  -8   0    6.66    0.29
  -3   8   0    5.62    0.39
  -3   8   0    5.67    0.26
  -3   8   0    6.04    0.26
  -3   8   0    5.90    0.43
  -3   8   0    5.96    0.25
  -3   8   0    6.30    0.21
  -3   8   0    5.84    0.42
  -3   8   0    5.93    0.43
  -3   8   0    6.76    0.26
   2  -8   0   14.68    0.51
   2  -8   0   15.47    0.45
   2  -8   0   15.25    0.54
   2  -8   0   15.12    0.50
   2  -8   0   14.79    0.45
   2  -8   0   14.61    0.54
  -2   8   0   14.63    0.43
  -2   8   0   15.23    0.67
  -2   8   0   15.17    0.65
  -2   8   0   15.33    0.45
  -2   8   0   15.00    0.46
  -2   8   0   15.17    0.63
  -2   8   0   14.84    0.42
  -2   8   0   14.81    0.41
  -2   8   0   14.08    0.42
  -2   8   0   13.95    0.68
   1  -8   0    0.36    0.10
   1  -8   0    0.59    0.08
   1  -8   0    0.37    0.12
   1  -8   0    0.56    0.08
   1  -8   0    0.61    0.14
   1  -8   0    0.54    0.10
  -1   8   0    0.49    0.08
  -1   8   0    0.52    0.18
  -1   8   0    0.47    0.07
  -1   8   0    0.53    0.06
  -1   8   0    0.40    0.17
  -1   8   0    0.50    0.11
  -1   8   0    0.65    0.16
  -1   8   0    0.52    0.17
  -1   8   0    0.52    0.10
  -1   8   0    0.58    0.08
   0  -8   0    7.91    0.25
   0  -8   0    8.12    0.37
   0  -8   0    8.49    0.25
   0  -8   0    8.59    0.31
   0  -8   0    8.49    0.36
   0  -8   0    8.14    0.31
   0   8   0    8.57    0.24
   0   8   0    9.13    0.41
   0   8   0    8.19    0.33
   0   8   0    7.99    0.43
   0   8   0    8.49    0.38
   0   8   0    8.51    0.47
   0   8   0    8.31    0.41
   0   8   0    8.37    0.40
   0   8   0    8.12    0.29
   0   8   0    8.55    0.24
  -1  -8   0   24.46    0.63
  -1  -8   0   25.83    0.78
  -1  -8   0   25.94    0.75
  -1  -8   0   25.15    0.75
  -1  -8   0   26.03    0.80
  -1  -8   0   26.07    0.63
   1   8   0   26.57    0.79
   1   8   0   25.21    0.59
   1   8   0   25.88    0.90
   1   8   0   23.51    0.89
   1   8   0   25.83    0.72
   1   8   0   27.41    0.88
   1   8   0   25.88    0.81
  -2  -8   0    2.34    0.12
  -2  -8   0    2.05    0.15
  -2  -8   0    2.26    0.15
  -2  -8   0    2.09    0.23
  -2  -8   0    2.04    0.11
   2   8   0    2.15    0.24
   2   8   0    2.20    0.12
   2   8   0    1.92    0.26
   2   8   0    2.86    0.34
   2   8   0    1.53    0.22
   2   8   0    2.06    0.19
  -3  -8   0    1.41    0.12
  -3  -8   0    1.39    0.15
  -3  -8   0    1.35    0.15
  -3  -8   0    1.67    0.21
   3   8   0    1.45    0.28
   3   8   0    1.22    0.19
   3   8   0    1.36    0.24
   3   8   0    1.52    0.11
   3   8   0    1.51    0.11
   3   8   0    1.60    0.21
  -4  -8   0    2.39    0.17
  -4  -8   0    2.03    0.17
  -4  -8   0    1.82    0.20
  -4  -8   0    2.11    0.20
  -4  -8   0    1.87    0.23
   4   8   0    2.33    0.36
   4   8   0    2.50    0.16
   4   8   0    1.90    0.29
  -5  -8   0    1.72    0.17
  -5  -8   0    1.83    0.22
  -5  -8   0    1.90    0.23
  -5  -8   0    1.79    0.24
   5   8   0    1.05    0.26
   5   8   0    1.21    0.31
   5   8   0    1.79    0.17
   5   8   0    1.71    0.12
   5   8   0    1.71    0.16
   5   8   0    1.74    0.30
  -6  -8   0    0.03    0.12
  -6  -8   0    0.22    0.16
  -6  -8   0   -0.09    0.11
  -6  -8   0    0.00    0.16
  -6  -8   0    0.02    0.15
   6   8   0   -0.07    0.22
   6   8   0    0.00    0.11
   6   8   0   -0.10    0.11
   6   8   0   -0.06    0.20
   6   8   0   -0.03    0.12
   6   8   0    0.05    0.20
  -7  -8   0    4.59    0.31
  -7  -8   0    5.59    0.41
  -7  -8   0    5.14    0.37
   7   8   0    5.04    0.29
   7   8   0    5.21    0.30
   7   8   0    5.12    0.29
  -8  -8   0    0.34    0.22
  -8  -8   0    0.12    0.20
   8   8   0    0.40    0.17
   8   8   0    0.35    0.16
   8   8   0    0.45    0.17
   9   8   0    0.22    0.18
   9   8   0    0.28    0.17
   9   8   0    0.05    0.16
   9  -9   0    0.09    0.16
   9  -9   0    0.19    0.12
   9  -9   0    0.21    0.17
  -9   9   0    0.33    0.19
  -9   9   0    0.31    0.18
  -9   9   0    0.55    0.18
   8  -9   0    2.63    0.25
   8  -9   0    2.09    0.18
   8  -9   0    2.51    0.25
  -8   9   0    2.57    0.31
  -8   9   0    2.83    0.30
  -8   9   0    2.37    0.28
  -8   9   0    2.53    0.26
   7  -9   0    0.93    0.12
   7  -9   0    1.27    0.18
   7  -9   0    1.50    0.20
  -7   9   0    1.24    0.23
  -7   9   0    1.31    0.21
  -7   9   0    0.82    0.20
  -7   9   0    0.86    0.17
   6  -9   0    7.10    0.33
   6  -9   0    7.38    0.32
  -6   9   0    7.75    0.38
  -6   9   0    7.97    0.35
  -6   9   0    7.48    0.37
  -6   9   0    7.91    0.41
   5  -9   0    2.04    0.22
   5  -9   0    2.74    0.18
   5  -9   0    2.57    0.19
   5  -9   0    2.85    0.31
  -5   9   0    2.36    0.20
  -5   9   0    2.85    0.40
  -5   9   0    2.48    0.36
  -5   9   0    2.44    0.22
  -5   9   0    2.47    0.23
  -5   9   0    2.19    0.35
  -5   9   0    2.23    0.23
  -5   9   0    2.24    0.35
   4  -9   0    5.28    0.30
   4  -9   0    5.78    0.30
   4  -9   0    6.03    0.30
   4  -9   0    5.65    0.23
   4  -9   0    5.70    0.36
   4  -9   0    5.40    0.37
  -4   9   0    5.19    0.24
  -4   9   0    5.32    0.47
  -4   9   0    5.19    0.51
  -4   9   0    5.66    0.28
  -4   9   0    4.91    0.47
  -4   9   0    4.66    0.46
  -4   9   0    5.53    0.30
   3  -9   0    1.08    0.08
   3  -9   0    1.02    0.15
   3  -9   0    1.46    0.20
   3  -9   0    1.30    0.20
   3  -9   0    1.27    0.17
   3  -9   0    1.15    0.16
   3  -9   0    1.13    0.14
  -3   9   0    1.02    0.10
  -3   9   0    1.09    0.13
  -3   9   0    0.81    0.24
  -3   9   0    1.03    0.14
  -3   9   0    1.30    0.26
  -3   9   0    1.16    0.14
  -3   9   0    1.27    0.25
  -3   9   0    1.29    0.27
   2  -9   0   15.95    0.58
   2  -9   0   16.09    0.49
   2  -9   0   16.39    0.55
   2  -9   0   15.99    0.57
   2  -9   0   15.92    0.49
   2  -9   0   16.31    0.55
  -2   9   0   16.01    0.44
  -2   9   0   15.63    0.70
  -2   9   0   15.24    0.71
  -2   9   0   15.84    0.67
  -2   9   0   13.67    0.72
  -2   9   0   15.83    0.47
  -2   9   0   15.60    0.45
   1  -9   0    6.77    0.25
   1  -9   0    6.89    0.25
   1  -9   0    7.44    0.34
   1  -9   0    6.22    0.30
   1  -9   0    6.90    0.30
   1  -9   0    6.68    0.34
  -1   9   0    6.56    0.23
  -1   9   0    6.47    0.23
  -1   9   0    6.45    0.43
  -1   9   0    6.52    0.21
  -1   9   0    6.53    0.45
  -1   9   0    6.83    0.43
  -1   9   0    7.27    0.41
   0  -9   0   36.70    1.05
   0  -9   0   35.29    0.91
   0  -9   0   36.18    1.08
   0  -9   0   36.97    1.07
   0  -9   0   38.40    0.92
   0  -9   0   37.50    1.07
   0   9   0   37.19    1.20
   0   9   0   37.22    0.87
   0   9   0   37.77    1.16
   0   9   0   34.79    1.24
   0   9   0   37.47    1.20
   0   9   0   37.54    0.86
   0   9   0   36.36    0.88
  -1  -9   0   34.43    0.97
  -1  -9   0   33.59    1.01
  -1  -9   0   33.10    0.97
  -1  -9   0   33.79    0.99
  -1  -9   0   32.55    0.82
  -1  -9   0   31.89    0.82
   1   9   0   34.11    1.09
   1   9   0   33.88    0.77
   1   9   0   33.32    1.02
   1   9   0   34.81    1.14
   1   9   0   35.17    0.99
   1   9   0   32.22    1.14
  -2  -9   0   12.96    0.44
  -2  -9   0   12.44    0.36
  -2  -9   0   12.14    0.36
  -2  -9   0   12.89    0.52
  -2  -9   0   15.08    0.44
   2   9   0   12.16    0.53
   2   9   0   12.70    0.34
   2   9   0   12.23    0.61
   2   9   0   13.43    0.71
   2   9   0   12.06    0.58
   2   9   0   13.88    0.57
  -3  -9   0    6.31    0.24
  -3  -9   0    5.75    0.28
  -3  -9   0    6.10    0.35
  -3  -9   0    5.23    0.27
   3   9   0    6.37    0.38
   3   9   0    5.75    0.43
   3   9   0    6.38    0.51
   3   9   0    6.01    0.22
   3   9   0    6.19    0.22
  -4  -9   0   31.58    0.98
  -4  -9   0   30.40    0.83
  -4  -9   0   29.00    0.97
  -4  -9   0   31.67    0.98
   4   9   0   30.86    1.14
   4   9   0   29.50    1.27
   4   9   0   29.83    0.77
  -5  -9   0    2.05    0.26
  -5  -9   0    2.33    0.24
  -5  -9   0    2.15    0.24
  -5  -9   0    2.07    0.19
   5   9   0    2.42    0.36
   5   9   0    2.04    0.17
   5   9   0    2.37    0.18
   5   9   0    1.94    0.38
   5   9   0    2.09    0.35
  -6  -9   0    1.19    0.22
  -6  -9   0    1.11    0.22
  -6  -9   0    1.49    0.19
  -6  -9   0    0.83    0.22
  -6  -9   0    0.98    0.17
   6   9   0    1.33    0.15
   6   9   0    1.29    0.17
   6   9   0    1.34    0.31
   6   9   0    1.44    0.18
  -7  -9   0    0.69    0.22
  -7  -9   0    1.06    0.24
  -7  -9   0    0.53    0.21
  -7  -9   0    1.11    0.20
   7   9   0    0.75    0.16
   7   9   0    0.82    0.18
   7   9   0    0.83    0.16
  -8  -9   0    3.08    0.37
  -8  -9   0    2.81    0.33
   8   9   0    3.29    0.28
   8   9   0    2.55    0.25
   8   9   0    2.88    0.27
   9   9   0    1.88    0.25
   9   9   0    2.09    0.26
   9   9   0    2.51    0.27
   9 -10   0    0.20    0.17
   9 -10   0    0.24    0.16
  -9  10   0    0.12    0.18
  -9  10   0    0.00    0.17
   8 -10   0    7.07    0.37
   8 -10   0    7.24    0.35
  -8  10   0    7.31    0.43
  -8  10   0    7.21    0.39
  -8  10   0    9.45    0.47
   7 -10   0    8.72    0.39
   7 -10   0    9.24    0.36
  -7  10   0    9.40    0.42
  -7  10   0    9.78    0.46
  -7  10   0    9.26    0.49
   6 -10   0    0.39    0.10
   6 -10   0    0.35    0.12
  -6  10   0    0.43    0.16
  -6  10   0    0.31    0.16
  -6  10   0    0.18    0.12
   5 -10   0    1.67    0.26
   5 -10   0    1.17    0.13
   5 -10   0    1.66    0.21
  -5  10   0    0.99    0.19
  -5  10   0    1.09    0.15
  -5  10   0    0.91    0.17
   4 -10   0    4.52    0.28
   4 -10   0    3.97    0.34
   4 -10   0    4.12    0.27
   4 -10   0    4.31    0.17
   4 -10   0    4.82    0.35
   4 -10   0    4.47    0.29
  -4  10   0    3.54    0.40
  -4  10   0    4.33    0.46
  -4  10   0    4.46    0.50
  -4  10   0    4.46    0.48
  -4  10   0    4.43    0.23
  -4  10   0    4.32    0.28
  -4  10   0    3.97    0.25
   3 -10   0    0.82    0.18
   3 -10   0    0.93    0.14
   3 -10   0    0.87    0.14
   3 -10   0    0.96    0.19
   3 -10   0    0.61    0.15
   3 -10   0    0.93    0.18
  -3  10   0    0.75    0.23
  -3  10   0    0.68    0.12
  -3  10   0    0.79    0.25
  -3  10   0    0.84    0.25
  -3  10   0    0.75    0.14
  -3  10   0    0.90    0.10
  -3  10   0    0.90    0.25
   2 -10   0    4.40    0.30
   2 -10   0    4.73    0.24
   2 -10   0    4.39    0.23
   2 -10   0    4.12    0.27
   2 -10   0    4.59    0.30
   2 -10   0    4.53    0.29
  -2  10   0    4.13    0.20
  -2  10   0    4.64    0.47
  -2  10   0    4.31    0.22
  -2  10   0    4.47    0.43
  -2  10   0    4.72    0.22
  -2  10   0    3.58    0.39
   1 -10   0    1.33    0.15
   1 -10   0    1.27    0.12
   1 -10   0    1.40    0.20
   1 -10   0    1.24    0.15
   1 -10   0    1.29    0.13
   1 -10   0    0.91    0.18
  -1  10   0    1.32    0.12
  -1  10   0    0.97    0.24
  -1  10   0    1.15    0.27
  -1  10   0    1.27    0.10
  -1  10   0    1.38    0.12
  -1  10   0    1.33    0.24
   0 -10   0    0.21    0.09
   0 -10   0    0.16    0.07
   0 -10   0    0.10    0.14
   0 -10   0    0.26    0.08
   0 -10   0    0.21    0.09
   0 -10   0    0.30    0.15
   0  10   0    0.21    0.17
   0  10   0    0.21    0.06
   0  10   0    0.25    0.06
   0  10   0    0.10    0.16
   0  10   0    0.28    0.07
   0  10   0    0.04    0.16
   0  10   0    0.41    0.17
  -1 -10   0    0.10    0.06
  -1 -10   0    0.00    0.06
  -1 -10   0   -0.03    0.08
  -1 -10   0    0.00    0.13
  -1 -10   0   -0.01    0.07
   1  10   0    0.24    0.16
   1  10   0    0.03    0.14
   1  10   0    0.03    0.18
   1  10   0    0.10    0.14
  -2 -10   0    0.09    0.06
  -2 -10   0    0.11    0.09
  -2 -10   0    0.03    0.07
  -2 -10   0    0.21    0.16
  -2 -10   0    0.13    0.08
   2  10   0    0.42    0.18
   2  10   0    0.15    0.06
   2  10   0    0.43    0.21
   2  10   0    0.20    0.14
   2  10   0    0.43    0.20
  -3 -10   0    0.74    0.19
  -3 -10   0    1.03    0.13
  -3 -10   0    0.91    0.13
  -3 -10   0    0.85    0.11
   3  10   0    1.05    0.25
   3  10   0    0.97    0.10
   3  10   0    0.72    0.27
  -4 -10   0    6.71    0.41
  -4 -10   0    6.29    0.32
  -4 -10   0    6.21    0.27
  -4 -10   0    5.81    0.32
   4  10   0    6.37    0.49
   4  10   0    7.59    0.52
   4  10   0    5.87    0.25
   4  10   0    5.33    0.57
  -5 -10   0    3.85    0.29
  -5 -10   0    4.01    0.29
  -5 -10   0    3.56    0.35
  -5 -10   0    3.65    0.24
   5  10   0    3.41    0.44
   5  10   0    4.29    0.23
   5  10   0    3.23    0.43
  -6 -10   0    4.25    0.33
  -6 -10   0    3.48    0.26
  -6 -10   0    3.54    0.26
  -6 -10   0    3.89    0.34
  -6 -10   0    3.70    0.37
   6  10   0    3.66    0.22
   6  10   0    3.94    0.24
  -7 -10   0    2.88    0.33
  -7 -10   0    2.40    0.30
  -7 -10   0    2.62    0.25
  -7 -10   0    2.92    0.34
   7  10   0    2.73    0.24
   7  10   0    3.17    0.27
   7  10   0    2.73    0.23
  -8 -10   0    1.98    0.31
  -8 -10   0    1.41    0.29
   8  10   0    1.85    0.24
   8  10   0    1.69    0.22
   8  10   0    1.61    0.23
   8 -11   0    0.55    0.16
  -8  11   0    0.85    0.24
  -8  11   0    0.48    0.18
  -8  11   0    0.96    0.21
   7 -11   0    1.33    0.17
  -7  11   0    1.31    0.22
  -7  11   0    1.11    0.20
  -7  11   0    1.42    0.24
   6 -11   0    0.99    0.14
  -6  11   0    1.10    0.19
  -6  11   0    1.24    0.19
  -6  11   0    0.70    0.20
   5 -11   0    2.01    0.14
   5 -11   0    2.11    0.29
   5 -11   0    2.14    0.24
  -5  11   0    1.99    0.22
  -5  11   0    1.69    0.19
  -5  11   0    2.52    0.26
   4 -11   0    3.12    0.26
   4 -11   0    3.20    0.32
   4 -11   0    2.72    0.30
   4 -11   0    3.10    0.26
  -4  11   0    2.85    0.20
  -4  11   0    2.82    0.23
  -4  11   0    3.30    0.26
   3 -11   0    4.63    0.27
   3 -11   0    4.86    0.27
   3 -11   0    4.47    0.30
   3 -11   0    4.61    0.32
   3 -11   0    5.33    0.34
  -3  11   0    4.06    0.48
  -3  11   0    4.93    0.48
  -3  11   0    4.07    0.26
  -3  11   0    4.36    0.24
  -3  11   0    4.99    0.50
  -3  11   0    4.50    0.21
   2 -11   0    0.74    0.18
   2 -11   0    0.76    0.16
   2 -11   0    0.71    0.13
   2 -11   0    1.12    0.14
   2 -11   0    0.76    0.18
   2 -11   0    1.00    0.17
  -2  11   0    0.58    0.12
  -2  11   0    0.94    0.25
  -2  11   0    0.78    0.13
  -2  11   0    1.11    0.28
  -2  11   0    0.91    0.25
   1 -11   0    0.30    0.12
   1 -11   0    0.50    0.11
   1 -11   0    0.45    0.17
   1 -11   0    0.31    0.12
   1 -11   0    0.43    0.10
  -1  11   0    0.18    0.23
  -1  11   0    0.11    0.19
  -1  11   0    0.36    0.09
  -1  11   0    0.42    0.10
  -1  11   0    0.70    0.22
   0 -11   0    4.83    0.21
   0 -11   0    4.64    0.24
   0 -11   0    4.98    0.24
   0 -11   0    5.07    0.21
   0 -11   0    4.67    0.33
   0  11   0    4.72    0.44
   0  11   0    5.15    0.19
   0  11   0    4.99    0.48
   0  11   0    5.07    0.20
   0  11   0    5.10    0.41
  -1 -11   0    2.72    0.29
  -1 -11   0    3.04    0.16
  -1 -11   0    2.80    0.15
   1  11   0    3.21    0.37
   1  11   0    2.92    0.41
   1  11   0    3.22    0.37
   1  11   0    3.14    0.35
   1  11   0    2.97    0.13
  -2 -11   0    1.51    0.12
  -2 -11   0    1.82    0.26
  -2 -11   0    1.58    0.13
  -2 -11   0    1.51    0.12
   2  11   0    1.59    0.11
   2  11   0    1.55    0.29
   2  11   0    1.95    0.36
  -3 -11   0    2.54    0.19
  -3 -11   0    2.72    0.17
  -3 -11   0    2.96    0.20
  -3 -11   0    2.61    0.30
   3  11   0    2.62    0.43
   3  11   0    3.09    0.38
   3  11   0    2.88    0.38
  -4 -11   0    8.25    0.37
  -4 -11   0    8.48    0.48
  -4 -11   0    7.43    0.31
  -4 -11   0    8.43    0.37
   4  11   0    7.04    0.55
   4  11   0    8.56    0.58
  -5 -11   0    5.04    0.39
  -5 -11   0    5.15    0.32
  -5 -11   0    4.75    0.27
  -5 -11   0    4.33    0.31
  -6 -11   0    0.41    0.15
  -6 -11   0    0.25    0.14
  -6 -11   0    0.51    0.22
  -6 -11   0    0.39    0.17
  -6 -11   0    0.39    0.18
   6  11   0    0.49    0.13
   6  11   0    0.35    0.15
  -7 -11   0    5.30    0.46
  -7 -11   0    5.39    0.34
  -7 -11   0    5.18    0.40
  -7 -11   0    5.90    0.41
   7  11   0    5.62    0.31
   7  11   0    5.48    0.33
  -7  12   0   11.23    0.54
  -7  12   0   10.97    0.48
  -7  12   0   11.70    0.52
  -6  12   0    0.14    0.14
  -6  12   0    0.11    0.15
  -6  12   0   -0.03    0.14
   5 -12   0    1.27    0.22
   5 -12   0    1.37    0.26
  -5  12   0    0.71    0.16
  -5  12   0    1.04    0.19
  -5  12   0    1.10    0.20
   4 -12   0    2.61    0.31
   4 -12   0    2.73    0.26
   4 -12   0    2.96    0.32
  -4  12   0    3.06    0.26
  -4  12   0    2.39    0.22
  -4  12   0    2.48    0.20
   3 -12   0    1.24    0.21
   3 -12   0    1.01    0.20
   3 -12   0    0.94    0.16
   3 -12   0    0.78    0.15
  -3  12   0    1.01    0.12
  -3  12   0    0.89    0.15
  -3  12   0    0.95    0.16
   2 -12   0    1.99    0.25
   2 -12   0    1.93    0.21
   2 -12   0    1.39    0.20
   2 -12   0    1.86    0.18
   2 -12   0    1.58    0.17
  -2  12   0    2.16    0.34
  -2  12   0    1.51    0.17
  -2  12   0    1.83    0.17
  -2  12   0    1.84    0.17
   1 -12   0    0.27    0.17
   1 -12   0    0.53    0.13
   1 -12   0    0.38    0.13
   1 -12   0    0.57    0.12
  -1  12   0    0.46    0.10
  -1  12   0    0.52    0.23
  -1  12   0    0.24    0.23
   0 -12   0    5.25    0.25
   0 -12   0    5.36    0.37
   0 -12   0    4.76    0.24
   0 -12   0    5.08    0.22
   0 -12   0    5.19    0.22
   0  12   0    5.63    0.50
   0  12   0    5.49    0.53
  -1 -12   0    0.13    0.08
  -1 -12   0    0.24    0.08
  -1 -12   0   -0.01    0.16
   1  12   0    0.05    0.21
   1  12   0    0.10    0.19
   1  12   0    0.04    0.07
  -2 -12   0    4.15    0.37
  -2 -12   0    3.88    0.19
   2  12   0    4.06    0.51
  -3 -12   0   -0.02    0.08
  -3 -12   0    0.10    0.18
  -4 -12   0    0.77    0.14
  -4 -12   0    0.25    0.12
  -4 -12   0    0.82    0.14
  -4 -12   0    0.77    0.13
  -4 -12   0    0.77    0.23
  -5 -12   0   14.58    0.56
  -5 -12   0   15.27    0.69
  -5 -12   0   13.75    0.50
  -5 -12   0   14.41    0.56
  -6 -12   0    4.98    0.46
  -6 -12   0    4.60    0.34
  -6 -12   0    4.75    0.30
  -6 -12   0    5.67    0.36
  -6 -12   0    5.57    0.32
  -6  13   0    4.39    0.31
  -6  13   0    4.58    0.32
   5 -13   0    0.12    0.20
   5 -13   0    0.35    0.18
  -5  13   0    0.30    0.14
  -5  13   0    0.08    0.14
  -5  13   0    0.48    0.18
   4 -13   0   12.95    0.63
   4 -13   0   13.85    0.62
   4 -13   0   12.57    0.52
  -4  13   0   13.29    0.51
  -4  13   0   12.90    0.48
  -4  13   0   13.14    0.46
   3 -13   0    0.00    0.12
   3 -13   0    0.01    0.13
   3 -13   0    0.06    0.15
   3 -13   0    0.12    0.16
  -3  13   0    0.15    0.10
  -3  13   0    0.19    0.13
   2 -13   0    8.97    0.37
   2 -13   0    8.27    0.45
   2 -13   0    9.28    0.43
   2 -13   0    9.46    0.42
   2 -13   0    8.63    0.37
   1 -13   0    1.85    0.25
   1 -13   0    1.36    0.17
   1 -13   0    1.38    0.15
   1 -13   0    1.12    0.15
   1 -13   0    1.18    0.16
   0 -13   0   -0.07    0.08
   0 -13   0    0.05    0.16
   0 -13   0    0.22    0.09
  -1 -13   0    1.30    0.13
  -1 -13   0    1.51    0.26
  -1 -13   0    1.38    0.12
  -2 -13   0    2.96    0.34
  -2 -13   0    2.93    0.18
  -3 -13   0    3.52    0.20
  -3 -13   0    3.56    0.37
  -3 -13   0    3.10    0.19
  -4 -13   0    0.07    0.10
  -4 -13   0   -0.07    0.18
  -4 -13   0    0.03    0.11
  -5 -13   0    0.16    0.12
  -5 -13   0    0.20    0.12
  -5 -13   0    0.01    0.12
  -5 -13   0   -0.01    0.19
  -5 -13   0    0.07    0.12
   5 -14   0   -0.08    0.19
  -5  14   0    0.11    0.14
  -5  14   0    0.02    0.15
  -5  14   0    0.03    0.13
   4 -14   0    0.73    0.22
   4 -14   0    0.25    0.19
   4 -14   0    0.39    0.17
  -4  14   0    0.69    0.15
   3 -14   0    6.20    0.39
   3 -14   0    5.88    0.34
   3 -14   0    5.82    0.39
   3 -14   0    6.19    0.34
  -3  14   0    6.59    0.29
   2 -14   0    0.44    0.13
   2 -14   0    0.43    0.16
   2 -14   0    0.34    0.14
   2 -14   0    0.51    0.16
   1 -14   0    1.65    0.17
   1 -14   0    2.21    0.19
   1 -14   0    1.96    0.27
   1 -14   0    1.85    0.18
   1 -14   0    1.68    0.17
   0 -14   0    0.10    0.10
   0 -14   0    0.04    0.17
   0 -14   0    0.18    0.09
  -1 -14   0    0.12    0.18
  -1 -14   0   -0.08    0.08
  -1 -14   0    0.07    0.08
  -2 -14   0   11.20    0.60
  -2 -14   0   10.88    0.35
  -3 -14   0    0.30    0.21
  -3 -14   0    0.01    0.10
  -3 -14   0    0.28    0.10
  -4 -14   0    2.56    0.35
  -4 -14   0    1.78    0.17
   3 -15   0    0.14    0.15
   3 -15   0    0.21    0.14
   3 -15   0    0.16    0.16
   3 -15   0    0.29    0.17
  -3  15   0    0.13    0.12
   2 -15   0    1.85    0.21
   2 -15   0    2.27    0.21
   2 -15   0    1.65    0.20
   1 -15   0    0.21    0.12
   1 -15   0    0.42    0.12
   1 -15   0    0.34    0.20
   0 -15   0    0.23    0.10
   0 -15   0   -0.08    0.18
   0 -15   0    0.25    0.10
  -1 -15   0   -0.07    0.19
  -2 -15   0    0.29    0.23
  -2 -15   1    0.46    0.23
  -1 -15   1    0.83    0.24
   0 -15   1    0.71    0.11
   0 -15   1    0.64    0.11
   0 -15   1    0.60    0.22
   1 -15   1    0.72    0.13
   1 -15   1    0.55    0.13
   1 -15   1    0.72    0.23
   2 -15   1    1.62    0.19
   2 -15   1    1.69    0.19
   2 -15   1    1.76    0.19
   2 -15   1    1.72    0.20
   3 -15   1   -0.04    0.15
   3 -15   1   -0.05    0.16
   3 -15   1    0.10    0.14
   3 -15   1    0.02    0.13
  -4 -14   1    0.73    0.12
  -4 -14   1    0.63    0.11
  -4 -14   1    0.80    0.26
  -3 -14   1   10.19    0.58
  -2 -14   1    0.10    0.19
  -1 -14   1    0.02    0.18
   0 -14   1    0.15    0.09
   0 -14   1    0.04    0.08
   0 -14   1    0.00    0.17
   1 -14   1    2.75    0.32
   1 -14   1    2.63    0.19
   1 -14   1    3.03    0.20
   2 -14   1    0.02    0.13
   2 -14   1    0.08    0.12
   2 -14   1   -0.02    0.14
   2 -14   1    0.08    0.11
  -3  14  -1   -0.11    0.10
  -3  14  -1    0.01    0.12
   3 -14   1    0.10    0.16
   3 -14   1    0.03    0.13
   3 -14   1   -0.01    0.15
   3 -14   1    0.20    0.15
  -4  14  -1    0.24    0.15
  -4  14  -1    0.30    0.13
   4 -14   1    0.01    0.19
   4 -14   1    0.28    0.16
   4 -14   1    0.26    0.19
  -5  14  -1    0.56    0.19
  -5  14  -1    0.33    0.14
   5 -14   1    0.20    0.22
  -5 -13   1    1.21    0.16
  -5 -13   1    0.81    0.25
  -5 -13   1    0.99    0.15
  -4 -13   1   -0.20    0.18
  -4 -13   1    0.04    0.09
  -4 -13   1    0.11    0.09
  -3 -13   1    1.39    0.13
  -3 -13   1    1.38    0.27
  -2 -13   1   -0.18    0.17
  -1 -13   1    0.35    0.18
  -1 -13   1   -0.07    0.07
   0 -13   1    0.22    0.09
   0 -13   1    0.06    0.08
   0 -13   1    0.01    0.16
  -1  13  -1    1.99    0.17
   1 -13   1    1.89    0.26
   1 -13   1    2.04    0.19
   1 -13   1    1.84    0.17
   1 -13   1    2.61    0.19
   1 -13   1    2.25    0.18
  -2  13  -1    0.65    0.14
   2 -13   1    0.47    0.13
   2 -13   1    0.28    0.18
   2 -13   1    0.48    0.16
   2 -13   1    0.68    0.14
   2 -13   1    0.58    0.16
  -3  13  -1    1.79    0.21
  -3  13  -1    1.72    0.16
   3 -13   1    1.85    0.24
   3 -13   1    1.90    0.21
   3 -13   1    1.91    0.25
   3 -13   1    1.48    0.20
  -4  13  -1    0.10    0.13
  -4  13  -1    0.01    0.12
  -4  13  -1    0.12    0.15
   4 -13   1   -0.24    0.16
   4 -13   1    0.16    0.15
   4 -13   1    0.03    0.19
  -5  13  -1   -0.02    0.13
  -5  13  -1   -0.09    0.12
  -5  13  -1    0.01    0.15
   5 -13   1    0.12    0.16
   5 -13   1    0.16    0.20
  -6  13  -1   11.06    0.47
  -6  13  -1   10.61    0.48
  -6  13  -1   11.58    0.54
   7  12  -1    1.86    0.21
  -7 -12   1    2.25    0.35
  -7 -12   1    1.28    0.24
  -7 -12   1    1.90    0.23
  -7 -12   1    1.76    0.26
  -7 -12   1    2.55    0.26
  -6 -12   1    0.15    0.15
  -6 -12   1    0.15    0.13
  -6 -12   1    0.20    0.21
  -6 -12   1    0.37    0.14
  -6 -12   1    0.15    0.16
  -5 -12   1    5.68    0.43
  -5 -12   1    5.97    0.29
  -5 -12   1    5.76    0.31
  -5 -12   1    5.85    0.31
  -5 -12   1    5.35    0.28
  -4 -12   1    0.26    0.10
  -4 -12   1    0.07    0.18
  -4 -12   1    0.13    0.11
  -4 -12   1    0.09    0.10
  -3 -12   1   -0.06    0.16
  -3 -12   1   -0.05    0.08
  -3 -12   1   -0.04    0.08
   2  12  -1    2.41    0.41
  -2 -12   1    2.72    0.31
   1  12  -1    3.37    0.44
   1  12  -1    2.84    0.38
  -1 -12   1    3.07    0.15
  -1 -12   1    3.58    0.33
   0  12  -1    0.47    0.23
   0  12  -1    0.27    0.20
   0  12  -1    0.13    0.07
   0  12  -1    0.14    0.20
   0 -12   1   -0.03    0.07
   0 -12   1    0.18    0.08
   0 -12   1    0.23    0.16
  -1  12  -1    3.11    0.42
  -1  12  -1    3.05    0.18
  -1  12  -1    3.05    0.40
  -1  12  -1    3.55    0.40
   1 -12   1    3.36    0.20
   1 -12   1    3.54    0.33
   1 -12   1    3.13    0.19
   1 -12   1    3.50    0.23
   1 -12   1    2.92    0.29
   1 -12   1    3.48    0.22
  -2  12  -1    4.56    0.48
  -2  12  -1    4.11    0.24
   2 -12   1    5.00    0.36
   2 -12   1    4.54    0.33
   2 -12   1    4.68    0.31
   2 -12   1    4.87    0.25
   2 -12   1    4.99    0.29
   2 -12   1    4.96    0.26
  -3  12  -1    0.43    0.12
  -3  12  -1    0.68    0.15
  -3  12  -1    0.48    0.10
   3 -12   1    0.47    0.17
   3 -12   1    0.49    0.14
   3 -12   1    0.30    0.16
   3 -12   1    0.35    0.18
   3 -12   1    0.50    0.14
  -4  12  -1    3.07    0.24
  -4  12  -1    3.11    0.21
  -4  12  -1    2.70    0.25
   4 -12   1    2.59    0.26
   4 -12   1    3.34    0.33
   4 -12   1    3.21    0.33
   4 -12   1    2.64    0.26
  -5  12  -1    0.12    0.14
  -5  12  -1   -0.11    0.15
  -5  12  -1   -0.09    0.12
   5 -12   1   -0.26    0.17
   5 -12   1    0.18    0.15
  -6  12  -1    0.92    0.19
  -6  12  -1    0.69    0.22
  -6  12  -1    0.93    0.18
  -7  12  -1    6.45    0.43
  -7  12  -1    6.03    0.36
  -7  12  -1    5.28    0.37
   7  11  -1    0.74    0.17
   7  11  -1    0.86    0.18
  -7 -11   1    0.48    0.21
  -7 -11   1    0.83    0.25
  -7 -11   1    1.07    0.20
  -7 -11   1    1.09    0.23
  -7 -11   1    1.00    0.18
  -6 -11   1    0.13    0.16
  -6 -11   1    0.15    0.13
  -6 -11   1   -0.34    0.18
  -6 -11   1   -0.14    0.15
  -6 -11   1    0.07    0.12
  -5 -11   1    1.76    0.18
  -5 -11   1    2.15    0.19
  -5 -11   1    1.77    0.28
  -5 -11   1    1.89    0.21
  -5 -11   1    2.34    0.23
   4  11  -1    0.45    0.23
  -4 -11   1    0.36    0.12
  -4 -11   1    0.38    0.10
  -4 -11   1    0.34    0.19
  -4 -11   1    0.34    0.12
  -4 -11   1    0.10    0.11
   3  11  -1   -0.15    0.19
   3  11  -1   -0.05    0.07
  -3 -11   1    0.01    0.14
  -3 -11   1    0.06    0.07
   2  11  -1    0.39    0.21
   2  11  -1    0.53    0.25
   2  11  -1    0.59    0.21
  -2 -11   1    1.04    0.21
   1  11  -1    1.59    0.32
   1  11  -1    1.81    0.28
   1  11  -1    1.95    0.30
   1  11  -1    1.56    0.27
  -1 -11   1    1.50    0.11
  -1 -11   1    1.52    0.23
   0  11  -1    1.64    0.27
   0  11  -1    1.46    0.11
   0  11  -1    1.80    0.30
   0  11  -1    1.59    0.11
   0  11  -1    1.36    0.28
   0  11  -1    2.00    0.28
   0 -11   1    1.62    0.13
   0 -11   1    1.33    0.23
   0 -11   1    1.34    0.11
   0 -11   1    1.70    0.22
   0 -11   1    1.54    0.12
  -1  11  -1    0.20    0.18
  -1  11  -1    0.18    0.21
  -1  11  -1    0.11    0.08
  -1  11  -1   -0.28    0.16
   1 -11   1   -0.08    0.13
   1 -11   1    0.04    0.08
   1 -11   1    0.20    0.09
   1 -11   1    0.26    0.16
   1 -11   1    0.16    0.11
   1 -11   1    0.18    0.11
  -2  11  -1    5.12    0.24
  -2  11  -1    5.32    0.53
  -2  11  -1    5.08    0.48
  -2  11  -1    5.06    0.24
  -2  11  -1    5.21    0.50
  -2  11  -1    5.01    0.23
  -2  11  -1    5.74    0.48
   2 -11   1    5.69    0.34
   2 -11   1    4.84    0.25
   2 -11   1    4.92    0.31
   2 -11   1    4.82    0.30
   2 -11   1    5.27    0.31
   2 -11   1    4.82    0.25
  -3  11  -1    4.08    0.47
  -3  11  -1    3.88    0.44
  -3  11  -1    4.28    0.45
  -3  11  -1    3.96    0.23
  -3  11  -1    4.03    0.25
  -3  11  -1    4.31    0.19
  -3  11  -1    4.65    0.50
   3 -11   1    4.09    0.25
   3 -11   1    3.99    0.29
   3 -11   1    3.61    0.31
   3 -11   1    3.62    0.25
   3 -11   1    4.97    0.33
   3 -11   1    4.34    0.32
  -4  11  -1    2.36    0.23
  -4  11  -1    2.54    0.22
  -4  11  -1    2.47    0.19
   4 -11   1    2.37    0.24
   4 -11   1    2.72    0.29
   4 -11   1    2.41    0.29
   4 -11   1    2.73    0.24
  -5  11  -1    0.29    0.13
  -5  11  -1    0.39    0.16
  -5  11  -1    0.11    0.13
   5 -11   1    0.48    0.20
   5 -11   1    0.26    0.15
  -6  11  -1    0.38    0.18
  -6  11  -1    0.39    0.16
  -6  11  -1    0.26    0.14
   6 -11   1    0.26    0.11
  -7  11  -1    4.29    0.31
  -7  11  -1    4.66    0.33
  -7  11  -1    5.59    0.42
   7 -11   1    4.80    0.27
  -8  11  -1    0.25    0.19
  -8  11  -1    0.13    0.16
  -8  11  -1    0.23    0.17
   8 -11   1    0.25    0.14
   8  10  -1    6.49    0.35
   8  10  -1    6.36    0.36
  -8 -10   1    6.25    0.46
  -8 -10   1    6.43    0.46
  -8 -10   1    6.80    0.39
   7  10  -1    0.77    0.16
   7  10  -1    0.44    0.15
   7  10  -1    0.27    0.15
  -7 -10   1    0.34    0.19
  -7 -10   1    0.45    0.21
  -7 -10   1    0.51    0.21
  -7 -10   1    0.41    0.17
  -7 -10   1    0.15    0.14
   6  10  -1    3.54    0.23
   6  10  -1    3.77    0.22
  -6 -10   1    3.22    0.35
  -6 -10   1    3.83    0.26
  -6 -10   1    4.02    0.32
  -6 -10   1    4.13    0.27
  -6 -10   1    3.83    0.32
   5  10  -1   11.33    0.69
   5  10  -1   12.59    0.69
  -5 -10   1   11.80    0.56
  -5 -10   1   11.01    0.49
  -5 -10   1   11.60    0.48
  -5 -10   1   10.88    0.41
   4  10  -1    5.37    0.48
   4  10  -1    5.36    0.57
   4  10  -1    5.94    0.48
  -4 -10   1    5.60    0.29
  -4 -10   1    4.83    0.35
  -4 -10   1    5.23    0.24
  -4 -10   1    5.02    0.28
   3  10  -1    4.33    0.41
   3  10  -1    3.51    0.16
   3  10  -1    4.02    0.40
   3  10  -1    4.51    0.49
  -3 -10   1    4.12    0.34
  -3 -10   1    3.85    0.20
  -3 -10   1    4.06    0.21
  -3 -10   1    4.14    0.18
   2  10  -1    0.63    0.24
   2  10  -1    0.44    0.20
   2  10  -1    0.78    0.21
   2  10  -1    0.55    0.19
   2  10  -1    0.89    0.20
  -2 -10   1    0.50    0.17
   1  10  -1    0.29    0.16
   1  10  -1    0.65    0.21
   1  10  -1    0.49    0.17
   1  10  -1    0.50    0.19
   1  10  -1    0.23    0.20
  -1 -10   1    0.40    0.17
  -1 -10   1    0.60    0.17
   0  10  -1    1.08    0.23
   0  10  -1    1.56    0.09
   0  10  -1    1.62    0.23
   0  10  -1    1.23    0.23
   0  10  -1    1.16    0.22
   0  10  -1    1.60    0.28
   0 -10   1    1.42    0.11
   0 -10   1    1.45    0.13
   0 -10   1    1.45    0.21
   0 -10   1    1.55    0.13
   0 -10   1    1.45    0.21
   0 -10   1    1.47    0.11
  -1  10  -1    3.43    0.16
  -1  10  -1    3.90    0.36
  -1  10  -1    3.44    0.16
  -1  10  -1    3.32    0.37
  -1  10  -1    3.20    0.39
  -1  10  -1    3.70    0.37
   1 -10   1    3.56    0.22
   1 -10   1    3.55    0.28
   1 -10   1    3.28    0.18
   1 -10   1    3.25    0.29
   1 -10   1    3.45    0.18
   1 -10   1    3.08    0.22
  -2  10  -1    3.85    0.44
  -2  10  -1    3.63    0.19
  -2  10  -1    4.40    0.44
  -2  10  -1    3.77    0.20
  -2  10  -1    2.62    0.33
  -2  10  -1    3.14    0.37
  -2  10  -1    3.74    0.19
   2 -10   1    3.34    0.20
   2 -10   1    3.39    0.25
   2 -10   1    3.85    0.28
   2 -10   1    3.26    0.26
   2 -10   1    3.45    0.20
   2 -10   1    3.80    0.26
  -3  10  -1    1.83    0.31
  -3  10  -1    2.10    0.19
  -3  10  -1    2.49    0.19
  -3  10  -1    1.40    0.28
  -3  10  -1    1.95    0.35
  -3  10  -1    2.45    0.19
  -3  10  -1    3.12    0.36
  -3  10  -1    2.07    0.14
   3 -10   1    2.58    0.26
   3 -10   1    2.35    0.20
   3 -10   1    2.31    0.22
   3 -10   1    2.30    0.24
   3 -10   1    2.54    0.21
   3 -10   1    2.28    0.24
  -4  10  -1    2.82    0.20
  -4  10  -1    2.78    0.22
  -4  10  -1    2.93    0.38
  -4  10  -1    2.99    0.24
  -4  10  -1    3.40    0.41
  -4  10  -1    2.68    0.40
  -4  10  -1    3.09    0.41
   4 -10   1    2.77    0.29
   4 -10   1    2.75    0.14
   4 -10   1    3.09    0.31
   4 -10   1    2.91    0.24
   4 -10   1    2.47    0.24
   4 -10   1    3.11    0.25
  -5  10  -1    2.66    0.24
  -5  10  -1    2.53    0.21
  -5  10  -1    2.27    0.24
   5 -10   1    2.50    0.30
   5 -10   1    2.56    0.25
   5 -10   1    2.12    0.16
  -6  10  -1    0.01    0.15
  -6  10  -1    0.01    0.11
  -6  10  -1    0.11    0.13
   6 -10   1    0.02    0.11
   6 -10   1   -0.03    0.08
  -7  10  -1    0.71    0.18
  -7  10  -1    0.65    0.19
  -7  10  -1    0.78    0.22
   7 -10   1    0.76    0.16
   7 -10   1    0.70    0.14
  -8  10  -1   11.54    0.53
  -8  10  -1   13.19    0.60
  -8  10  -1   11.13    0.49
   8 -10   1   11.10    0.44
   8 -10   1   11.15    0.46
   9   9  -1   -0.03    0.15
   9   9  -1   -0.12    0.16
   9   9  -1    0.29    0.17
   8   9  -1    0.08    0.15
   8   9  -1    0.13    0.15
   8   9  -1    0.27    0.15
  -8  -9   1    0.20    0.21
  -8  -9   1    0.40    0.20
   7   9  -1    0.15    0.14
   7   9  -1    0.10    0.14
   7   9  -1    0.09    0.13
  -7  -9   1    0.17    0.18
  -7  -9   1   -0.04    0.17
  -7  -9   1    0.02    0.13
  -7  -9   1    0.01    0.17
   6   9  -1    0.10    0.11
   6   9  -1   -0.22    0.18
   6   9  -1   -0.02    0.11
   6   9  -1    0.09    0.11
  -6  -9   1   -0.04    0.15
  -6  -9   1   -0.08    0.14
  -6  -9   1   -0.03    0.11
  -6  -9   1   -0.01    0.12
  -6  -9   1    0.12    0.17
   5   9  -1   -0.06    0.10
   5   9  -1    0.14    0.25
   5   9  -1   -0.11    0.16
   5   9  -1   -0.01    0.09
   5   9  -1   -0.12    0.18
  -5  -9   1    0.11    0.13
  -5  -9   1    0.12    0.15
  -5  -9   1   -0.11    0.13
  -5  -9   1   -0.25    0.10
  -5  -9   1    0.12    0.10
   4   9  -1    0.03    0.08
   4   9  -1    0.39    0.24
   4   9  -1    0.30    0.20
   4   9  -1   -0.01    0.17
  -4  -9   1    0.07    0.09
  -4  -9   1    0.17    0.12
  -4  -9   1    0.02    0.11
  -4  -9   1    0.02    0.08
  -4  -9   1   -0.09    0.13
   3   9  -1    7.93    0.43
   3   9  -1    7.67    0.24
   3   9  -1    8.24    0.45
   3   9  -1    7.46    0.47
   3   9  -1    7.28    0.24
   3   9  -1    8.50    0.49
   3   9  -1    8.11    0.57
  -3  -9   1    7.88    0.32
  -3  -9   1    8.43    0.27
  -3  -9   1    8.01    0.42
  -3  -9   1    8.00    0.32
   2   9  -1   20.01    0.76
   2   9  -1   20.43    0.90
   2   9  -1   20.45    0.67
   2   9  -1   21.41    0.74
   2   9  -1   21.40    0.79
   2   9  -1   20.79    0.80
   2   9  -1   20.51    0.79
   2   9  -1   20.51    0.49
  -2  -9   1   19.69    0.70
  -2  -9   1   19.96    0.71
   1   9  -1    0.98    0.17
   1   9  -1    0.90    0.14
   1   9  -1    1.27    0.19
   1   9  -1    1.21    0.25
   1   9  -1    0.71    0.18
   1   9  -1    1.10    0.21
   1   9  -1    1.13    0.22
  -1  -9   1    0.97    0.18
  -1  -9   1    0.90    0.18
   0   9  -1    3.21    0.33
   0   9  -1    3.37    0.25
   0   9  -1    3.69    0.31
   0   9  -1    3.55    0.32
   0   9  -1    3.47    0.36
   0   9  -1    2.93    0.23
   0   9  -1    4.28    0.32
   0   9  -1    3.45    0.14
   0  -9   1    3.00    0.13
   0  -9   1    3.42    0.14
   0  -9   1    3.13    0.17
   0  -9   1    3.56    0.17
   0  -9   1    3.61    0.26
   0  -9   1    3.53    0.28
  -1   9  -1    2.34    0.30
  -1   9  -1    3.38    0.32
  -1   9  -1    3.08    0.34
  -1   9  -1    2.96    0.15
  -1   9  -1    3.22    0.33
  -1   9  -1    3.17    0.15
  -1   9  -1    3.22    0.13
   1  -9   1    2.79    0.15
   1  -9   1    2.99    0.20
   1  -9   1    3.54    0.27
   1  -9   1    2.95    0.16
   1  -9   1    3.28    0.20
   1  -9   1    3.09    0.24
  -2   9  -1   -0.04    0.07
  -2   9  -1   -0.02    0.08
  -2   9  -1    0.04    0.08
  -2   9  -1   -0.03    0.17
  -2   9  -1   -0.01    0.15
  -2   9  -1    0.07    0.15
  -2   9  -1   -0.19    0.14
   2  -9   1    0.01    0.08
   2  -9   1    0.02    0.11
   2  -9   1    0.04    0.08
   2  -9   1    0.02    0.12
   2  -9   1   -0.02    0.10
   2  -9   1    0.09    0.11
  -3   9  -1    0.23    0.10
  -3   9  -1    0.24    0.17
  -3   9  -1    0.46    0.19
  -3   9  -1    0.22    0.07
  -3   9  -1    0.26    0.19
  -3   9  -1    0.41    0.20
  -3   9  -1    0.46    0.10
  -3   9  -1    0.34    0.11
   3  -9   1    0.27    0.13
   3  -9   1    0.21    0.12
   3  -9   1    0.11    0.10
   3  -9   1    0.35    0.11
   3  -9   1    0.45    0.14
   3  -9   1    0.35    0.14
  -4   9  -1    1.67    0.19
  -4   9  -1    1.60    0.15
  -4   9  -1    1.30    0.28
  -4   9  -1    1.53    0.17
  -4   9  -1    1.22    0.26
  -4   9  -1    1.47    0.17
  -4   9  -1    1.45    0.29
  -4   9  -1    1.20    0.26
   4  -9   1    1.94    0.24
   4  -9   1    1.61    0.18
   4  -9   1    1.79    0.14
   4  -9   1    1.58    0.24
   4  -9   1    1.52    0.18
   4  -9   1    1.53    0.19
  -5   9  -1    2.27    0.19
  -5   9  -1    2.62    0.37
  -5   9  -1    2.50    0.38
  -5   9  -1    2.01    0.35
  -5   9  -1    2.67    0.24
  -5   9  -1    2.70    0.23
  -5   9  -1    2.71    0.36
  -5   9  -1    2.34    0.22
   5  -9   1    2.32    0.23
   5  -9   1    2.27    0.16
   5  -9   1    2.86    0.30
   5  -9   1    2.62    0.19
  -6   9  -1    1.58    0.21
  -6   9  -1    1.26    0.18
  -6   9  -1    1.28    0.21
  -6   9  -1    1.49    0.21
   6  -9   1    1.64    0.17
   6  -9   1    1.48    0.17
  -7   9  -1   -0.09    0.14
  -7   9  -1    0.10    0.15
  -7   9  -1    0.03    0.13
  -7   9  -1    0.08    0.14
   7  -9   1    0.20    0.13
   7  -9   1    0.08    0.08
   7  -9   1    0.21    0.13
  -8   9  -1    3.71    0.30
  -8   9  -1    4.01    0.35
  -8   9  -1    3.90    0.35
  -8   9  -1    4.29    0.39
   8  -9   1    4.19    0.30
   8  -9   1    3.92    0.22
   8  -9   1    4.26    0.30
  -9   9  -1    1.27    0.25
  -9   9  -1    1.29    0.23
  -9   9  -1    1.10    0.24
   9  -9   1    1.27    0.22
   9  -9   1    1.13    0.16
   9  -9   1    2.27    0.26
   9   8  -1    0.29    0.17
   9   8  -1    0.31    0.17
   9   8  -1    0.10    0.17
   8   8  -1    1.54    0.21
   8   8  -1    1.55    0.21
   8   8  -1    1.47    0.21
  -8  -8   1    1.29    0.28
   7   8  -1    0.96    0.17
   7   8  -1    0.96    0.16
   7   8  -1    0.97    0.17
  -7  -8   1    1.58    0.26
  -7  -8   1    0.97    0.18
  -7  -8   1    1.03    0.23
  -7  -8   1    1.30    0.24
   6   8  -1    1.72    0.36
   6   8  -1    2.75    0.19
   6   8  -1    2.28    0.37
   6   8  -1    1.82    0.33
   6   8  -1    2.47    0.20
  -6  -8   1    3.10    0.30
  -6  -8   1    2.58    0.22
  -6  -8   1    2.81    0.28
  -6  -8   1    2.02    0.26
  -6  -8   1    2.42    0.23
   5   8  -1    4.45    0.51
   5   8  -1    4.92    0.18
   5   8  -1    5.27    0.47
   5   8  -1    4.81    0.47
   5   8  -1    4.76    0.23
  -5  -8   1    5.43    0.33
  -5  -8   1    5.32    0.32
  -5  -8   1    5.19    0.26
  -5  -8   1    4.93    0.25
  -5  -8   1    4.87    0.34
   4   8  -1   16.50    0.75
   4   8  -1   15.93    0.82
   4   8  -1   16.29    0.45
   4   8  -1   15.21    0.71
  -4  -8   1   16.36    0.48
  -4  -8   1   16.03    0.61
  -4  -8   1   15.79    0.57
  -4  -8   1   15.98    0.57
   3   8  -1    0.58    0.07
   3   8  -1    0.55    0.18
   3   8  -1    0.63    0.16
   3   8  -1    0.41    0.20
   3   8  -1    0.55    0.08
  -3  -8   1    0.44    0.10
  -3  -8   1    0.58    0.08
  -3  -8   1    0.44    0.10
  -3  -8   1    0.60    0.16
   2   8  -1    1.84    0.28
   2   8  -1    1.82    0.09
   2   8  -1    1.78    0.18
   2   8  -1    1.62    0.23
   2   8  -1    1.85    0.24
   2   8  -1    2.05    0.24
  -2  -8   1    1.59    0.20
  -2  -8   1    1.66    0.21
  -2  -8   1    1.67    0.12
   1   8  -1    0.86    0.16
   1   8  -1    0.79    0.17
   1   8  -1    0.96    0.16
   1   8  -1    0.81    0.18
   1   8  -1    0.89    0.19
   1   8  -1    0.79    0.13
   1   8  -1    0.94    0.15
   1   8  -1    0.57    0.19
  -1  -8   1    0.89    0.17
  -1  -8   1    0.76    0.16
   0   8  -1   20.75    0.47
   0   8  -1   20.48    0.59
   0   8  -1   19.57    0.75
   0   8  -1   20.90    0.69
   0   8  -1   20.81    0.72
   0   8  -1   19.87    0.70
   0   8  -1   19.63    0.78
   0   8  -1   19.73    0.66
   0   8  -1   19.67    0.63
   0  -8   1   19.52    0.64
   0  -8   1   19.75    0.50
   0  -8   1   20.17    0.60
   0  -8   1   18.69    0.60
   0  -8   1   19.81    0.64
  -1   8  -1    2.03    0.18
  -1   8  -1    1.90    0.24
  -1   8  -1    1.73    0.25
  -1   8  -1    1.82    0.16
  -1   8  -1    1.76    0.23
  -1   8  -1    2.22    0.16
  -1   8  -1    1.82    0.09
  -1   8  -1    1.69    0.12
  -1   8  -1    1.70    0.26
  -1   8  -1    2.02    0.11
   1  -8   1    1.67    0.12
   1  -8   1    1.78    0.19
   1  -8   1    1.68    0.15
   1  -8   1    1.69    0.12
   1  -8   1    1.83    0.18
   1  -8   1    2.00    0.15
  -2   8  -1    6.34    0.39
  -2   8  -1    6.43    0.30
  -2   8  -1    6.95    0.29
  -2   8  -1    6.70    0.44
  -2   8  -1    6.83    0.23
  -2   8  -1    6.81    0.24
  -2   8  -1    6.83    0.42
  -2   8  -1    6.39    0.44
   2  -8   1    6.68    0.26
   2  -8   1    7.03    0.32
   2  -8   1    6.93    0.32
   2  -8   1    7.09    0.31
   2  -8   1    6.25    0.26
   2  -8   1    6.61    0.32
  -3   8  -1    2.40    0.18
  -3   8  -1    2.64    0.30
  -3   8  -1    2.64    0.21
  -3   8  -1    2.45    0.17
  -3   8  -1    2.58    0.33
  -3   8  -1    2.71    0.18
  -3   8  -1    2.56    0.31
  -3   8  -1    2.63    0.17
  -3   8  -1    2.42    0.13
  -3   8  -1    2.17    0.31
   3  -8   1    2.42    0.23
   3  -8   1    2.31    0.21
   3  -8   1    2.34    0.13
   3  -8   1    2.35    0.23
   3  -8   1    2.38    0.18
   3  -8   1    2.72    0.20
   3  -8   1    2.76    0.19
  -4   8  -1    0.04    0.10
  -4   8  -1    0.24    0.09
  -4   8  -1    0.42    0.19
  -4   8  -1    0.18    0.10
  -4   8  -1    0.24    0.13
  -4   8  -1    0.26    0.11
  -4   8  -1    0.11    0.16
  -4   8  -1    0.03    0.15
  -4   8  -1    0.18    0.18
  -4   8  -1    0.28    0.11
   4  -8   1    0.17    0.14
   4  -8   1    0.15    0.08
   4  -8   1    0.11    0.09
   4  -8   1    0.02    0.13
   4  -8   1    0.29    0.11
   4  -8   1    0.23    0.11
   4  -8   1    0.07    0.07
   4  -8   1    0.10    0.11
  -5   8  -1   11.01    0.44
  -5   8  -1    9.65    0.59
  -5   8  -1   10.18    0.40
  -5   8  -1   10.32    0.62
  -5   8  -1    9.97    0.61
  -5   8  -1   10.68    0.37
  -5   8  -1   10.42    0.40
  -5   8  -1   10.37    0.62
   5  -8   1   10.16    0.34
   5  -8   1   10.14    0.36
   5  -8   1   10.39    0.43
   5  -8   1   10.67    0.37
   5  -8   1    9.83    0.29
   5  -8   1   10.36    0.51
   5  -8   1    9.98    0.29
  -6   8  -1    0.58    0.14
  -6   8  -1    0.54    0.16
  -6   8  -1    0.60    0.24
  -6   8  -1    0.59    0.15
  -6   8  -1    0.33    0.14
  -6   8  -1    0.38    0.23
  -6   8  -1    0.42    0.22
  -6   8  -1    0.58    0.24
   6  -8   1    0.46    0.12
   6  -8   1    0.57    0.14
   6  -8   1    0.50    0.08
   6  -8   1    0.36    0.12
   6  -8   1    0.39    0.10
  -7   8  -1    0.60    0.18
  -7   8  -1    0.40    0.16
  -7   8  -1    0.06    0.22
  -7   8  -1    0.56    0.15
  -7   8  -1    0.42    0.16
   7  -8   1    0.48    0.15
   7  -8   1    0.23    0.11
   7  -8   1    0.70    0.15
   7  -8   1    0.37    0.15
   7  -8   1    0.44    0.11
  -8   8  -1   15.15    0.61
  -8   8  -1   15.72    0.62
  -8   8  -1   17.52    0.59
  -8   8  -1   16.87    0.68
   8  -8   1   14.52    0.52
   8  -8   1   15.72    0.59
   8  -8   1   15.23    0.46
   8  -8   1   15.74    0.56
   8  -8   1   16.18    0.59
   8  -8   1   16.00    0.49
  -9   8  -1    1.44    0.25
  -9   8  -1    1.56    0.26
  -9   8  -1    1.66    0.24
   9  -8   1    1.74    0.25
   9  -8   1    1.67    0.21
   9  -8   1    1.57    0.19
   9  -8   1    2.07    0.27
   9  -8   1    1.52    0.23
   9  -8   1    1.67    0.17
  10   7  -1    0.25    0.19
  10   7  -1    0.72    0.20
  10   7  -1    0.21    0.18
 -10  -7   1    0.20    0.13
   9   7  -1    0.04    0.16
   9   7  -1    0.00    0.14
   9   7  -1    0.11    0.17
  -9  -7   1    0.22    0.12
   8   7  -1    0.15    0.15
   8   7  -1   -0.02    0.14
   8   7  -1    0.07    0.14
  -8  -7   1    0.35    0.22
  -8  -7   1    0.05    0.10
   7   7  -1   -0.05    0.11
   7   7  -1   -0.08    0.12
   7   7  -1    0.06    0.12
   7   7  -1   -0.02    0.18
  -7  -7   1   -0.12    0.08
  -7  -7   1   -0.10    0.16
  -7  -7   1   -0.10    0.15
  -7  -7   1   -0.15    0.11
   6   7  -1    7.46    0.52
   6   7  -1    7.09    0.31
   6   7  -1    6.12    0.60
   6   7  -1    7.66    0.29
   6   7  -1    6.71    0.51
  -6  -7   1    7.33    0.41
  -6  -7   1    7.22    0.23
  -6  -7   1    7.39    0.34
  -6  -7   1    6.74    0.33
  -6  -7   1    7.54    0.43
  -6  -7   1    7.10    0.40
   5   7  -1    2.92    0.35
   5   7  -1    2.68    0.35
   5   7  -1    2.80    0.40
   5   7  -1    3.09    0.19
   5   7  -1    3.22    0.15
   5   7  -1    2.85    0.18
  -5  -7   1    3.22    0.21
  -5  -7   1    3.30    0.27
  -5  -7   1    2.81    0.25
  -5  -7   1    2.87    0.27
  -5  -7   1    3.14    0.22
   4   7  -1    0.42    0.18
   4   7  -1    0.56    0.09
   4   7  -1    0.59    0.10
   4   7  -1    0.39    0.13
   4   7  -1    0.48    0.18
   4   7  -1    0.58    0.22
  -4  -7   1    0.72    0.17
  -4  -7   1    0.56    0.13
  -4  -7   1    0.49    0.13
  -4  -7   1    0.18    0.09
  -4  -7   1    0.41    0.10
   3   7  -1   25.68    0.63
   3   7  -1   27.45    0.84
   3   7  -1   26.22    1.03
   3   7  -1   27.02    0.67
   3   7  -1   25.82    0.64
   3   7  -1   25.05    0.90
   3   7  -1   26.48    0.84
  -3  -7   1   26.53    0.67
  -3  -7   1   24.46    0.79
  -3  -7   1   25.96    0.80
  -3  -7   1   26.66    0.81
  -3  -7   1   25.11    0.79
   2   7  -1    0.59    0.06
   2   7  -1    0.27    0.14
   2   7  -1    0.89    0.16
   2   7  -1    0.74    0.15
   2   7  -1    0.72    0.20
   2   7  -1    0.79    0.12
  -2  -7   1    0.63    0.14
  -2  -7   1    0.66    0.08
  -2  -7   1    0.26    0.07
  -2  -7   1    0.82    0.15
   1   7  -1    2.27    0.24
   1   7  -1    2.06    0.20
   1   7  -1    2.38    0.28
   1   7  -1    2.16    0.18
   1   7  -1    2.45    0.19
   1   7  -1    2.00    0.22
   1   7  -1    1.97    0.19
  -1  -7   1    2.18    0.20
  -1  -7   1    2.35    0.21
   0   7  -1   16.72    0.68
   0   7  -1   17.34    0.41
   0   7  -1   17.53    0.52
   0   7  -1   17.55    0.41
   0   7  -1   18.56    0.67
   0   7  -1   17.37    0.58
   0   7  -1   18.09    0.57
   0   7  -1   17.44    0.41
   0   7  -1   17.49    0.62
   0   7  -1   17.27    0.62
   0   7  -1   17.00    0.59
   0  -7   1   17.45    0.55
   0  -7   1   16.75    0.52
   0  -7   1   18.22    0.52
   0  -7   1   18.16    0.57
  -1   7  -1   51.44    1.16
  -1   7  -1   51.69    1.34
  -1   7  -1   49.56    1.50
  -1   7  -1   52.86    1.43
  -1   7  -1   52.10    1.30
  -1   7  -1   51.56    1.44
  -1   7  -1   51.74    1.35
  -1   7  -1   53.00    1.35
  -1   7  -1   49.93    1.56
  -1   7  -1   50.83    1.47
  -1   7  -1   50.63    1.21
  -1   7  -1   52.62    1.17
   1  -7   1   50.89    1.48
   1  -7   1   51.53    1.24
   1  -7   1   51.56    1.47
   1  -7   1   50.67    1.25
   1  -7   1   52.79    1.34
   1  -7   1   51.25    1.32
  -2   7  -1    0.26    0.08
  -2   7  -1    0.47    0.11
  -2   7  -1    0.33    0.10
  -2   7  -1    0.39    0.08
  -2   7  -1    0.46    0.16
  -2   7  -1    0.36    0.16
  -2   7  -1    0.27    0.07
  -2   7  -1    0.33    0.08
  -2   7  -1    0.01    0.14
  -2   7  -1    0.40    0.16
   2  -7   1    0.37    0.11
   2  -7   1    0.30    0.08
   2  -7   1    0.27    0.05
   2  -7   1    0.43    0.08
   2  -7   1    0.27    0.11
   2  -7   1    0.39    0.10
   2  -7   1    0.35    0.11
   2  -7   1    0.34    0.05
  -3   7  -1    4.18    0.20
  -3   7  -1    4.03    0.25
  -3   7  -1    3.74    0.38
  -3   7  -1    3.49    0.35
  -3   7  -1    3.08    0.33
  -3   7  -1    3.83    0.16
  -3   7  -1    3.72    0.21
  -3   7  -1    4.09    0.20
  -3   7  -1    4.04    0.25
  -3   7  -1    4.03    0.20
  -3   7  -1    4.11    0.36
   3  -7   1    4.17    0.27
   3  -7   1    3.90    0.27
   3  -7   1    3.98    0.23
   3  -7   1    3.60    0.21
   3  -7   1    3.56    0.16
   3  -7   1    3.79    0.17
   3  -7   1    3.94    0.21
   3  -7   1    3.90    0.15
   3  -7   1    3.83    0.21
   3  -7   1    4.09    0.24
  -4   7  -1    4.61    0.24
  -4   7  -1    4.67    0.25
  -4   7  -1    4.91    0.40
  -4   7  -1    5.16    0.25
  -4   7  -1    4.58    0.41
  -4   7  -1    4.76    0.41
  -4   7  -1    5.07    0.30
  -4   7  -1    4.39    0.23
  -4   7  -1    4.13    0.38
  -4   7  -1    4.33    0.21
   4  -7   1    4.61    0.21
   4  -7   1    4.51    0.21
   4  -7   1    4.74    0.32
   4  -7   1    4.66    0.16
   4  -7   1    5.04    0.26
   4  -7   1    4.52    0.22
   4  -7   1    4.78    0.25
   4  -7   1    4.84    0.32
   4  -7   1    5.02    0.20
   4  -7   1    4.67    0.17
   4  -7   1    4.52    0.24
  -5   7  -1    0.04    0.10
  -5   7  -1   -0.09    0.16
  -5   7  -1    0.35    0.18
  -5   7  -1    0.09    0.09
  -5   7  -1    0.05    0.16
  -5   7  -1   -0.02    0.10
  -5   7  -1    0.09    0.16
  -5   7  -1    0.04    0.11
   5  -7   1   -0.06    0.13
   5  -7   1    0.14    0.11
   5  -7   1   -0.02    0.10
   5  -7   1   -0.19    0.08
   5  -7   1   -0.06    0.08
   5  -7   1   -0.05    0.06
   5  -7   1    0.04    0.11
  -6   7  -1    8.14    0.53
  -6   7  -1    8.15    0.55
  -6   7  -1    8.73    0.35
  -6   7  -1    6.94    0.52
  -6   7  -1    7.34    0.36
  -6   7  -1    7.86    0.55
  -6   7  -1    8.75    0.38
  -6   7  -1    8.60    0.40
   6  -7   1    8.01    0.33
   6  -7   1    7.69    0.31
   6  -7   1    8.48    0.30
   6  -7   1    8.56    0.36
   6  -7   1    8.34    0.35
   6  -7   1    8.00    0.29
  -7   7  -1    0.01    0.13
  -7   7  -1    0.29    0.16
  -7   7  -1    0.10    0.19
  -7   7  -1    0.20    0.14
  -7   7  -1    0.12    0.21
  -7   7  -1    0.25    0.21
  -7   7  -1   -0.05    0.12
  -7   7  -1    0.12    0.19
  -7   7  -1   -0.01    0.11
   7  -7   1    0.14    0.12
   7  -7   1    0.11    0.13
   7  -7   1    0.24    0.13
   7  -7   1    0.18    0.11
   7  -7   1    0.22    0.14
  -8   7  -1    1.21    0.22
  -8   7  -1    1.09    0.30
  -8   7  -1    1.15    0.21
  -8   7  -1    1.32    0.20
  -8   7  -1    0.92    0.20
  -8   7  -1    1.34    0.23
   8  -7   1    1.43    0.18
   8  -7   1    0.98    0.20
   8  -7   1    1.22    0.18
   8  -7   1    1.01    0.19
   8  -7   1    1.06    0.20
  -9   7  -1    0.48    0.19
  -9   7  -1    0.29    0.18
  -9   7  -1    0.24    0.16
  -9   7  -1    0.28    0.19
  -9   7  -1    0.40    0.19
   9  -7   1    0.36    0.18
   9  -7   1    0.15    0.14
   9  -7   1    0.30    0.19
   9  -7   1    0.29    0.14
   9  -7   1    0.45    0.17
 -10   7  -1    1.94    0.28
 -10   7  -1    2.18    0.31
 -10   7  -1    1.73    0.28
 -10   7  -1    2.14    0.26
 -10   7  -1    1.86    0.29
  10  -7   1    2.11    0.28
  10  -7   1    2.27    0.27
  10  -7   1    1.89    0.24
  10  -7   1    1.66    0.27
  10   6  -1    0.14    0.17
  10   6  -1    0.18    0.17
  10   6  -1   -0.19    0.16
 -10  -6   1    0.28    0.14
   9   6  -1   -0.01    0.14
   9   6  -1    0.19    0.17
   9   6  -1   -0.02    0.16
  -9  -6   1    0.19    0.11
  -9  -6   1    0.16    0.13
   8   6  -1    3.27    0.26
   8   6  -1    3.63    0.29
   8   6  -1    3.56    0.29
  -8  -6   1    3.18    0.22
  -8  -6   1    3.53    0.19
   7   6  -1    0.18    0.26
   7   6  -1    0.72    0.15
   7   6  -1    0.31    0.24
   7   6  -1    0.59    0.25
   7   6  -1    0.34    0.13
   7   6  -1    0.68    0.15
  -7  -6   1    0.59    0.10
  -7  -6   1    0.62    0.18
  -7  -6   1    0.45    0.21
  -7  -6   1    0.50    0.12
  -7  -6   1    0.29    0.14
   6   6  -1    0.31    0.23
   6   6  -1    0.31    0.12
   6   6  -1    0.56    0.22
   6   6  -1    0.39    0.19
   6   6  -1    0.15    0.10
   6   6  -1    0.39    0.13
  -6  -6   1    0.32    0.09
  -6  -6   1    0.23    0.12
  -6  -6   1    0.14    0.16
  -6  -6   1    0.09    0.14
  -6  -6   1    0.35    0.07
  -6  -6   1    0.36    0.13
  -6  -6   1    0.19    0.15
   5   6  -1    6.62    0.46
   5   6  -1    7.23    0.25
   5   6  -1    7.26    0.29
   5   6  -1    6.20    0.50
   5   6  -1    7.58    0.29
   5   6  -1    7.44    0.48
  -5  -6   1    7.35    0.24
  -5  -6   1    7.33    0.37
  -5  -6   1    7.90    0.38
  -5  -6   1    7.52    0.37
  -5  -6   1    7.24    0.31
  -5  -6   1    7.79    0.31
   4   6  -1    1.53    0.19
   4   6  -1    2.03    0.14
   4   6  -1    1.93    0.31
   4   6  -1    1.91    0.15
   4   6  -1    2.23    0.28
   4   6  -1    2.26    0.15
   4   6  -1    2.17    0.18
   4   6  -1    2.20    0.15
  -4  -6   1    2.44    0.16
  -4  -6   1    2.08    0.21
  -4  -6   1    1.97    0.19
  -4  -6   1    2.23    0.20
   3   6  -1   -0.03    0.12
   3   6  -1    0.04    0.06
   3   6  -1    0.05    0.15
   3   6  -1    0.05    0.05
   3   6  -1    0.04    0.10
   3   6  -1    0.16    0.10
   3   6  -1   -0.06    0.05
  -3  -6   1    0.12    0.08
  -3  -6   1    0.08    0.06
  -3  -6   1    0.09    0.08
  -3  -6   1    0.09    0.06
  -3  -6   1    0.15    0.11
   2   6  -1    0.52    0.13
   2   6  -1    0.49    0.05
   2   6  -1    0.47    0.16
   2   6  -1    0.46    0.10
   2   6  -1    0.61    0.09
   2   6  -1    0.54    0.14
   2   6  -1    0.67    0.13
   2   6  -1    0.63    0.05
   2   6  -1    0.66    0.06
  -2  -6   1    0.28    0.07
  -2  -6   1    0.45    0.12
  -2  -6   1    0.65    0.08
  -2  -6   1    0.84    0.13
   1   6  -1    1.50    0.16
   1   6  -1    1.36    0.17
   1   6  -1    1.46    0.14
   1   6  -1    1.08    0.15
   1   6  -1    1.23    0.17
   1   6  -1    1.46    0.18
   1   6  -1    1.28    0.18
  -1  -6   1    1.37    0.15
  -1  -6   1    1.41    0.16
   0   6  -1    1.14    0.06
   0   6  -1    1.18    0.15
   0   6  -1    0.79    0.14
   0   6  -1    1.16    0.12
   0   6  -1    1.14    0.06
   0   6  -1    1.23    0.06
   0   6  -1    0.85    0.16
   0   6  -1    0.86    0.16
   0   6  -1    1.03    0.16
   0   6  -1    1.01    0.13
   0   6  -1    1.11    0.14
   0  -6   1    1.01    0.13
   0  -6   1    1.00    0.08
   0  -6   1    1.05    0.13
   0  -6   1    1.00    0.08
  -1   6  -1    1.29    0.11
  -1   6  -1    1.52    0.14
  -1   6  -1    1.53    0.09
  -1   6  -1    1.54    0.12
  -1   6  -1    1.47    0.13
  -1   6  -1    1.34    0.08
  -1   6  -1    1.64    0.19
  -1   6  -1    1.34    0.20
  -1   6  -1    1.46    0.09
  -1   6  -1    1.50    0.21
  -1   6  -1    1.16    0.18
  -1   6  -1    1.41    0.14
   1  -6   1    1.42    0.12
   1  -6   1    1.50    0.14
   1  -6   1    1.38    0.14
   1  -6   1    1.41    0.10
   1  -6   1    1.47    0.09
   1  -6   1    1.53    0.13
  -2   6  -1   16.45    0.68
  -2   6  -1   16.06    0.61
  -2   6  -1   17.23    0.44
  -2   6  -1   16.62    0.43
  -2   6  -1   17.26    0.52
  -2   6  -1   16.01    0.64
  -2   6  -1   15.28    0.61
  -2   6  -1   16.58    0.46
  -2   6  -1   17.40    0.66
  -2   6  -1   16.56    0.44
  -2   6  -1   16.03    0.63
  -2   6  -1   17.66    0.54
   2  -6   1   16.89    0.38
   2  -6   1   15.61    0.50
   2  -6   1   17.00    0.42
   2  -6   1   16.66    0.57
   2  -6   1   16.35    0.40
   2  -6   1   17.27    0.48
   2  -6   1   16.99    0.47
   2  -6   1   17.11    0.56
   2  -6   1   16.69    0.49
  -3   6  -1    0.25    0.14
  -3   6  -1    0.22    0.07
  -3   6  -1    0.49    0.12
  -3   6  -1    0.40    0.17
  -3   6  -1    0.51    0.17
  -3   6  -1    0.41    0.09
  -3   6  -1    0.36    0.09
  -3   6  -1    0.25    0.15
  -3   6  -1    0.25    0.08
  -3   6  -1    0.21    0.08
  -3   6  -1    0.46    0.12
  -3   6  -1    0.33    0.08
  -3   6  -1    0.37    0.08
  -3   6  -1    0.35    0.09
   3  -6   1    0.37    0.08
   3  -6   1    0.38    0.12
   3  -6   1    0.34    0.06
   3  -6   1    0.35    0.07
   3  -6   1    0.30    0.08
   3  -6   1    0.34    0.05
   3  -6   1    0.22    0.09
   3  -6   1    0.41    0.10
   3  -6   1    0.33    0.08
   3  -6   1    0.40    0.12
   3  -6   1    0.34    0.09
   3  -6   1    0.47    0.08
   3  -6   1    0.65    0.12
  -4   6  -1    1.95    0.17
  -4   6  -1    1.85    0.14
  -4   6  -1    1.83    0.16
  -4   6  -1    2.09    0.22
  -4   6  -1    1.74    0.25
  -4   6  -1    1.62    0.16
  -4   6  -1    1.81    0.26
  -4   6  -1    1.87    0.27
  -4   6  -1    1.74    0.26
  -4   6  -1    1.80    0.16
  -4   6  -1    2.01    0.16
  -4   6  -1    1.88    0.17
  -4   6  -1    1.79    0.16
   4  -6   1    1.79    0.11
   4  -6   1    2.03    0.22
   4  -6   1    1.96    0.16
   4  -6   1    1.84    0.12
   4  -6   1    1.86    0.13
   4  -6   1    2.09    0.15
   4  -6   1    1.70    0.15
   4  -6   1    2.38    0.23
   4  -6   1    1.93    0.13
   4  -6   1    1.80    0.15
   4  -6   1    1.88    0.17
   4  -6   1    2.04    0.18
   4  -6   1    1.89    0.14
  -5   6  -1    1.88    0.18
  -5   6  -1    1.73    0.18
  -5   6  -1    2.29    0.19
  -5   6  -1    1.86    0.27
  -5   6  -1    1.84    0.29
  -5   6  -1    1.94    0.18
  -5   6  -1    2.05    0.29
  -5   6  -1    2.05    0.19
  -5   6  -1    1.64    0.15
  -5   6  -1    1.77    0.18
  -5   6  -1    1.98    0.29
  -5   6  -1    1.93    0.19
   5  -6   1    1.90    0.17
   5  -6   1    1.66    0.14
   5  -6   1    2.06    0.19
   5  -6   1    1.69    0.15
   5  -6   1    1.96    0.24
   5  -6   1    1.62    0.17
   5  -6   1    1.73    0.17
   5  -6   1    1.92    0.17
  -6   6  -1   14.31    0.71
  -6   6  -1   15.09    0.53
  -6   6  -1   14.10    0.71
  -6   6  -1   15.18    0.53
  -6   6  -1   15.99    0.53
  -6   6  -1   16.07    0.49
  -6   6  -1   14.42    0.51
  -6   6  -1   15.47    0.55
  -6   6  -1   15.07    0.72
  -6   6  -1   14.21    0.52
  -6   6  -1   15.27    0.71
   6  -6   1   14.85    0.49
   6  -6   1   14.87    0.51
   6  -6   1   14.74    0.50
   6  -6   1   14.69    0.47
   6  -6   1   14.66    0.48
   6  -6   1   15.13    0.51
  -7   6  -1    6.35    0.36
  -7   6  -1    6.87    0.51
  -7   6  -1    6.64    0.31
  -7   6  -1    6.67    0.33
  -7   6  -1    6.81    0.50
  -7   6  -1    6.56    0.35
  -7   6  -1    7.25    0.52
  -7   6  -1    6.47    0.35
  -7   6  -1    5.94    0.34
  -7   6  -1    5.81    0.38
  -7   6  -1    5.95    0.52
   7  -6   1    6.58    0.34
   7  -6   1    6.68    0.33
   7  -6   1    7.05    0.36
   7  -6   1    5.77    0.30
   7  -6   1    6.12    0.30
  -8   6  -1    0.55    0.18
  -8   6  -1    1.24    0.31
  -8   6  -1    0.71    0.19
  -8   6  -1    0.62    0.27
  -8   6  -1    0.98    0.20
  -8   6  -1    0.90    0.17
  -8   6  -1    0.65    0.17
  -8   6  -1    0.57    0.18
   8  -6   1    0.54    0.16
   8  -6   1    0.55    0.15
   8  -6   1    0.62    0.18
   8  -6   1    0.81    0.18
   8  -6   1    0.96    0.19
  -9   6  -1   24.67    0.85
  -9   6  -1   26.45    0.87
  -9   6  -1   26.15    0.88
  -9   6  -1   24.47    0.79
  -9   6  -1   24.83    0.83
   9  -6   1   25.19    0.84
   9  -6   1   25.40    0.82
   9  -6   1   24.31    0.80
   9  -6   1   26.03    0.85
 -10   6  -1    3.02    0.35
 -10   6  -1    2.95    0.32
 -10   6  -1    3.61    0.36
 -10   6  -1    2.70    0.33
  10  -6   1    3.56    0.31
  10  -6   1    4.00    0.35
  10  -6   1    3.55    0.35
  10  -6   1    3.81    0.35
  10   5  -1    0.14    0.17
  10   5  -1   -0.16    0.15
  10   5  -1    0.07    0.18
 -10  -5   1    0.15    0.14
 -10  -5   1    0.08    0.14
   9   5  -1    0.20    0.17
   9   5  -1    0.13    0.16
   9   5  -1   -0.04    0.14
   9   5  -1    0.16    0.17
  -9  -5   1   -0.15    0.12
  -9  -5   1   -0.05    0.12
   8   5  -1    0.23    0.15
   8   5  -1    0.20    0.15
   8   5  -1    0.28    0.25
   8   5  -1    0.23    0.15
   8   5  -1    0.67    0.17
  -8  -5   1    0.22    0.07
  -8  -5   1    0.30    0.23
  -8  -5   1    0.12    0.11
  -8  -5   1    0.55    0.14
   7   5  -1    7.19    0.54
   7   5  -1    7.86    0.35
   7   5  -1    7.57    0.60
   7   5  -1    7.40    0.53
   7   5  -1    8.62    0.34
   7   5  -1    8.10    0.36
   7   5  -1    8.21    0.36
  -7  -5   1    8.29    0.33
  -7  -5   1    7.72    0.29
  -7  -5   1    7.61    0.46
  -7  -5   1    8.35    0.41
  -7  -5   1    7.61    0.23
  -7  -5   1    8.23    0.38
  -7  -5   1    8.23    0.31
  -7  -5   1    7.91    0.23
  -7  -5   1    6.89    0.46
   6   5  -1    3.27    0.42
   6   5  -1    2.89    0.35
   6   5  -1    3.71    0.23
   6   5  -1    3.60    0.24
   6   5  -1    3.44    0.21
   6   5  -1    3.51    0.39
   6   5  -1    3.87    0.23
  -6  -5   1    3.92    0.25
  -6  -5   1    3.30    0.18
  -6  -5   1    3.06    0.28
  -6  -5   1    3.37    0.32
  -6  -5   1    3.32    0.29
  -6  -5   1    3.89    0.25
  -6  -5   1    3.67    0.17
  -6  -5   1    3.77    0.20
  -6  -5   1    4.01    0.28
   5   5  -1    0.10    0.16
   5   5  -1    0.07    0.08
   5   5  -1   -0.08    0.08
   5   5  -1   -0.09    0.17
   5   5  -1   -0.01    0.14
   5   5  -1    0.16    0.08
   5   5  -1    0.21    0.09
  -5  -5   1    0.02    0.09
  -5  -5   1    0.01    0.08
  -5  -5   1   -0.13    0.06
  -5  -5   1    0.13    0.06
  -5  -5   1   -0.25    0.10
  -5  -5   1   -0.05    0.07
  -5  -5   1   -0.05    0.11
  -5  -5   1   -0.09    0.11
   4   5  -1   13.94    0.41
   4   5  -1   14.59    0.45
   4   5  -1   14.52    0.50
   4   5  -1   15.07    0.41
   4   5  -1   14.07    0.42
   4   5  -1   14.02    0.35
   4   5  -1   13.42    0.67
   4   5  -1   14.73    0.45
   4   5  -1   12.23    0.58
  -4  -5   1   14.27    0.53
  -4  -5   1   15.02    0.51
  -4  -5   1   14.33    0.37
  -4  -5   1   14.73    0.44
  -4  -5   1   14.32    0.35
  -4  -5   1   15.58    0.53
  -4  -5   1   14.39    0.35
   3   5  -1   20.16    0.51
   3   5  -1   20.69    0.52
   3   5  -1   20.42    0.67
   3   5  -1   19.97    0.72
   3   5  -1   20.44    0.82
   3   5  -1   20.99    0.63
   3   5  -1   21.33    0.51
  -3  -5   1   20.71    0.65
  -3  -5   1   21.10    0.62
  -3  -5   1   20.20    0.65
  -3  -5   1   19.46    0.54
  -3  -5   1   21.04    0.63
  -3  -5   1   20.12    0.46
  -3  -5   1   20.48    0.46
  -3  -5   1   20.28    0.54
   2   5  -1   86.73    2.25
   2   5  -1   84.31    2.45
   2   5  -1   82.01    1.84
   2   5  -1   84.35    1.84
   2   5  -1   83.61    2.20
   2   5  -1   81.18    1.84
   2   5  -1   82.46    2.22
   2   5  -1   84.97    1.99
   2   5  -1   83.43    2.05
   2   5  -1   86.79    2.19
  -2  -5   1   85.46    2.33
  -2  -5   1   83.72    2.03
  -2  -5   1   86.02    1.97
  -2  -5   1   83.34    2.09
   1   5  -1    7.82    0.33
   1   5  -1    7.14    0.27
   1   5  -1    6.74    0.37
   1   5  -1    6.92    0.34
   1   5  -1    7.46    0.33
   1   5  -1    7.53    0.34
  -1  -5   1    7.54    0.30
  -1  -5   1    7.43    0.29
   0   5  -1    3.23    0.20
   0   5  -1    2.86    0.20
   0   5  -1    2.81    0.24
   0   5  -1    2.92    0.18
   0   5  -1    3.17    0.19
   0   5  -1    2.47    0.16
   0  -5   1    2.81    0.11
   0  -5   1    2.76    0.11
   0  -5   1    3.04    0.18
   0  -5   1    2.71    0.17
  -1   5  -1    6.77    0.32
  -1   5  -1    6.77    0.23
  -1   5  -1    7.13    0.20
  -1   5  -1    7.23    0.20
  -1   5  -1    7.31    0.28
  -1   5  -1    6.99    0.23
  -1   5  -1    7.57    0.36
  -1   5  -1    7.03    0.26
  -1   5  -1    7.03    0.20
  -1   5  -1    6.83    0.27
  -1   5  -1    6.17    0.35
   1  -5   1    6.52    0.26
   1  -5   1    6.80    0.17
   1  -5   1    7.09    0.27
   1  -5   1    7.24    0.26
   1  -5   1    7.00    0.26
   1  -5   1    6.90    0.28
   1  -5   1    6.98    0.17
   1  -5   1    6.72    0.21
   1  -5   1    6.81    0.26
   1  -5   1    6.99    0.21
  -2   5  -1   32.65    1.03
  -2   5  -1   32.42    0.84
  -2   5  -1   31.70    0.87
  -2   5  -1   31.71    0.98
  -2   5  -1   31.77    0.84
  -2   5  -1   30.91    0.94
  -2   5  -1   31.77    0.75
  -2   5  -1   32.06    0.85
  -2   5  -1   31.92    0.76
  -2   5  -1   31.40    0.79
  -2   5  -1   31.69    0.76
  -2   5  -1   29.99    1.01
  -2   5  -1   32.43    0.99
  -2   5  -1   31.70    0.95
   2  -5   1   30.72    0.80
   2  -5   1   30.90    0.73
   2  -5   1   32.52    0.70
   2  -5   1   32.22    0.82
   2  -5   1   31.47    0.81
   2  -5   1   30.32    0.96
   2  -5   1   31.69    0.82
   2  -5   1   31.88    0.73
   2  -5   1   31.68    0.74
   2  -5   1   32.39    0.85
   2  -5   1   30.95    0.74
   2  -5   1   31.38    0.87
   2  -5   1   32.01    0.96
  -3   5  -1   23.02    0.59
  -3   5  -1   21.17    0.76
  -3   5  -1   22.30    0.80
  -3   5  -1   22.41    0.59
  -3   5  -1   23.17    0.60
  -3   5  -1   22.74    0.79
  -3   5  -1   23.51    0.60
  -3   5  -1   22.74    0.57
  -3   5  -1   23.76    0.84
  -3   5  -1   22.47    0.61
  -3   5  -1   23.35    0.69
  -3   5  -1   22.68    0.82
  -3   5  -1   23.46    0.59
  -3   5  -1   23.04    0.70
  -3   5  -1   22.41    0.59
   3  -5   1   22.29    0.75
   3  -5   1   22.53    0.69
   3  -5   1   22.44    0.68
   3  -5   1   22.69    0.57
   3  -5   1   22.51    0.75
   3  -5   1   22.78    0.63
   3  -5   1   22.87    0.57
   3  -5   1   22.00    0.58
   3  -5   1   22.44    0.59
   3  -5   1   22.52    0.64
   3  -5   1   22.99    0.58
   3  -5   1   22.11    0.55
   3  -5   1   22.97    0.56
   3  -5   1   22.32    0.54
   3  -5   1   23.28    0.61
  -4   5  -1    4.25    0.33
  -4   5  -1    5.13    0.29
  -4   5  -1    4.44    0.23
  -4   5  -1    4.66    0.35
  -4   5  -1    4.49    0.23
  -4   5  -1    5.13    0.35
  -4   5  -1    4.87    0.23
  -4   5  -1    4.43    0.23
  -4   5  -1    4.80    0.19
  -4   5  -1    4.39    0.23
  -4   5  -1    5.05    0.24
  -4   5  -1    4.33    0.21
  -4   5  -1    5.04    0.35
  -4   5  -1    4.51    0.23
  -4   5  -1    4.49    0.20
   4  -5   1    5.19    0.30
   4  -5   1    4.70    0.20
   4  -5   1    4.89    0.29
   4  -5   1    4.42    0.20
   4  -5   1    4.83    0.20
   4  -5   1    4.52    0.22
   4  -5   1    4.33    0.21
   4  -5   1    4.61    0.24
   4  -5   1    4.32    0.21
   4  -5   1    4.46    0.20
   4  -5   1    4.98    0.24
   4  -5   1    4.38    0.16
   4  -5   1    4.86    0.21
   4  -5   1    4.49    0.22
  -5   5  -1    0.49    0.12
  -5   5  -1    0.67    0.19
  -5   5  -1    0.55    0.13
  -5   5  -1    0.24    0.16
  -5   5  -1    0.98    0.14
  -5   5  -1    0.72    0.19
  -5   5  -1    0.33    0.16
  -5   5  -1    0.35    0.10
  -5   5  -1    0.61    0.13
  -5   5  -1    0.62    0.12
  -5   5  -1    0.50    0.12
  -5   5  -1    0.55    0.12
   5  -5   1    0.53    0.12
   5  -5   1    0.54    0.12
   5  -5   1    0.56    0.17
   5  -5   1    0.46    0.12
   5  -5   1    0.56    0.10
   5  -5   1    0.65    0.12
   5  -5   1    0.41    0.12
   5  -5   1    0.55    0.11
   5  -5   1    0.44    0.11
   5  -5   1    0.45    0.11
  -6   5  -1    0.60    0.20
  -6   5  -1    0.57    0.13
  -6   5  -1    0.56    0.19
  -6   5  -1    0.58    0.13
  -6   5  -1    0.45    0.13
  -6   5  -1    0.82    0.13
  -6   5  -1    0.53    0.13
  -6   5  -1    0.45    0.13
  -6   5  -1    0.50    0.20
  -6   5  -1    0.60    0.19
  -6   5  -1    0.68    0.15
   6  -5   1    0.38    0.13
   6  -5   1    0.49    0.12
   6  -5   1    0.59    0.13
   6  -5   1    0.69    0.14
   6  -5   1    0.61    0.14
   6  -5   1    0.49    0.12
  -7   5  -1    0.16    0.13
  -7   5  -1    0.02    0.13
  -7   5  -1   -0.05    0.12
  -7   5  -1   -0.14    0.15
  -7   5  -1    0.18    0.18
  -7   5  -1   -0.13    0.11
  -7   5  -1    0.00    0.12
  -7   5  -1   -0.05    0.16
  -7   5  -1    0.06    0.11
  -7   5  -1   -0.16    0.10
  -7   5  -1   -0.13    0.14
   7  -5   1    0.00    0.11
   7  -5   1    0.04    0.12
   7  -5   1   -0.07    0.11
   7  -5   1    0.05    0.18
   7  -5   1    0.05    0.12
   7  -5   1   -0.20    0.10
   7  -5   1   -0.08    0.12
  -8   5  -1    1.13    0.28
  -8   5  -1    0.82    0.26
  -8   5  -1    0.91    0.16
  -8   5  -1    0.81    0.19
  -8   5  -1    1.19    0.20
  -8   5  -1    1.25    0.20
  -8   5  -1    0.64    0.26
  -8   5  -1    1.25    0.20
  -8   5  -1    0.84    0.27
  -8   5  -1    0.95    0.19
   8  -5   1    0.63    0.18
   8  -5   1    0.78    0.18
   8  -5   1    0.95    0.18
   8  -5   1    0.74    0.18
   8  -5   1    0.80    0.19
  -9   5  -1    0.00    0.15
  -9   5  -1    0.00    0.16
  -9   5  -1   -0.10    0.15
  -9   5  -1   -0.02    0.14
  -9   5  -1    0.06    0.16
  -9   5  -1    0.21    0.15
   9  -5   1   -0.07    0.15
   9  -5   1    0.25    0.16
   9  -5   1    0.19    0.15
   9  -5   1    0.08    0.16
 -10   5  -1    5.61    0.38
 -10   5  -1    5.93    0.40
 -10   5  -1    5.69    0.40
 -10   5  -1    5.29    0.44
 -10   5  -1    5.53    0.43
  10  -5   1    6.06    0.38
  10  -5   1    5.51    0.38
  10  -5   1    4.47    0.39
  10  -5   1    5.49    0.39
  11   4  -1    0.12    0.20
  11   4  -1    0.18    0.20
  11   4  -1   -0.01    0.18
  11   4  -1   -0.17    0.17
 -11  -4   1    0.17    0.17
 -11  -4   1   -0.01    0.15
 -11  -4   1    0.01    0.10
  10   4  -1    1.73    0.25
  10   4  -1    1.43    0.25
  10   4  -1    0.89    0.22
  10   4  -1    1.52    0.24
 -10  -4   1    1.29    0.16
 -10  -4   1    1.24    0.21
 -10  -4   1    1.28    0.20
   9   4  -1    0.65    0.19
   9   4  -1    0.53    0.18
   9   4  -1    0.64    0.19
   9   4  -1    0.47    0.18
  -9  -4   1    0.55    0.26
  -9  -4   1    0.75    0.17
  -9  -4   1    0.60    0.10
  -9  -4   1    0.60    0.12
  -9  -4   1    0.76    0.15
  -9  -4   1    0.58    0.16
   8   4  -1    0.46    0.15
   8   4  -1    0.60    0.17
   8   4  -1    0.91    0.29
   8   4  -1    0.44    0.16
   8   4  -1    0.42    0.28
   8   4  -1    0.42    0.15
   8   4  -1    0.68    0.27
  -8  -4   1    0.56    0.13
  -8  -4   1    0.41    0.09
  -8  -4   1    0.54    0.11
  -8  -4   1    0.34    0.21
  -8  -4   1    0.54    0.15
  -8  -4   1    0.39    0.14
   7   4  -1    0.13    0.21
   7   4  -1    0.02    0.11
   7   4  -1   -0.01    0.12
   7   4  -1   -0.10    0.11
   7   4  -1    0.07    0.11
   7   4  -1    0.01    0.17
   7   4  -1   -0.03    0.18
  -7  -4   1   -0.15    0.08
  -7  -4   1    0.02    0.07
  -7  -4   1    0.11    0.11
  -7  -4   1    0.06    0.09
  -7  -4   1   -0.01    0.15
  -7  -4   1   -0.23    0.14
  -7  -4   1   -0.10    0.10
  -7  -4   1   -0.06    0.04
   6   4  -1   27.26    1.18
   6   4  -1   31.05    0.79
   6   4  -1   29.99    0.81
   6   4  -1   27.93    1.10
   6   4  -1   30.14    0.81
   6   4  -1   30.30    0.81
   6   4  -1   29.06    1.09
  -6  -4   1   30.88    0.79
  -6  -4   1   31.07    0.87
  -6  -4   1   27.23    1.01
  -6  -4   1   30.95    0.88
  -6  -4   1   32.05    1.04
  -6  -4   1   29.58    0.70
  -6  -4   1   29.47    0.74
  -6  -4   1   30.65    0.77
  -6  -4   1   30.65    0.74
  -6  -4   1   30.49    1.04
  -6  -4   1   31.04    0.89
  -6  -4   1   28.99    0.78
   5   4  -1    1.63    0.25
   5   4  -1    1.78    0.16
   5   4  -1    1.73    0.29
   5   4  -1    1.38    0.14
   5   4  -1    1.38    0.15
   5   4  -1    1.27    0.23
   5   4  -1    1.58    0.13
   5   4  -1    1.68    0.18
  -5  -4   1    1.52    0.13
  -5  -4   1    1.63    0.11
  -5  -4   1    1.80    0.20
  -5  -4   1    1.42    0.12
  -5  -4   1    1.48    0.19
  -5  -4   1    1.53    0.13
  -5  -4   1    1.80    0.16
  -5  -4   1    1.56    0.12
  -5  -4   1    1.42    0.21
  -5  -4   1    1.55    0.08
  -5  -4   1    1.58    0.11
  -5  -4   1    1.56    0.17
  -5  -4   1    1.71    0.16
   4   4  -1    0.52    0.16
   4   4  -1    0.86    0.10
   4   4  -1    0.68    0.16
   4   4  -1    0.94    0.11
   4   4  -1    0.78    0.13
   4   4  -1    0.87    0.10
   4   4  -1    0.97    0.10
   4   4  -1    0.74    0.19
   4   4  -1    0.87    0.08
   4   4  -1    0.73    0.09
   4   4  -1    0.98    0.10
  -4  -4   1    0.82    0.08
  -4  -4   1    0.84    0.11
  -4  -4   1    0.78    0.13
  -4  -4   1    0.83    0.08
  -4  -4   1    0.87    0.11
  -4  -4   1    0.61    0.15
  -4  -4   1    0.82    0.13
  -4  -4   1    0.72    0.08
  -4  -4   1    0.72    0.05
  -4  -4   1    0.86    0.05
  -4  -4   1    0.81    0.09
   3   4  -1   14.24    0.37
   3   4  -1   13.87    0.38
   3   4  -1   14.91    0.51
   3   4  -1   13.77    0.61
   3   4  -1   13.88    0.36
   3   4  -1   13.49    0.54
   3   4  -1   14.08    0.37
  -3  -4   1   13.93    0.47
  -3  -4   1   13.66    0.44
  -3  -4   1   14.42    0.54
  -3  -4   1   14.32    0.46
  -3  -4   1   14.17    0.40
  -3  -4   1   13.62    0.33
  -3  -4   1   13.65    0.34
  -3  -4   1   13.88    0.35
  -3  -4   1   13.85    0.48
  -3  -4   1   14.00    0.33
   2   4  -1   67.50    1.56
   2   4  -1   66.96    1.46
   2   4  -1   65.13    1.47
   2   4  -1   66.43    1.88
   2   4  -1   66.09    1.77
   2   4  -1   67.39    1.95
   2   4  -1   69.11    1.75
   2   4  -1   65.40    1.47
  -2  -4   1   64.24    1.85
  -2  -4   1   67.29    1.56
  -2  -4   1   65.58    1.66
  -2  -4   1   66.34    1.85
  -2  -4   1   67.27    1.61
   1   4  -1   89.30    2.42
   1   4  -1   90.51    2.52
   1   4  -1   89.82    2.33
   1   4  -1   89.89    2.29
  -1  -4   1   90.46    2.19
  -1  -4   1   88.75    2.12
   0   4  -1   33.92    0.90
   0   4  -1   34.37    0.87
   0   4  -1   34.12    0.97
   0   4  -1   34.73    1.00
   0  -4   1   33.07    0.88
   0  -4   1   34.50    0.86
  -1   4  -1   30.96    0.71
  -1   4  -1   30.42    0.87
  -1   4  -1   31.37    0.83
  -1   4  -1   30.62    0.79
  -1   4  -1   31.40    0.91
  -1   4  -1   31.49    0.71
  -1   4  -1   30.44    0.70
  -1   4  -1   31.26    0.73
  -1   4  -1   30.50    0.80
  -1   4  -1   30.87    0.94
  -1   4  -1   31.11    0.79
   1  -4   1   30.72    0.75
   1  -4   1   30.52    0.78
   1  -4   1   31.18    0.89
   1  -4   1   30.90    0.82
   1  -4   1   31.40    0.80
   1  -4   1   32.81    0.90
   1  -4   1   30.21    0.69
   1  -4   1   31.16    0.79
   1  -4   1   30.34    0.75
  -2   4  -1    0.00    0.06
  -2   4  -1   -0.07    0.10
  -2   4  -1   -0.07    0.05
  -2   4  -1    0.08    0.10
  -2   4  -1   -0.04    0.05
  -2   4  -1   -0.02    0.04
  -2   4  -1    0.01    0.08
  -2   4  -1   -0.04    0.05
  -2   4  -1   -0.10    0.09
  -2   4  -1   -0.07    0.09
  -2   4  -1    0.03    0.07
  -2   4  -1   -0.07    0.04
  -2   4  -1   -0.04    0.11
  -2   4  -1    0.03    0.05
   2  -4   1   -0.04    0.05
   2  -4   1   -0.13    0.05
   2  -4   1   -0.06    0.03
   2  -4   1   -0.08    0.07
   2  -4   1   -0.12    0.05
   2  -4   1   -0.03    0.08
   2  -4   1   -0.01    0.06
   2  -4   1   -0.07    0.04
   2  -4   1   -0.12    0.05
   2  -4   1    0.11    0.07
   2  -4   1    0.00    0.06
   2  -4   1   -0.01    0.06
   2  -4   1    0.00    0.05
   2  -4   1   -0.05    0.04
   2  -4   1    0.02    0.07
  -3   4  -1    0.13    0.09
  -3   4  -1    0.06    0.06
  -3   4  -1    0.01    0.11
  -3   4  -1    0.12    0.08
  -3   4  -1   -0.06    0.05
  -3   4  -1    0.08    0.11
  -3   4  -1   -0.02    0.06
  -3   4  -1    0.04    0.10
  -3   4  -1   -0.11    0.11
  -3   4  -1   -0.05    0.06
  -3   4  -1   -0.02    0.05
  -3   4  -1   -0.03    0.09
  -3   4  -1   -0.01    0.06
  -3   4  -1   -0.08    0.06
  -3   4  -1   -0.01    0.06
  -3   4  -1    0.00    0.06
  -3   4  -1    0.11    0.12
   3  -4   1    0.01    0.09
   3  -4   1   -0.04    0.06
   3  -4   1   -0.02    0.06
   3  -4   1    0.01    0.06
   3  -4   1    0.01    0.04
   3  -4   1   -0.01    0.06
   3  -4   1    0.04    0.08
   3  -4   1    0.05    0.06
   3  -4   1    0.00    0.05
   3  -4   1   -0.07    0.06
   3  -4   1    0.04    0.07
   3  -4   1    0.07    0.09
   3  -4   1   -0.01    0.06
   3  -4   1   -0.03    0.08
   3  -4   1    0.00    0.06
  -4   4  -1    0.01    0.07
  -4   4  -1    0.03    0.08
  -4   4  -1    0.16    0.12
  -4   4  -1    0.02    0.07
  -4   4  -1    0.00    0.08
  -4   4  -1   -0.03    0.07
  -4   4  -1   -0.03    0.11
  -4   4  -1    0.01    0.10
  -4   4  -1   -0.08    0.12
  -4   4  -1    0.08    0.08
  -4   4  -1    0.00    0.11
  -4   4  -1   -0.04    0.07
  -4   4  -1   -0.11    0.07
  -4   4  -1    0.01    0.08
  -4   4  -1    0.00    0.08
   4  -4   1   -0.07    0.07
   4  -4   1   -0.04    0.08
   4  -4   1   -0.19    0.12
   4  -4   1    0.01    0.06
   4  -4   1   -0.01    0.06
   4  -4   1   -0.08    0.11
   4  -4   1    0.03    0.07
   4  -4   1   -0.12    0.07
   4  -4   1   -0.05    0.07
   4  -4   1   -0.02    0.08
   4  -4   1   -0.10    0.07
   4  -4   1    0.00    0.07
   4  -4   1   -0.08    0.07
   4  -4   1    0.12    0.10
   4  -4   1    0.13    0.11
   4  -4   1    0.03    0.06
   4  -4   1   -0.11    0.06
  -5   4  -1    1.09    0.21
  -5   4  -1    1.01    0.15
  -5   4  -1    0.96    0.13
  -5   4  -1    0.91    0.14
  -5   4  -1    1.21    0.13
  -5   4  -1    1.04    0.14
  -5   4  -1    0.83    0.13
  -5   4  -1    1.08    0.15
  -5   4  -1    1.28    0.14
  -5   4  -1    0.88    0.19
  -5   4  -1    1.19    0.15
  -5   4  -1    0.84    0.20
  -5   4  -1    1.10    0.20
   5  -4   1    1.04    0.14
   5  -4   1    1.06    0.13
   5  -4   1    1.02    0.22
   5  -4   1    1.15    0.19
   5  -4   1    1.11    0.13
   5  -4   1    0.88    0.22
   5  -4   1    1.03    0.14
   5  -4   1    0.91    0.13
   5  -4   1    0.96    0.14
   5  -4   1    1.08    0.15
   5  -4   1    0.93    0.12
   5  -4   1    1.12    0.10
   5  -4   1    0.79    0.14
   5  -4   1    0.88    0.13
  -6   4  -1    9.34    0.50
  -6   4  -1    9.03    0.38
  -6   4  -1    9.21    0.39
  -6   4  -1    8.95    0.37
  -6   4  -1    8.83    0.50
  -6   4  -1    9.85    0.43
  -6   4  -1    9.01    0.38
  -6   4  -1    9.66    0.40
  -6   4  -1    9.69    0.51
  -6   4  -1    9.52    0.38
  -6   4  -1    9.62    0.37
  -6   4  -1    8.77    0.50
  -6   4  -1    9.14    0.35
   6  -4   1    8.74    0.53
   6  -4   1    9.13    0.37
   6  -4   1    9.44    0.37
   6  -4   1    8.84    0.37
   6  -4   1    8.36    0.34
   6  -4   1    8.68    0.55
   6  -4   1    9.58    0.39
   6  -4   1    9.36    0.37
   6  -4   1    9.54    0.37
   6  -4   1    9.54    0.43
  -7   4  -1    0.11    0.16
  -7   4  -1    0.11    0.12
  -7   4  -1    0.21    0.11
  -7   4  -1    0.00    0.10
  -7   4  -1    0.20    0.17
  -7   4  -1    0.29    0.14
  -7   4  -1    0.11    0.12
  -7   4  -1    0.41    0.18
  -7   4  -1    0.30    0.14
  -7   4  -1   -0.01    0.11
  -7   4  -1    0.24    0.18
  -7   4  -1    0.39    0.15
   7  -4   1    0.06    0.12
   7  -4   1    0.28    0.12
   7  -4   1    0.36    0.14
   7  -4   1    0.18    0.15
   7  -4   1    0.26    0.14
   7  -4   1    0.10    0.20
   7  -4   1    0.18    0.14
   7  -4   1    0.31    0.12
   7  -4   1    0.27    0.20
  -8   4  -1   -0.06    0.12
  -8   4  -1   -0.10    0.18
  -8   4  -1    0.07    0.12
  -8   4  -1   -0.15    0.13
  -8   4  -1   -0.03    0.13
  -8   4  -1   -0.12    0.16
  -8   4  -1    0.04    0.14
  -8   4  -1    0.11    0.15
  -8   4  -1   -0.19    0.13
  -8   4  -1   -0.04    0.18
   8  -4   1   -0.03    0.14
   8  -4   1   -0.04    0.12
   8  -4   1   -0.09    0.20
   8  -4   1   -0.08    0.14
   8  -4   1    0.08    0.14
   8  -4   1    0.04    0.22
   8  -4   1    0.12    0.14
  -9   4  -1   -0.28    0.12
  -9   4  -1    0.25    0.22
  -9   4  -1    0.00    0.15
  -9   4  -1    0.04    0.21
  -9   4  -1   -0.05    0.13
  -9   4  -1   -0.24    0.13
  -9   4  -1    0.02    0.15
   9  -4   1   -0.10    0.14
   9  -4   1   -0.20    0.13
   9  -4   1    0.25    0.16
   9  -4   1   -0.05    0.15
   9  -4   1   -0.01    0.15
 -10   4  -1    3.11    0.32
 -10   4  -1    3.06    0.33
 -10   4  -1    3.65    0.34
 -10   4  -1    3.15    0.32
 -10   4  -1    3.66    0.36
  10  -4   1    3.42    0.34
  10  -4   1    2.80    0.31
  10  -4   1    3.78    0.34
  10  -4   1    3.01    0.32
  10  -4   1    3.84    0.36
 -11   4  -1    1.84    0.28
 -11   4  -1    1.66    0.27
 -11   4  -1    1.75    0.30
 -11   4  -1    1.60    0.27
 -11   4  -1    1.63    0.26
  11  -4   1    1.72    0.29
  11  -4   1    1.84    0.30
  11  -4   1    1.90    0.28
  11  -4   1    1.60    0.28
  11   3  -1    1.22    0.24
  11   3  -1    1.39    0.26
  11   3  -1    1.23    0.25
  11   3  -1    1.21    0.25
 -11  -3   1    1.12    0.15
 -11  -3   1    1.40    0.22
 -11  -3   1    1.18    0.23
 -11  -3   1    0.82    0.20
 -11  -3   1    1.09    0.17
  10   3  -1    1.41    0.24
  10   3  -1    1.39    0.24
  10   3  -1    1.81    0.26
  10   3  -1    1.65    0.25
 -10  -3   1    1.42    0.20
 -10  -3   1    1.63    0.23
 -10  -3   1    1.62    0.24
 -10  -3   1    1.23    0.18
 -10  -3   1    1.61    0.15
 -10  -3   1    1.85    0.18
 -10  -3   1    1.32    0.14
   9   3  -1   -0.02    0.16
   9   3  -1    0.17    0.16
   9   3  -1    0.09    0.14
   9   3  -1   -0.20    0.14
  -9  -3   1   -0.01    0.11
  -9  -3   1   -0.10    0.19
  -9  -3   1    0.14    0.13
  -9  -3   1   -0.05    0.10
  -9  -3   1   -0.03    0.10
  -9  -3   1    0.05    0.14
  -9  -3   1    0.06    0.11
  -9  -3   1    0.01    0.09
   8   3  -1    0.86    0.18
   8   3  -1    0.69    0.17
   8   3  -1    0.70    0.25
   8   3  -1    0.50    0.24
   8   3  -1    0.64    0.32
   8   3  -1    0.72    0.16
  -8  -3   1    0.96    0.26
  -8  -3   1    0.66    0.13
  -8  -3   1    0.69    0.12
  -8  -3   1    0.95    0.17
  -8  -3   1    0.76    0.16
  -8  -3   1    0.84    0.15
  -8  -3   1    0.83    0.12
  -8  -3   1    0.73    0.13
   7   3  -1    3.04    0.22
   7   3  -1    3.06    0.25
   7   3  -1    3.07    0.37
   7   3  -1    3.44    0.40
   7   3  -1    2.88    0.24
   7   3  -1    3.00    0.24
   7   3  -1    2.72    0.40
   7   3  -1    3.44    0.26
  -7  -3   1    2.78    0.19
  -7  -3   1    3.64    0.20
  -7  -3   1    3.17    0.18
  -7  -3   1    3.07    0.34
  -7  -3   1    3.05    0.18
  -7  -3   1    2.78    0.22
  -7  -3   1    3.03    0.22
  -7  -3   1    3.29    0.21
   6   3  -1    8.32    0.51
   6   3  -1    8.60    0.57
   6   3  -1    8.49    0.52
   6   3  -1    9.83    0.36
   6   3  -1    9.07    0.36
   6   3  -1    8.96    0.33
   6   3  -1    9.13    0.35
   6   3  -1    8.75    0.35
   6   3  -1    8.55    0.34
  -6  -3   1    8.89    0.29
  -6  -3   1    8.34    0.30
  -6  -3   1    9.31    0.33
  -6  -3   1    8.83    0.30
  -6  -3   1    9.58    0.33
  -6  -3   1    8.88    0.48
  -6  -3   1    8.96    0.29
  -6  -3   1    9.65    0.33
  -6  -3   1    8.77    0.45
  -6  -3   1    8.82    0.33
  -6  -3   1    8.96    0.37
   5   3  -1    0.70    0.11
   5   3  -1    0.52    0.18
   5   3  -1    1.02    0.20
   5   3  -1    0.83    0.13
   5   3  -1    0.75    0.11
   5   3  -1    0.74    0.14
   5   3  -1    0.67    0.11
   5   3  -1    1.06    0.13
   5   3  -1    0.93    0.12
   5   3  -1    0.88    0.13
   5   3  -1    0.68    0.21
  -5  -3   1    0.87    0.17
  -5  -3   1    0.84    0.16
  -5  -3   1    0.74    0.15
  -5  -3   1    0.70    0.10
  -5  -3   1    0.89    0.07
  -5  -3   1    0.49    0.18
  -5  -3   1    0.87    0.12
  -5  -3   1    0.83    0.10
  -5  -3   1    0.63    0.08
  -5  -3   1    0.78    0.09
  -5  -3   1    0.83    0.13
  -5  -3   1    0.70    0.11
  -5  -3   1    0.85    0.11
  -5  -3   1    0.62    0.08
  -5  -3   1    0.69    0.10
  -5  -3   1    0.74    0.12
  -5  -3   1    0.65    0.10
   4   3  -1    2.57    0.14
   4   3  -1    2.30    0.15
   4   3  -1    2.07    0.26
   4   3  -1    2.48    0.15
   4   3  -1    2.78    0.15
   4   3  -1    2.20    0.25
   4   3  -1    2.47    0.15
   4   3  -1    2.45    0.12
   4   3  -1    2.46    0.15
   4   3  -1    2.31    0.25
   4   3  -1    2.35    0.15
   4   3  -1    2.30    0.18
  -4  -3   1    2.28    0.14
  -4  -3   1    2.58    0.16
  -4  -3   1    2.32    0.11
  -4  -3   1    2.55    0.14
  -4  -3   1    2.31    0.26
  -4  -3   1    2.53    0.19
  -4  -3   1    2.36    0.13
  -4  -3   1    2.48    0.12
  -4  -3   1    2.12    0.10
  -4  -3   1    2.95    0.23
  -4  -3   1    2.45    0.18
  -4  -3   1    2.30    0.12
  -4  -3   1    2.30    0.10
  -4  -3   1    2.43    0.14
  -4  -3   1    2.17    0.19
  -4  -3   1    2.43    0.09
  -4  -3   1    2.59    0.16
   3   3  -1   25.74    0.57
   3   3  -1   25.69    0.80
   3   3  -1   24.22    0.87
   3   3  -1   24.96    0.61
   3   3  -1   25.57    0.68
   3   3  -1   24.49    0.63
   3   3  -1   24.75    0.71
   3   3  -1   24.91    0.60
  -3  -3   1   25.11    0.77
  -3  -3   1   24.40    0.59
  -3  -3   1   25.08    0.57
  -3  -3   1   24.49    0.58
  -3  -3   1   25.99    0.89
  -3  -3   1   23.91    0.57
  -3  -3   1   24.10    0.76
  -3  -3   1   24.89    0.69
  -3  -3   1   25.36    0.77
  -3  -3   1   25.06    0.79
  -3  -3   1   24.70    0.60
  -3  -3   1   24.67    0.66
  -3  -3   1   25.15    0.65
  -3  -3   1   21.73    0.64
  -3  -3   1   25.16    0.85
  -3  -3   1   24.83    0.59
   2   3  -1   34.87    0.80
   2   3  -1   35.63    0.80
   2   3  -1   35.61    1.07
   2   3  -1   36.54    1.00
   2   3  -1   36.65    0.98
   2   3  -1   35.57    1.10
  -2  -3   1   35.52    0.91
  -2  -3   1   34.22    0.79
  -2  -3   1   33.78    0.85
  -2  -3   1   35.21    0.89
  -2  -3   1   35.53    0.77
  -2  -3   1   34.75    0.77
  -2  -3   1   33.33    1.01
  -2  -3   1   36.59    1.00
  -2  -3   1   34.77    0.78
  -2  -3   1   35.66    1.01
  -2  -3   1   35.74    0.85
   1   3  -1  217.63    5.38
   1   3  -1  229.93    5.68
   1   3  -1  216.55    5.85
  -1  -3   1  218.68    5.02
  -1  -3   1  214.57    5.22
   0   3  -1   18.38    0.50
   0   3  -1   17.19    0.47
   0  -3   1   16.68    0.46
   0  -3   1   17.17    0.47
  -1   3  -1    6.47    0.17
  -1   3  -1    7.34    0.31
  -1   3  -1    6.81    0.19
  -1   3  -1    6.41    0.30
  -1   3  -1    6.46    0.19
  -1   3  -1    6.61    0.19
  -1   3  -1    6.68    0.25
  -1   3  -1    6.55    0.24
   1  -3   1    6.69    0.23
   1  -3   1    6.14    0.19
   1  -3   1    6.98    0.24
   1  -3   1    6.51    0.24
   1  -3   1    6.67    0.16
   1  -3   1    6.48    0.20
   1  -3   1    6.36    0.24
   1  -3   1    6.82    0.18
   1  -3   1    6.41    0.18
   1  -3   1    6.61    0.25
   1  -3   1    6.49    0.21
   1  -3   1    6.94    0.18
   1  -3   1    6.90    0.16
   1  -3   1    6.86    0.18
  -2   3  -1    4.01    0.24
  -2   3  -1    3.79    0.15
  -2   3  -1    3.56    0.23
  -2   3  -1    3.76    0.15
  -2   3  -1    3.82    0.13
  -2   3  -1    4.06    0.16
  -2   3  -1    3.89    0.20
  -2   3  -1    3.71    0.15
  -2   3  -1    3.97    0.25
  -2   3  -1    3.95    0.20
  -2   3  -1    3.72    0.23
  -2   3  -1    4.14    0.24
  -2   3  -1    3.70    0.15
  -2   3  -1    4.10    0.16
  -2   3  -1    4.04    0.16
   2  -3   1    4.00    0.15
   2  -3   1    3.55    0.16
   2  -3   1    4.08    0.17
   2  -3   1    3.84    0.15
   2  -3   1    3.71    0.16
   2  -3   1    3.52    0.15
   2  -3   1    3.45    0.16
   2  -3   1    3.85    0.14
   2  -3   1    3.77    0.14
   2  -3   1    4.40    0.21
   2  -3   1    3.74    0.21
   2  -3   1    3.79    0.14
   2  -3   1    3.92    0.13
   2  -3   1    3.94    0.15
   2  -3   1    3.65    0.20
   2  -3   1    3.89    0.20
  -3   3  -1    0.07    0.07
  -3   3  -1    0.05    0.06
  -3   3  -1    0.02    0.10
  -3   3  -1    0.06    0.06
  -3   3  -1    0.02    0.06
  -3   3  -1   -0.05    0.09
  -3   3  -1   -0.13    0.09
  -3   3  -1   -0.01    0.07
  -3   3  -1    0.00    0.06
  -3   3  -1    0.08    0.06
  -3   3  -1    0.08    0.06
  -3   3  -1    0.13    0.11
  -3   3  -1   -0.02    0.06
  -3   3  -1    0.16    0.11
  -3   3  -1    0.09    0.07
  -3   3  -1    0.07    0.13
   3  -3   1    0.05    0.07
   3  -3   1    0.07    0.06
   3  -3   1   -0.02    0.05
   3  -3   1    0.01    0.10
   3  -3   1   -0.05    0.12
   3  -3   1   -0.07    0.06
   3  -3   1    0.04    0.06
   3  -3   1    0.08    0.08
   3  -3   1    0.02    0.08
   3  -3   1    0.02    0.07
   3  -3   1    0.05    0.07
   3  -3   1    0.01    0.05
   3  -3   1    0.05    0.06
   3  -3   1   -0.09    0.07
   3  -3   1    0.00    0.06
   3  -3   1    0.00    0.06
   3  -3   1   -0.18    0.12
   3  -3   1    0.00    0.06
   3  -3   1    0.07    0.06
  -4   3  -1    0.61    0.10
  -4   3  -1    0.33    0.09
  -4   3  -1    0.55    0.09
  -4   3  -1    0.62    0.14
  -4   3  -1    0.41    0.12
  -4   3  -1    0.46    0.10
  -4   3  -1    0.26    0.13
  -4   3  -1    0.57    0.10
  -4   3  -1    0.54    0.15
  -4   3  -1    0.59    0.14
  -4   3  -1    0.46    0.08
  -4   3  -1    0.53    0.10
  -4   3  -1    0.49    0.10
  -4   3  -1    0.47    0.10
  -4   3  -1    0.53    0.11
   4  -3   1    0.50    0.11
   4  -3   1    0.54    0.15
   4  -3   1    0.37    0.09
   4  -3   1    0.52    0.11
   4  -3   1    0.50    0.08
   4  -3   1    0.40    0.10
   4  -3   1    0.48    0.09
   4  -3   1    0.39    0.10
   4  -3   1    0.25    0.15
   4  -3   1    0.67    0.11
   4  -3   1    0.42    0.10
   4  -3   1    0.54    0.10
   4  -3   1    0.47    0.09
   4  -3   1    0.47    0.09
  -5   3  -1   33.16    0.89
  -5   3  -1   34.05    0.88
  -5   3  -1   33.50    0.89
  -5   3  -1   32.99    1.06
  -5   3  -1   33.79    0.87
  -5   3  -1   33.32    0.85
  -5   3  -1   34.34    1.08
  -5   3  -1   33.69    0.88
  -5   3  -1   33.76    1.04
  -5   3  -1   33.78    1.08
  -5   3  -1   33.75    1.07
  -5   3  -1   34.13    0.92
  -5   3  -1   34.56    0.88
   5  -3   1   34.02    0.88
   5  -3   1   34.75    1.02
   5  -3   1   32.30    0.97
   5  -3   1   34.42    0.88
   5  -3   1   34.17    0.87
   5  -3   1   34.48    0.89
   5  -3   1   33.84    0.90
   5  -3   1   33.13    1.11
   5  -3   1   32.69    0.88
   5  -3   1   34.14    0.83
   5  -3   1   34.70    1.04
   5  -3   1   32.94    0.83
   5  -3   1   34.43    0.88
   5  -3   1   32.72    1.18
  -6   3  -1    3.23    0.31
  -6   3  -1    2.94    0.23
  -6   3  -1    2.74    0.30
  -6   3  -1    2.90    0.23
  -6   3  -1    2.50    0.28
  -6   3  -1    2.80    0.22
  -6   3  -1    2.53    0.22
  -6   3  -1    3.13    0.23
  -6   3  -1    2.87    0.27
  -6   3  -1    2.71    0.30
  -6   3  -1    2.80    0.23
  -6   3  -1    2.62    0.21
  -6   3  -1    3.00    0.19
   6  -3   1    2.78    0.20
   6  -3   1    2.68    0.27
   6  -3   1    2.86    0.18
   6  -3   1    2.65    0.22
   6  -3   1    2.97    0.35
   6  -3   1    2.75    0.23
   6  -3   1    2.78    0.21
   6  -3   1    2.84    0.35
   6  -3   1    2.50    0.22
   6  -3   1    2.65    0.21
   6  -3   1    3.09    0.21
  -7   3  -1    0.01    0.15
  -7   3  -1    0.28    0.15
  -7   3  -1   -0.11    0.09
  -7   3  -1    0.01    0.11
  -7   3  -1    0.16    0.12
  -7   3  -1    0.10    0.11
  -7   3  -1    0.02    0.15
  -7   3  -1    0.00    0.15
  -7   3  -1    0.16    0.12
  -7   3  -1    0.22    0.13
  -7   3  -1   -0.06    0.13
  -7   3  -1    0.03    0.12
   7  -3   1   -0.01    0.19
   7  -3   1   -0.12    0.11
   7  -3   1    0.23    0.13
   7  -3   1    0.08    0.12
   7  -3   1    0.18    0.12
   7  -3   1    0.10    0.11
   7  -3   1   -0.06    0.18
   7  -3   1   -0.04    0.11
   7  -3   1    0.03    0.15
  -8   3  -1    0.96    0.18
  -8   3  -1    0.56    0.16
  -8   3  -1    1.05    0.20
  -8   3  -1    0.75    0.23
  -8   3  -1    0.73    0.22
  -8   3  -1    0.84    0.24
  -8   3  -1    0.83    0.18
  -8   3  -1    0.82    0.18
  -8   3  -1    0.91    0.15
  -8   3  -1    0.84    0.18
   8  -3   1    0.63    0.17
   8  -3   1    0.80    0.29
   8  -3   1    0.73    0.18
   8  -3   1    0.63    0.16
   8  -3   1    0.98    0.18
   8  -3   1    0.67    0.17
   8  -3   1    0.60    0.26
   8  -3   1    0.58    0.16
  -9   3  -1    0.79    0.19
  -9   3  -1    0.15    0.15
  -9   3  -1    0.18    0.15
  -9   3  -1    0.70    0.19
  -9   3  -1    0.12    0.16
  -9   3  -1    0.23    0.15
   9  -3   1    0.48    0.17
   9  -3   1    0.24    0.17
   9  -3   1    0.68    0.18
   9  -3   1    0.19    0.17
   9  -3   1    0.40    0.17
   9  -3   1    0.18    0.16
 -10   3  -1    1.57    0.26
 -10   3  -1    2.38    0.31
 -10   3  -1    2.37    0.28
 -10   3  -1    2.30    0.28
 -10   3  -1    2.66    0.30
 -10   3  -1    2.48    0.29
  10  -3   1    2.02    0.29
  10  -3   1    3.08    0.32
  10  -3   1    1.86    0.26
  10  -3   1    2.96    0.31
  10  -3   1    2.63    0.30
 -11   3  -1   13.46    0.60
 -11   3  -1   13.87    0.63
 -11   3  -1   14.19    0.65
 -11   3  -1   14.22    0.61
 -11   3  -1   13.65    0.62
 -11   3  -1   14.53    0.63
  11  -3   1   14.90    0.64
  11  -3   1   14.62    0.66
  11  -3   1   14.34    0.65
  11  -3   1   13.97    0.63
  11  -3   1   14.04    0.62
  11   2  -1    2.38    0.31
  11   2  -1    2.60    0.29
  11   2  -1    2.50    0.31
  11   2  -1    2.75    0.32
 -11  -2   1    2.43    0.27
 -11  -2   1    2.25    0.24
 -11  -2   1    2.23    0.28
 -11  -2   1    2.21    0.28
 -11  -2   1    2.15    0.20
 -11  -2   1    2.27    0.22
 -11  -2   1    2.37    0.21
  10   2  -1    0.76    0.21
  10   2  -1    1.06    0.23
  10   2  -1    0.97    0.22
  10   2  -1    0.79    0.21
  10   2  -1    0.44    0.19
 -10  -2   1    0.76    0.15
 -10  -2   1    1.26    0.21
 -10  -2   1    0.75    0.16
 -10  -2   1    0.86    0.17
 -10  -2   1    1.02    0.20
 -10  -2   1    0.52    0.18
 -10  -2   1    1.05    0.17
   9   2  -1    0.76    0.18
   9   2  -1    0.53    0.19
   9   2  -1    0.62    0.18
   9   2  -1    1.09    0.22
   9   2  -1    0.82    0.19
  -9  -2   1    0.66    0.17
  -9  -2   1    0.90    0.18
  -9  -2   1    0.19    0.24
  -9  -2   1    0.78    0.15
  -9  -2   1    0.89    0.16
  -9  -2   1    0.51    0.15
  -9  -2   1    1.00    0.16
  -9  -2   1    0.89    0.19
   8   2  -1   -0.15    0.14
   8   2  -1    0.11    0.12
   8   2  -1    0.04    0.14
   8   2  -1   -0.15    0.11
   8   2  -1   -0.02    0.21
   8   2  -1   -0.07    0.25
   8   2  -1    0.09    0.14
   8   2  -1    0.06    0.14
   8   2  -1    0.07    0.18
  -8  -2   1   -0.21    0.12
  -8  -2   1   -0.08    0.17
  -8  -2   1   -0.02    0.10
  -8  -2   1   -0.11    0.11
  -8  -2   1    0.04    0.12
  -8  -2   1    0.08    0.11
  -8  -2   1   -0.08    0.11
  -8  -2   1    0.07    0.11
   7   2  -1    1.24    0.18
   7   2  -1    1.00    0.17
   7   2  -1    1.50    0.18
   7   2  -1    0.96    0.16
   7   2  -1    1.02    0.28
   7   2  -1    0.81    0.15
   7   2  -1    1.03    0.26
   7   2  -1    1.05    0.16
   7   2  -1    0.73    0.22
  -7  -2   1    1.23    0.15
  -7  -2   1    1.09    0.16
  -7  -2   1    1.18    0.14
  -7  -2   1    1.10    0.16
  -7  -2   1    1.16    0.15
  -7  -2   1    0.89    0.15
  -7  -2   1    0.97    0.22
  -7  -2   1    0.93    0.15
  -7  -2   1    1.10    0.14
   6   2  -1    2.03    0.18
   6   2  -1    2.62    0.19
   6   2  -1    2.17    0.34
   6   2  -1    2.15    0.18
   6   2  -1    2.33    0.20
   6   2  -1    2.46    0.20
   6   2  -1    2.20    0.28
   6   2  -1    2.34    0.19
   6   2  -1    1.81    0.27
   6   2  -1    1.84    0.18
  -6  -2   1    2.09    0.17
  -6  -2   1    2.55    0.18
  -6  -2   1    2.30    0.19
  -6  -2   1    1.95    0.14
  -6  -2   1    1.82    0.25
  -6  -2   1    2.32    0.18
  -6  -2   1    2.09    0.18
  -6  -2   1    1.92    0.24
  -6  -2   1    2.26    0.16
  -6  -2   1    2.26    0.18
  -6  -2   1    1.92    0.16
  -6  -2   1    2.22    0.20
   5   2  -1    2.81    0.17
   5   2  -1    2.82    0.15
   5   2  -1    2.86    0.20
   5   2  -1    2.35    0.27
   5   2  -1    2.62    0.18
   5   2  -1    3.21    0.18
   5   2  -1    2.51    0.17
   5   2  -1    2.57    0.22
   5   2  -1    2.87    0.19
   5   2  -1    2.49    0.18
   5   2  -1    2.96    0.31
   5   2  -1    2.76    0.32
  -5  -2   1    2.59    0.16
  -5  -2   1    2.75    0.29
  -5  -2   1    2.84    0.17
  -5  -2   1    2.59    0.17
  -5  -2   1    2.74    0.17
  -5  -2   1    2.65    0.15
  -5  -2   1    2.72    0.24
  -5  -2   1    2.59    0.23
  -5  -2   1    2.77    0.16
  -5  -2   1    2.35    0.19
  -5  -2   1    2.98    0.19
  -5  -2   1    2.33    0.25
  -5  -2   1    2.96    0.17
  -5  -2   1    2.91    0.17
  -5  -2   1    3.09    0.18
  -5  -2   1    2.80    0.16
  -5  -2   1    2.88    0.14
   4   2  -1    0.61    0.09
   4   2  -1    0.42    0.10
   4   2  -1    0.56    0.09
   4   2  -1    0.46    0.09
   4   2  -1    0.48    0.07
   4   2  -1    0.71    0.16
   4   2  -1    0.63    0.10
   4   2  -1    0.35    0.08
   4   2  -1    0.32    0.08
   4   2  -1    0.15    0.14
   4   2  -1    0.65    0.16
   4   2  -1    0.51    0.09
  -4  -2   1    0.43    0.07
  -4  -2   1    0.53    0.06
  -4  -2   1    0.63    0.09
  -4  -2   1    0.74    0.16
  -4  -2   1    0.50    0.08
  -4  -2   1    0.47    0.09
  -4  -2   1    0.40    0.09
  -4  -2   1    0.54    0.08
  -4  -2   1    0.56    0.08
  -4  -2   1    0.61    0.08
  -4  -2   1    0.69    0.13
  -4  -2   1    0.35    0.12
  -4  -2   1    0.49    0.08
  -4  -2   1    0.46    0.11
  -4  -2   1    0.50    0.08
  -4  -2   1    0.49    0.09
  -4  -2   1    0.53    0.08
  -4  -2   1    0.52    0.08
   3   2  -1   -0.07    0.05
   3   2  -1    0.02    0.05
   3   2  -1   -0.02    0.06
   3   2  -1    0.03    0.11
   3   2  -1   -0.07    0.07
   3   2  -1    0.06    0.10
   3   2  -1   -0.02    0.05
   3   2  -1   -0.05    0.05
   3   2  -1    0.19    0.06
   3   2  -1   -0.02    0.05
   3   2  -1   -0.11    0.09
   3   2  -1    0.01    0.05
   3   2  -1    0.03    0.06
  -3  -2   1    0.06    0.10
  -3  -2   1    0.05    0.05
  -3  -2   1    0.04    0.10
  -3  -2   1    0.00    0.04
  -3  -2   1   -0.01    0.07
  -3  -2   1   -0.09    0.07
  -3  -2   1   -0.01    0.04
  -3  -2   1    0.02    0.06
  -3  -2   1   -0.05    0.05
  -3  -2   1   -0.01    0.05
  -3  -2   1    0.00    0.05
  -3  -2   1    0.00    0.05
  -3  -2   1   -0.05    0.04
  -3  -2   1    0.02    0.05
  -3  -2   1   -0.07    0.07
  -3  -2   1   -0.01    0.05
  -3  -2   1    0.04    0.10
  -3  -2   1    0.01    0.05
  -3  -2   1    0.12    0.10
  -3  -2   1   -0.04    0.05
   2   2  -1   22.96    0.62
   2   2  -1   23.22    0.67
   2   2  -1   22.09    0.52
   2   2  -1   22.62    0.55
   2   2  -1   22.38    0.60
   2   2  -1   23.09    0.52
   2   2  -1   22.32    0.65
   2   2  -1   22.75    0.74
  -2  -2   1   21.39    0.49
  -2  -2   1   22.19    0.51
  -2  -2   1   18.49    0.65
  -2  -2   1   22.09    0.71
  -2  -2   1   22.55    0.51
  -2  -2   1   21.08    0.51
  -2  -2   1   22.20    0.65
  -2  -2   1   22.31    0.56
  -2  -2   1   21.91    0.73
  -2  -2   1   22.92    0.66
  -2  -2   1   22.18    0.51
  -2  -2   1   22.45    0.67
  -2  -2   1   22.08    0.52
  -2  -2   1   22.20    0.57
  -2  -2   1   22.15    0.59
  -2  -2   1   22.60    0.51
  -2  -2   1   21.95    0.51
   1   2  -1  127.30    2.77
   1   2  -1  126.81    3.44
   1   2  -1  129.36    2.77
   1   2  -1  134.55    3.34
   1   2  -1  126.93    2.77
   1   2  -1  131.24    3.16
   1   2  -1  124.95    2.78
  -1  -2   1  125.15    3.50
  -1  -2   1  124.79    3.03
  -1  -2   1  127.81    3.15
  -1  -2   1  131.01    3.44
  -1  -2   1  131.51    3.50
  -1  -2   1  128.40    2.74
  -1  -2   1  124.41    2.94
   0   2  -1  233.84    5.70
   0   2  -1  229.64    5.53
   0   2  -1  229.88    5.28
   0  -2   1  224.85    5.45
   0  -2   1  229.16    5.55
   0  -2   1  224.17    5.25
  -1   2  -1   28.10    0.78
  -1   2  -1   27.41    0.75
  -1   2  -1   27.77    0.62
  -1   2  -1   27.53    0.68
  -1   2  -1   27.71    0.72
  -1   2  -1   27.07    0.62
  -1   2  -1   26.92    0.70
  -1   2  -1   27.44    0.65
  -1   2  -1   27.27    0.79
  -1   2  -1   27.99    0.63
  -1   2  -1   26.97    0.63
  -1   2  -1   26.96    0.73
   1  -2   1   27.69    0.65
   1  -2   1   28.68    0.72
   1  -2   1   26.42    0.62
   1  -2   1   27.90    0.70
   1  -2   1   27.04    0.62
   1  -2   1   26.41    0.63
   1  -2   1   26.59    0.63
   1  -2   1   26.61    0.66
   1  -2   1   27.92    0.62
   1  -2   1   27.04    0.66
   1  -2   1   27.13    0.67
   1  -2   1   27.42    0.62
  -2   2  -1   51.21    1.37
  -2   2  -1   51.74    1.16
  -2   2  -1   50.79    1.17
  -2   2  -1   52.10    1.36
  -2   2  -1   51.66    1.32
  -2   2  -1   52.20    1.29
  -2   2  -1   51.65    1.16
  -2   2  -1   51.88    1.34
  -2   2  -1   51.16    1.15
  -2   2  -1   50.87    1.18
  -2   2  -1   51.29    1.17
  -2   2  -1   52.62    1.39
  -2   2  -1   52.69    1.47
  -2   2  -1   50.66    1.22
  -2   2  -1   50.68    1.16
   2  -2   1   51.63    1.29
   2  -2   1   51.23    1.31
   2  -2   1   50.81    1.37
   2  -2   1   51.16    1.16
   2  -2   1   48.83    1.18
   2  -2   1   52.88    1.32
   2  -2   1   51.11    1.34
   2  -2   1   50.14    1.20
   2  -2   1   49.65    1.20
   2  -2   1   51.16    1.17
   2  -2   1   51.72    1.17
   2  -2   1   50.84    1.16
   2  -2   1   52.33    1.29
   2  -2   1   51.82    1.47
   2  -2   1   51.92    1.16
   2  -2   1   50.40    1.36
   2  -2   1   51.44    1.16
  -3   2  -1   78.11    2.01
  -3   2  -1   73.22    1.72
  -3   2  -1   77.10    1.93
  -3   2  -1   74.83    1.75
  -3   2  -1   75.13    1.75
  -3   2  -1   76.35    1.71
  -3   2  -1   77.94    1.72
  -3   2  -1   76.06    1.96
  -3   2  -1   77.11    2.04
  -3   2  -1   76.06    1.73
  -3   2  -1   77.90    2.17
  -3   2  -1   76.67    1.90
  -3   2  -1   76.63    2.01
  -3   2  -1   75.52    1.73
  -3   2  -1   73.98    1.70
   3  -2   1   76.23    1.74
   3  -2   1   76.23    2.02
   3  -2   1   77.14    1.89
   3  -2   1   77.43    1.93
   3  -2   1   74.28    1.71
   3  -2   1   74.35    1.75
   3  -2   1   75.49    1.72
   3  -2   1   75.68    1.96
   3  -2   1   76.53    1.72
   3  -2   1   75.80    1.97
   3  -2   1   74.61    1.73
   3  -2   1   76.52    2.17
   3  -2   1   75.04    1.78
   3  -2   1   77.48    2.04
   3  -2   1   74.28    1.71
  -4   2  -1    2.29    0.16
  -4   2  -1    2.25    0.21
  -4   2  -1    2.34    0.15
  -4   2  -1    2.41    0.25
  -4   2  -1    2.50    0.16
  -4   2  -1    2.51    0.17
  -4   2  -1    2.58    0.16
  -4   2  -1    2.17    0.15
  -4   2  -1    2.32    0.16
  -4   2  -1    2.30    0.22
  -4   2  -1    2.12    0.16
  -4   2  -1    2.04    0.20
  -4   2  -1    2.35    0.20
  -4   2  -1    2.55    0.23
  -4   2  -1    2.31    0.17
  -4   2  -1    2.03    0.13
  -4   2  -1    2.29    0.16
   4  -2   1    2.29    0.16
   4  -2   1    1.97    0.24
   4  -2   1    2.43    0.16
   4  -2   1    2.08    0.13
   4  -2   1    2.09    0.16
   4  -2   1    2.65    0.23
   4  -2   1    2.29    0.15
   4  -2   1    2.64    0.17
   4  -2   1    1.94    0.17
   4  -2   1    2.20    0.15
   4  -2   1    2.19    0.25
   4  -2   1    1.99    0.15
   4  -2   1    2.51    0.20
  -5   2  -1   12.81    0.53
  -5   2  -1   13.41    0.44
  -5   2  -1   13.54    0.45
  -5   2  -1   12.84    0.53
  -5   2  -1   13.24    0.42
  -5   2  -1   13.25    0.43
  -5   2  -1   13.69    0.43
  -5   2  -1   13.69    0.45
  -5   2  -1   12.94    0.54
  -5   2  -1   13.23    0.42
  -5   2  -1   13.37    0.52
  -5   2  -1   13.48    0.43
  -5   2  -1   13.67    0.40
  -5   2  -1   13.22    0.43
  -5   2  -1   13.02    0.54
   5  -2   1   13.22    0.42
   5  -2   1   13.27    0.43
   5  -2   1   13.92    0.63
   5  -2   1   13.37    0.50
   5  -2   1   12.73    0.58
   5  -2   1   12.89    0.39
   5  -2   1   13.47    0.53
   5  -2   1   12.98    0.42
   5  -2   1   13.07    0.44
   5  -2   1   13.27    0.53
   5  -2   1   13.39    0.43
   5  -2   1   13.61    0.44
   5  -2   1   13.17    0.43
  -6   2  -1    0.01    0.12
  -6   2  -1    0.02    0.13
  -6   2  -1    0.25    0.14
  -6   2  -1   -0.01    0.08
  -6   2  -1    0.24    0.11
  -6   2  -1    0.10    0.10
  -6   2  -1    0.14    0.11
  -6   2  -1    0.16    0.10
  -6   2  -1    0.18    0.14
  -6   2  -1    0.11    0.10
  -6   2  -1    0.10    0.10
  -6   2  -1    0.16    0.14
  -6   2  -1    0.11    0.10
   6  -2   1    0.18    0.12
   6  -2   1   -0.03    0.10
   6  -2   1    0.13    0.10
   6  -2   1    0.01    0.13
   6  -2   1    0.04    0.10
   6  -2   1    0.03    0.10
   6  -2   1    0.02    0.19
   6  -2   1    0.29    0.19
   6  -2   1    0.05    0.10
   6  -2   1    0.03    0.10
  -7   2  -1    0.79    0.13
  -7   2  -1    0.69    0.20
  -7   2  -1    0.84    0.16
  -7   2  -1    0.64    0.15
  -7   2  -1    0.70    0.20
  -7   2  -1    1.01    0.16
  -7   2  -1    0.54    0.14
  -7   2  -1    0.57    0.19
  -7   2  -1    0.62    0.17
  -7   2  -1    0.42    0.18
  -7   2  -1    0.92    0.16
  -7   2  -1    0.67    0.14
   7  -2   1    0.90    0.16
   7  -2   1    0.64    0.15
   7  -2   1    0.82    0.16
   7  -2   1    0.68    0.25
   7  -2   1    0.86    0.24
   7  -2   1    0.61    0.15
   7  -2   1    0.94    0.16
   7  -2   1    1.02    0.22
   7  -2   1    0.78    0.16
   7  -2   1    0.67    0.13
  -8   2  -1    3.30    0.28
  -8   2  -1    3.72    0.26
  -8   2  -1    2.87    0.27
  -8   2  -1    3.38    0.28
  -8   2  -1    2.64    0.33
  -8   2  -1    3.11    0.34
  -8   2  -1    3.28    0.28
  -8   2  -1    2.51    0.33
  -8   2  -1    3.25    0.27
   8  -2   1    3.14    0.27
   8  -2   1    3.25    0.27
   8  -2   1    3.05    0.42
   8  -2   1    2.71    0.42
   8  -2   1    3.60    0.38
   8  -2   1    3.25    0.28
   8  -2   1    3.43    0.30
   8  -2   1    3.62    0.28
   8  -2   1    3.09    0.27
  -9   2  -1    0.24    0.15
  -9   2  -1    0.25    0.16
  -9   2  -1    0.03    0.14
  -9   2  -1    0.06    0.14
  -9   2  -1    0.06    0.14
  -9   2  -1   -0.27    0.13
   9  -2   1    0.18    0.15
   9  -2   1   -0.06    0.14
   9  -2   1    0.18    0.17
   9  -2   1    0.09    0.16
   9  -2   1   -0.01    0.15
   9  -2   1    0.20    0.16
 -10   2  -1    0.11    0.16
 -10   2  -1    0.38    0.18
 -10   2  -1    0.08    0.16
 -10   2  -1   -0.34    0.16
 -10   2  -1    0.11    0.17
 -10   2  -1    0.21    0.18
  10  -2   1    0.14    0.17
  10  -2   1   -0.32    0.15
  10  -2   1    0.14    0.17
  10  -2   1    0.21    0.18
  10  -2   1    0.15    0.19
  10  -2   1    0.42    0.20
 -11   2  -1    0.65    0.21
 -11   2  -1    0.40    0.21
 -11   2  -1    0.64    0.23
 -11   2  -1    0.63    0.21
 -11   2  -1    0.55    0.20
 -11   2  -1    1.09    0.24
  11  -2   1    0.40    0.21
  11  -2   1    0.60    0.21
  11  -2   1    0.72    0.24
  11  -2   1    0.55    0.23
  11   1  -1    4.62    0.40
  11   1  -1    4.61    0.42
  11   1  -1    5.13    0.41
  11   1  -1    4.73    0.35
  11   1  -1    4.63    0.40
 -11  -1   1    5.15    0.33
 -11  -1   1    5.10    0.40
 -11  -1   1    4.87    0.39
 -11  -1   1    5.03    0.36
 -11  -1   1    5.38    0.32
 -11  -1   1    4.40    0.31
  10   1  -1    2.12    0.27
  10   1  -1    2.49    0.31
  10   1  -1    1.93    0.27
  10   1  -1    2.33    0.28
  10   1  -1    2.51    0.26
 -10  -1   1    2.12    0.25
 -10  -1   1    2.55    0.28
 -10  -1   1    2.23    0.23
 -10  -1   1    1.89    0.22
 -10  -1   1    2.18    0.27
 -10  -1   1    1.88    0.23
   9   1  -1    0.53    0.26
   9   1  -1    0.71    0.20
   9   1  -1    0.69    0.18
   9   1  -1    0.93    0.20
   9   1  -1    0.98    0.21
   9   1  -1    0.69    0.18
   9   1  -1    0.79    0.20
  -9  -1   1    0.83    0.27
  -9  -1   1    0.95    0.18
  -9  -1   1    0.90    0.19
  -9  -1   1    0.70    0.17
  -9  -1   1    1.00    0.18
  -9  -1   1    0.60    0.16
   8   1  -1    1.34    0.30
   8   1  -1    0.73    0.31
   8   1  -1    1.22    0.21
   8   1  -1    1.22    0.19
   8   1  -1    1.35    0.20
   8   1  -1    0.72    0.26
   8   1  -1    0.86    0.17
   8   1  -1    1.14    0.18
   8   1  -1    0.99    0.19
  -8  -1   1    1.32    0.17
  -8  -1   1    1.11    0.17
  -8  -1   1    1.07    0.17
  -8  -1   1    1.29    0.18
  -8  -1   1    1.26    0.18
  -8  -1   1    1.16    0.18
  -8  -1   1    1.52    0.29
  -8  -1   1    0.76    0.15
  -8  -1   1    1.29    0.19
   7   1  -1    3.08    0.41
   7   1  -1    2.25    0.31
   7   1  -1    2.01    0.21
   7   1  -1    2.33    0.22
   7   1  -1    2.18    0.21
   7   1  -1    2.34    0.23
   7   1  -1    2.63    0.23
   7   1  -1    2.53    0.21
   7   1  -1    2.09    0.32
   7   1  -1    2.58    0.23
  -7  -1   1    2.55    0.21
  -7  -1   1    2.44    0.21
  -7  -1   1    2.33    0.21
  -7  -1   1    2.46    0.22
  -7  -1   1    2.49    0.20
  -7  -1   1    2.43    0.24
  -7  -1   1    2.74    0.21
  -7  -1   1    2.17    0.31
  -7  -1   1    2.42    0.21
  -7  -1   1    2.53    0.18
  -7  -1   1    2.46    0.27
  -7  -1   1    2.27    0.19
   6   1  -1    7.48    0.51
   6   1  -1    7.57    0.31
   6   1  -1    7.34    0.32
   6   1  -1    7.42    0.45
   6   1  -1    7.00    0.31
   6   1  -1    7.05    0.31
   6   1  -1    7.24    0.29
   6   1  -1    7.57    0.32
   6   1  -1    6.78    0.44
   6   1  -1    6.94    0.31
  -6  -1   1    7.27    0.27
  -6  -1   1    7.03    0.43
  -6  -1   1    7.39    0.30
  -6  -1   1    6.35    0.29
  -6  -1   1    7.21    0.34
  -6  -1   1    7.33    0.30
  -6  -1   1    7.42    0.31
  -6  -1   1    7.40    0.30
  -6  -1   1    7.07    0.29
  -6  -1   1    6.96    0.28
  -6  -1   1    7.60    0.29
  -6  -1   1    7.54    0.31
  -6  -1   1    7.50    0.38
   5   1  -1    0.11    0.08
   5   1  -1    0.20    0.09
   5   1  -1    0.35    0.09
   5   1  -1    0.41    0.09
   5   1  -1    0.14    0.09
   5   1  -1    0.14    0.14
   5   1  -1    0.01    0.15
   5   1  -1    0.31    0.09
   5   1  -1    0.38    0.13
   5   1  -1    0.35    0.10
   5   1  -1    0.44    0.10
   5   1  -1    0.32    0.14
  -5  -1   1    0.27    0.12
  -5  -1   1    0.35    0.10
  -5  -1   1    0.30    0.08
  -5  -1   1    0.36    0.09
  -5  -1   1    0.33    0.10
  -5  -1   1    0.35    0.09
  -5  -1   1    0.37    0.09
  -5  -1   1    0.26    0.15
  -5  -1   1    0.22    0.09
  -5  -1   1    0.21    0.13
  -5  -1   1    0.48    0.10
  -5  -1   1    0.31    0.10
  -5  -1   1    0.21    0.10
  -5  -1   1    0.30    0.09
  -5  -1   1    0.20    0.09
  -5  -1   1    0.40    0.14
   4   1  -1   18.57    0.57
   4   1  -1   17.04    0.64
   4   1  -1   16.91    0.70
   4   1  -1   17.16    0.48
   4   1  -1   17.99    0.49
   4   1  -1   16.41    0.63
   4   1  -1   17.84    0.47
   4   1  -1   17.84    0.48
   4   1  -1   17.71    0.48
   4   1  -1   17.66    0.49
   4   1  -1   18.00    0.66
   4   1  -1   17.44    0.52
   4   1  -1   17.00    0.48
  -4  -1   1   18.11    0.48
  -4  -1   1   18.04    0.57
  -4  -1   1   16.82    0.61
  -4  -1   1   17.37    0.51
  -4  -1   1   18.07    0.53
  -4  -1   1   17.08    0.46
  -4  -1   1   17.66    0.48
  -4  -1   1   17.22    0.46
  -4  -1   1   17.23    0.47
  -4  -1   1   16.90    0.47
  -4  -1   1   16.83    0.47
  -4  -1   1   16.62    0.65
  -4  -1   1   17.77    0.48
  -4  -1   1   18.13    0.52
  -4  -1   1   17.20    0.48
  -4  -1   1   16.89    0.47
   3   1  -1    5.10    0.20
   3   1  -1    5.10    0.18
   3   1  -1    5.12    0.19
   3   1  -1    5.15    0.21
   3   1  -1    5.28    0.20
   3   1  -1    5.40    0.28
   3   1  -1    4.93    0.23
   3   1  -1    4.89    0.18
   3   1  -1    4.99    0.21
   3   1  -1    5.17    0.33
   3   1  -1    4.99    0.19
   3   1  -1    4.93    0.19
   3   1  -1    5.42    0.20
   3   1  -1    5.21    0.29
  -3  -1   1    5.53    0.24
  -3  -1   1    5.41    0.30
  -3  -1   1    4.94    0.19
  -3  -1   1    4.75    0.19
  -3  -1   1    5.02    0.17
  -3  -1   1    4.95    0.28
  -3  -1   1    4.60    0.26
  -3  -1   1    4.89    0.19
  -3  -1   1    5.00    0.20
  -3  -1   1    5.11    0.18
  -3  -1   1    5.01    0.18
  -3  -1   1    5.41    0.21
  -3  -1   1    5.26    0.20
  -3  -1   1    5.00    0.21
  -3  -1   1    5.14    0.18
  -3  -1   1    4.89    0.18
  -3  -1   1    5.03    0.19
  -3  -1   1    4.92    0.19
   2   1  -1   24.32    0.57
   2   1  -1   24.96    0.65
   2   1  -1   25.20    0.79
   2   1  -1   24.87    0.67
   2   1  -1   24.47    0.62
   2   1  -1   24.74    0.71
   2   1  -1   24.19    0.58
   2   1  -1   24.54    0.63
   2   1  -1   24.49    0.73
   2   1  -1   24.14    0.58
   2   1  -1   24.55    0.58
   2   1  -1   25.53    0.58
  -2  -1   1   25.03    0.58
  -2  -1   1   24.43    0.58
  -2  -1   1   24.25    0.58
  -2  -1   1   25.07    0.58
  -2  -1   1   25.14    0.59
  -2  -1   1   24.44    0.57
  -2  -1   1   23.93    0.59
  -2  -1   1   24.05    0.63
  -2  -1   1   24.06    0.59
  -2  -1   1   24.39    0.67
  -2  -1   1   24.36    0.63
  -2  -1   1   24.73    0.71
  -2  -1   1   24.84    0.71
  -2  -1   1   24.42    0.57
  -2  -1   1   24.89    0.66
  -2  -1   1   23.91    0.60
  -2  -1   1   24.86    0.58
  -2  -1   1   25.42    0.76
   1   1  -1  590.86   15.29
   1   1  -1  565.83   12.44
   1   1  -1  579.90   13.50
   1   1  -1  569.85   12.36
   1   1  -1  583.76   14.06
   1   1  -1  590.27   14.09
   1   1  -1  548.79   12.35
   1   1  -1  613.14   14.29
   1   1  -1  552.71   14.01
  -1  -1   1  570.27   12.42
  -1  -1   1  556.94   13.44
  -1  -1   1  574.12   12.31
  -1  -1   1  557.48   13.19
  -1  -1   1  558.99   13.01
  -1  -1   1  563.68   12.76
  -1  -1   1  560.22   15.21
  -1  -1   1  571.69   12.36
  -1  -1   1  561.12   14.01
  -1  -1   1  547.23   12.41
  -1  -1   1  572.99   12.25
  -1  -1   1  583.03   14.09
   0   1  -1    3.94    0.10
   0   1  -1    4.16    0.10
   0   1  -1    4.06    0.13
   0   1  -1    4.09    0.10
   0   1  -1    4.09    0.14
   0   1  -1    3.95    0.10
   0   1  -1    3.84    0.15
   0  -1   1    4.11    0.13
   0  -1   1    3.98    0.10
   0  -1   1    3.93    0.10
   0  -1   1    4.08    0.13
   0  -1   1    4.04    0.14
   0  -1   1    4.08    0.10
  -1   1  -1    6.09    0.17
  -1   1  -1    5.94    0.19
  -1   1  -1    6.05    0.17
  -1   1  -1    5.98    0.18
  -1   1  -1    6.23    0.23
  -1   1  -1    6.07    0.17
  -1   1  -1    6.09    0.22
  -1   1  -1    6.08    0.22
  -1   1  -1    6.29    0.17
  -1   1  -1    6.13    0.21
  -1   1  -1    5.67    0.21
  -1   1  -1    5.94    0.22
   1  -1   1    6.06    0.17
   1  -1   1    5.80    0.17
   1  -1   1    6.32    0.22
   1  -1   1    6.09    0.17
   1  -1   1    6.35    0.19
   1  -1   1    6.14    0.23
   1  -1   1    6.50    0.22
   1  -1   1    5.97    0.21
   1  -1   1    6.34    0.21
   1  -1   1    5.96    0.17
   1  -1   1    6.02    0.17
  -2   1  -1   30.78    0.81
  -2   1  -1   29.67    0.69
  -2   1  -1   29.50    0.71
  -2   1  -1   30.21    0.83
  -2   1  -1   30.02    0.72
  -2   1  -1   29.77    0.84
  -2   1  -1   29.94    0.73
  -2   1  -1   30.42    0.90
  -2   1  -1   28.16    0.71
  -2   1  -1   30.63    0.71
  -2   1  -1   30.75    0.81
  -2   1  -1   28.72    0.74
  -2   1  -1   29.36    0.71
  -2   1  -1   30.06    0.85
  -2   1  -1   29.86    0.80
  -2   1  -1   30.02    0.70
   2  -1   1   29.95    0.73
   2  -1   1   30.33    0.91
   2  -1   1   29.46    0.70
   2  -1   1   29.67    0.72
   2  -1   1   30.35    0.84
   2  -1   1   30.89    0.85
   2  -1   1   29.30    0.70
   2  -1   1   29.93    0.70
   2  -1   1   30.16    0.80
   2  -1   1   28.72    0.71
   2  -1   1   29.94    0.71
   2  -1   1   29.64    0.81
   2  -1   1   30.21    0.80
   2  -1   1   29.91    0.71
   2  -1   1   30.93    0.82
  -3   1  -1    6.40    0.27
  -3   1  -1    6.26    0.34
  -3   1  -1    6.78    0.30
  -3   1  -1    5.55    0.28
  -3   1  -1    6.04    0.22
  -3   1  -1    6.08    0.22
  -3   1  -1    6.14    0.23
  -3   1  -1    5.94    0.22
  -3   1  -1    5.94    0.23
  -3   1  -1    6.39    0.28
  -3   1  -1    5.87    0.21
  -3   1  -1    6.36    0.23
  -3   1  -1    6.08    0.22
  -3   1  -1    6.18    0.28
  -3   1  -1    5.77    0.30
  -3   1  -1    5.86    0.22
  -3   1  -1    5.88    0.20
   3  -1   1    6.02    0.28
   3  -1   1    5.94    0.33
   3  -1   1    6.20    0.27
   3  -1   1    6.24    0.23
   3  -1   1    6.06    0.23
   3  -1   1    6.13    0.21
   3  -1   1    6.16    0.23
   3  -1   1    5.85    0.21
   3  -1   1    6.46    0.28
   3  -1   1    6.14    0.22
   3  -1   1    6.20    0.31
   3  -1   1    6.03    0.22
   3  -1   1    5.96    0.22
   3  -1   1    6.66    0.29
   3  -1   1    6.26    0.30
  -4   1  -1   12.99    0.38
  -4   1  -1   12.90    0.55
  -4   1  -1   12.69    0.45
  -4   1  -1   12.66    0.39
  -4   1  -1   12.35    0.36
  -4   1  -1   12.26    0.38
  -4   1  -1   12.37    0.38
  -4   1  -1   13.40    0.50
  -4   1  -1   12.33    0.38
  -4   1  -1   12.18    0.46
  -4   1  -1   12.49    0.47
  -4   1  -1   12.56    0.39
  -4   1  -1   12.17    0.38
  -4   1  -1   13.13    0.47
  -4   1  -1   12.36    0.39
  -4   1  -1   12.83    0.40
   4  -1   1   12.73    0.38
   4  -1   1   12.50    0.38
   4  -1   1   12.92    0.50
   4  -1   1   12.81    0.40
   4  -1   1   12.64    0.46
   4  -1   1   12.03    0.51
   4  -1   1   12.31    0.36
   4  -1   1   12.23    0.38
   4  -1   1   12.42    0.38
   4  -1   1   12.39    0.39
   4  -1   1   13.01    0.47
   4  -1   1   12.56    0.48
   4  -1   1   12.01    0.55
   4  -1   1   12.18    0.39
  -5   1  -1    0.05    0.08
  -5   1  -1   -0.01    0.10
  -5   1  -1    0.04    0.07
  -5   1  -1   -0.03    0.09
  -5   1  -1   -0.01    0.09
  -5   1  -1    0.11    0.09
  -5   1  -1    0.08    0.09
  -5   1  -1   -0.01    0.08
  -5   1  -1    0.00    0.08
  -5   1  -1   -0.01    0.08
  -5   1  -1   -0.04    0.08
  -5   1  -1    0.01    0.12
  -5   1  -1    0.07    0.09
  -5   1  -1   -0.10    0.10
  -5   1  -1   -0.16    0.06
   5  -1   1    0.00    0.08
   5  -1   1   -0.04    0.09
   5  -1   1    0.17    0.09
   5  -1   1   -0.24    0.08
   5  -1   1   -0.10    0.07
   5  -1   1   -0.07    0.07
   5  -1   1   -0.02    0.08
   5  -1   1   -0.04    0.10
   5  -1   1    0.13    0.08
   5  -1   1   -0.09    0.16
   5  -1   1   -0.01    0.14
  -6   1  -1    4.15    0.25
  -6   1  -1    4.32    0.24
  -6   1  -1    4.65    0.24
  -6   1  -1    4.13    0.24
  -6   1  -1    4.53    0.25
  -6   1  -1    4.70    0.22
  -6   1  -1    3.96    0.23
  -6   1  -1    4.58    0.31
  -6   1  -1    4.45    0.31
  -6   1  -1    4.53    0.34
  -6   1  -1    4.24    0.31
  -6   1  -1    4.28    0.25
  -6   1  -1    4.29    0.28
   6  -1   1    4.79    0.26
   6  -1   1    3.86    0.25
   6  -1   1    4.39    0.26
   6  -1   1    4.63    0.44
   6  -1   1    4.47    0.40
   6  -1   1    4.68    0.23
   6  -1   1    4.73    0.27
   6  -1   1    4.38    0.25
   6  -1   1    4.34    0.25
   6  -1   1    4.70    0.33
  -7   1  -1    0.34    0.17
  -7   1  -1   -0.05    0.10
  -7   1  -1    0.06    0.11
  -7   1  -1   -0.10    0.12
  -7   1  -1    0.19    0.14
  -7   1  -1   -0.02    0.11
  -7   1  -1    0.16    0.12
  -7   1  -1   -0.14    0.12
  -7   1  -1   -0.03    0.12
  -7   1  -1    0.19    0.11
  -7   1  -1    0.07    0.11
  -7   1  -1    0.15    0.10
   7  -1   1    0.01    0.12
   7  -1   1    0.08    0.11
   7  -1   1    0.08    0.20
   7  -1   1    0.05    0.15
   7  -1   1    0.05    0.12
   7  -1   1   -0.05    0.10
   7  -1   1   -0.08    0.11
   7  -1   1    0.31    0.14
   7  -1   1    0.05    0.23
   7  -1   1    0.04    0.11
  -8   1  -1    8.52    0.40
  -8   1  -1    8.17    0.37
  -8   1  -1    7.00    0.50
  -8   1  -1    7.03    0.37
  -8   1  -1    7.97    0.37
  -8   1  -1    8.74    0.40
  -8   1  -1    7.57    0.38
  -8   1  -1    8.80    0.48
  -8   1  -1    7.34    0.45
   8  -1   1    7.87    0.34
   8  -1   1    8.29    0.42
   8  -1   1    7.34    0.38
   8  -1   1    7.77    0.61
   8  -1   1    8.86    0.41
   8  -1   1    8.25    0.39
   8  -1   1    7.30    0.51
   8  -1   1    6.51    0.53
   8  -1   1    8.28    0.38
   8  -1   1    8.21    0.39
  -9   1  -1    0.50    0.18
  -9   1  -1    0.21    0.15
  -9   1  -1    0.25    0.16
  -9   1  -1    0.44    0.16
  -9   1  -1    0.35    0.15
  -9   1  -1    0.64    0.17
   9  -1   1    0.20    0.22
   9  -1   1    0.45    0.17
   9  -1   1    0.15    0.16
   9  -1   1    0.21    0.16
   9  -1   1    0.40    0.17
   9  -1   1    0.28    0.17
   9  -1   1    0.46    0.16
   9  -1   1    0.26    0.18
 -10   1  -1    0.52    0.20
 -10   1  -1    0.38    0.18
 -10   1  -1    0.51    0.17
 -10   1  -1    0.46    0.18
 -10   1  -1    0.42    0.18
 -10   1  -1    0.29    0.16
  10  -1   1    0.30    0.19
  10  -1   1    0.34    0.19
  10  -1   1    0.56    0.20
  10  -1   1    0.10    0.19
  10  -1   1    0.50    0.19
 -11   1  -1   13.47    0.58
 -11   1  -1   14.91    0.64
 -11   1  -1   13.68    0.59
 -11   1  -1   13.54    0.62
  11  -1   1   14.91    0.68
  11  -1   1   13.62    0.62
  11  -1   1   14.63    0.63
  11  -1   1   15.03    0.65
  11  -1   1   15.68    0.66
  11   0  -1    0.86    0.23
  11   0  -1    1.30    0.28
  11   0  -1    0.81    0.24
  11   0  -1    0.71    0.23
 -11   0   1    0.76    0.22
 -11   0   1    0.77    0.19
 -11   0   1    1.22    0.25
 -11   0   1    0.62    0.20
 -11   0   1    0.97    0.21
  10   0  -1    1.04    0.22
  10   0  -1    0.59    0.22
  10   0  -1    0.56    0.20
  10   0  -1    0.36    0.20
  10   0  -1    0.55    0.18
  10   0  -1    0.28    0.19
 -10   0   1    0.70    0.19
 -10   0   1    0.84    0.19
 -10   0   1    0.14    0.13
 -10   0   1    0.51    0.19
 -10   0   1    0.63    0.17
   9   0  -1    0.47    0.16
   9   0  -1    0.37    0.17
   9   0  -1    0.61    0.19
   9   0  -1    0.63    0.19
   9   0  -1    0.91    0.19
   9   0  -1    0.23    0.23
   9   0  -1    0.46    0.17
  -9   0   1    0.47    0.25
  -9   0   1    0.40    0.16
  -9   0   1    0.65    0.17
  -9   0   1    0.71    0.16
  -9   0   1    0.30    0.15
  -9   0   1    0.64    0.17
   8   0  -1    0.08    0.12
   8   0  -1    0.10    0.14
   8   0  -1    0.20    0.16
   8   0  -1   -0.07    0.12
   8   0  -1    0.14    0.24
   8   0  -1   -0.23    0.16
   8   0  -1    0.08    0.20
   8   0  -1    0.16    0.13
   8   0  -1   -0.02    0.12
   8   0  -1    0.12    0.14
  -8   0   1    0.07    0.12
  -8   0   1    0.15    0.11
  -8   0   1    0.05    0.20
  -8   0   1    0.39    0.14
  -8   0   1    0.31    0.14
  -8   0   1    0.16    0.14
  -8   0   1   -0.04    0.11
  -8   0   1    0.28    0.18
  -8   0   1    0.17    0.12
   7   0  -1    5.29    0.28
   7   0  -1    5.89    0.30
   7   0  -1    5.56    0.32
   7   0  -1    4.94    0.41
   7   0  -1    5.23    0.30
   7   0  -1    5.31    0.29
   7   0  -1    5.34    0.52
   7   0  -1    5.07    0.30
   7   0  -1    5.33    0.48
   7   0  -1    5.27    0.30
  -7   0   1    5.21    0.27
  -7   0   1    5.76    0.27
  -7   0   1    5.57    0.29
  -7   0   1    4.76    0.27
  -7   0   1    5.18    0.30
  -7   0   1    4.90    0.26
  -7   0   1    5.03    0.33
  -7   0   1    5.48    0.37
  -7   0   1    5.31    0.29
  -7   0   1    5.38    0.28
  -7   0   1    5.20    0.29
  -7   0   1    5.51    0.29
   6   0  -1    1.64    0.27
   6   0  -1    1.50    0.24
   6   0  -1    1.64    0.18
   6   0  -1    1.24    0.16
   6   0  -1    1.41    0.29
   6   0  -1    1.35    0.17
   6   0  -1    1.41    0.17
   6   0  -1    1.71    0.18
   6   0  -1    1.67    0.18
   6   0  -1    1.58    0.17
   6   0  -1    1.57    0.16
  -6   0   1    1.69    0.17
  -6   0   1    1.47    0.17
  -6   0   1    1.57    0.17
  -6   0   1    1.49    0.16
  -6   0   1    1.69    0.13
  -6   0   1    1.66    0.16
  -6   0   1    1.36    0.20
  -6   0   1    1.22    0.15
  -6   0   1    1.95    0.18
  -6   0   1    1.31    0.16
  -6   0   1    1.18    0.18
  -6   0   1    1.43    0.16
   5   0  -1    5.18    0.30
   5   0  -1    4.70    0.38
   5   0  -1    4.92    0.23
   5   0  -1    4.75    0.23
   5   0  -1    4.74    0.33
   5   0  -1    5.03    0.23
   5   0  -1    5.10    0.24
   5   0  -1    4.95    0.26
   5   0  -1    4.65    0.25
   5   0  -1    4.85    0.34
   5   0  -1    5.33    0.22
   5   0  -1    5.15    0.24
  -5   0   1    4.54    0.23
  -5   0   1    4.75    0.25
  -5   0   1    4.73    0.28
  -5   0   1    4.50    0.23
  -5   0   1    5.08    0.33
  -5   0   1    4.71    0.23
  -5   0   1    4.95    0.22
  -5   0   1    4.46    0.19
  -5   0   1    4.53    0.23
  -5   0   1    4.90    0.29
  -5   0   1    5.40    0.24
  -5   0   1    5.40    0.23
  -5   0   1    4.94    0.22
  -5   0   1    4.70    0.22
   4   0  -1   61.42    1.42
   4   0  -1   61.85    1.62
   4   0  -1   61.16    1.72
   4   0  -1   61.30    1.43
   4   0  -1   60.75    1.71
   4   0  -1   61.13    1.45
   4   0  -1   61.01    1.44
   4   0  -1   64.54    1.76
   4   0  -1   61.56    1.44
   4   0  -1   60.68    1.86
   4   0  -1   62.65    1.61
   4   0  -1   62.76    1.43
  -4   0   1   60.74    1.43
  -4   0   1   62.41    1.62
  -4   0   1   60.20    1.45
  -4   0   1   61.75    1.47
  -4   0   1   62.77    1.76
  -4   0   1   59.54    1.41
  -4   0   1   60.78    1.59
  -4   0   1   61.91    1.62
  -4   0   1   59.03    1.42
  -4   0   1   62.43    1.43
  -4   0   1   58.63    1.48
  -4   0   1   60.92    1.41
  -4   0   1   61.44    1.41
   3   0  -1    0.57    0.08
   3   0  -1    0.71    0.09
   3   0  -1    0.67    0.09
   3   0  -1    0.62    0.12
   3   0  -1    0.58    0.09
   3   0  -1    0.48    0.10
   3   0  -1    0.66    0.11
   3   0  -1    0.82    0.11
   3   0  -1    0.72    0.08
   3   0  -1    0.74    0.14
   3   0  -1    0.74    0.14
   3   0  -1    0.68    0.09
   3   0  -1    0.69    0.10
   3   0  -1    0.52    0.08
   3   0  -1    0.64    0.15
   3   0  -1    0.65    0.08
  -3   0   1    0.63    0.11
  -3   0   1    0.70    0.08
  -3   0   1    0.72    0.09
  -3   0   1    0.55    0.08
  -3   0   1    0.68    0.08
  -3   0   1    0.59    0.08
  -3   0   1    0.68    0.10
  -3   0   1    0.62    0.09
  -3   0   1    0.66    0.07
  -3   0   1    0.52    0.11
  -3   0   1    0.63    0.08
  -3   0   1    0.59    0.12
  -3   0   1    0.65    0.08
   2   0  -1   19.64    0.55
   2   0  -1   19.46    0.53
   2   0  -1   19.34    0.54
   2   0  -1   18.96    0.52
   2   0  -1   18.84    0.47
   2   0  -1   18.75    0.48
   2   0  -1   19.12    0.47
   2   0  -1   19.33    0.48
   2   0  -1   19.22    0.47
   2   0  -1   19.17    0.59
   2   0  -1   18.52    0.46
   2   0  -1   19.67    0.59
   2   0  -1   19.70    0.47
   2   0  -1   19.27    0.64
   2   0  -1   19.32    0.59
   2   0  -1   18.86    0.47
  -2   0   1   19.30    0.55
  -2   0   1   18.43    0.48
  -2   0   1   19.23    0.47
  -2   0   1   20.08    0.55
  -2   0   1   19.65    0.54
  -2   0   1   17.70    0.47
  -2   0   1   19.20    0.47
  -2   0   1   18.76    0.46
  -2   0   1   19.72    0.58
  -2   0   1   19.02    0.47
  -2   0   1   19.11    0.47
  -2   0   1   18.95    0.48
   1   0  -1  158.44    4.35
   1   0  -1  161.28    3.56
   1   0  -1  159.19    3.83
   1   0  -1  157.45    3.54
   1   0  -1  164.90    4.02
   1   0  -1  168.19    4.16
   1   0  -1  158.39    3.66
   1   0  -1  161.94    3.93
   1   0  -1  163.39    3.87
  -1   0   1  160.32    3.48
  -1   0   1  159.32    3.52
  -1   0   1  159.45    3.57
  -1   0   1  155.67    3.65
  -1   0   1  163.61    3.84
  -1   0   1  160.19    3.99
  -1   0   1  158.97    3.83
  -1   0   1  163.17    3.71
  -1   0   1  160.93    3.57
  -1   0   1  161.06    4.03
  -1   0   1  165.86    3.56
   0   0  -1    5.21    0.15
   0   0  -1    5.11    0.13
   0   0  -1    5.25    0.16
   0   0  -1    4.79    0.13
   0   0  -1    5.02    0.15
   0   0  -1    5.15    0.13
   0   0  -1    5.33    0.15
   0   0   1    4.76    0.13
   0   0   1    5.00    0.13
   0   0   1    5.19    0.13
   0   0   1    5.11    0.13
   0   0   1    5.23    0.16
  -1   0  -1   10.52    0.28
  -1   0  -1   10.79    0.33
  -1   0  -1   10.84    0.32
  -1   0  -1   10.53    0.32
  -1   0  -1   10.81    0.27
  -1   0  -1   10.81    0.35
  -1   0  -1   10.77    0.29
  -1   0  -1   11.00    0.27
  -1   0  -1   10.73    0.33
  -1   0  -1   10.83    0.35
  -1   0  -1   10.74    0.27
   1   0   1   11.01    0.36
   1   0   1   10.85    0.33
   1   0   1   10.77    0.35
   1   0   1   10.77    0.27
   1   0   1   10.74    0.27
   1   0   1   10.76    0.27
   1   0   1   11.08    0.34
   1   0   1   10.76    0.27
   1   0   1   10.70    0.28
  -2   0  -1   13.14    0.34
  -2   0  -1   13.67    0.39
  -2   0  -1   13.77    0.45
  -2   0  -1   13.76    0.49
  -2   0  -1   13.24    0.37
  -2   0  -1   14.12    0.40
  -2   0  -1   13.22    0.35
  -2   0  -1   13.49    0.43
  -2   0  -1   12.98    0.43
  -2   0  -1   13.27    0.35
  -2   0  -1   13.21    0.36
  -2   0  -1   13.25    0.36
  -2   0  -1   13.45    0.35
  -2   0  -1   13.60    0.46
  -2   0  -1   13.37    0.34
  -2   0  -1   13.10    0.35
  -2   0  -1   13.13    0.35
   2   0   1   13.46    0.35
   2   0   1   13.27    0.43
   2   0   1   12.95    0.35
   2   0   1   13.29    0.35
   2   0   1   13.84    0.49
   2   0   1   14.07    0.46
   2   0   1   13.71    0.35
   2   0   1   13.20    0.36
   2   0   1   13.63    0.36
   2   0   1   13.56    0.45
   2   0   1   13.71    0.36
   2   0   1   13.60    0.39
   2   0   1   13.86    0.36
  -3   0  -1    2.58    0.14
  -3   0  -1    2.40    0.21
  -3   0  -1    2.60    0.17
  -3   0  -1    2.61    0.14
  -3   0  -1    2.62    0.14
  -3   0  -1    2.77    0.15
  -3   0  -1    2.57    0.14
  -3   0  -1    2.68    0.14
  -3   0  -1    2.84    0.15
  -3   0  -1    2.53    0.12
  -3   0  -1    2.68    0.22
  -3   0  -1    2.76    0.15
  -3   0  -1    2.54    0.14
  -3   0  -1    2.56    0.17
  -3   0  -1    2.43    0.12
  -3   0  -1    2.44    0.15
  -3   0  -1    3.04    0.24
   3   0   1    2.47    0.15
   3   0   1    2.31    0.21
   3   0   1    3.17    0.25
   3   0   1    2.56    0.14
   3   0   1    2.57    0.14
   3   0   1    2.56    0.14
   3   0   1    2.37    0.14
   3   0   1    2.70    0.17
   3   0   1    2.92    0.16
   3   0   1    2.46    0.16
   3   0   1    2.59    0.14
  -4   0  -1  118.21    2.68
  -4   0  -1  116.15    2.80
  -4   0  -1  119.46    2.90
  -4   0  -1  119.99    2.95
  -4   0  -1  119.58    2.67
  -4   0  -1  118.49    3.23
  -4   0  -1  117.71    2.65
  -4   0  -1  121.44    2.83
  -4   0  -1  120.73    3.00
  -4   0  -1  118.08    2.66
  -4   0  -1  118.80    2.73
  -4   0  -1  121.70    2.68
  -4   0  -1  125.54    2.78
  -4   0  -1  118.28    2.69
  -4   0  -1  120.90    2.96
  -4   0  -1  122.58    2.78
   4   0   1  120.95    3.24
   4   0   1  117.83    2.95
   4   0   1  119.41    3.13
   4   0   1  120.63    3.38
   4   0   1  121.47    2.66
   4   0   1  116.16    2.72
   4   0   1  118.35    2.67
   4   0   1  120.05    2.78
   4   0   1  122.49    3.09
   4   0   1  115.33    2.70
   4   0   1  118.86    2.70
   4   0   1  117.29    2.73
   4   0   1  122.16    2.69
  -5   0  -1   20.35    0.58
  -5   0  -1   21.66    0.59
  -5   0  -1   21.12    0.60
  -5   0  -1   19.94    0.76
  -5   0  -1   20.70    0.54
  -5   0  -1   20.29    0.58
  -5   0  -1   19.58    0.57
  -5   0  -1   20.48    0.58
  -5   0  -1   20.54    0.57
  -5   0  -1   21.13    0.67
  -5   0  -1   21.31    0.63
  -5   0  -1   19.68    0.66
  -5   0  -1   20.06    0.59
  -5   0  -1   20.20    0.56
  -5   0  -1   20.50    0.66
   5   0   1   20.45    0.58
   5   0   1   19.47    0.77
   5   0   1   19.75    0.59
   5   0   1   20.78    0.59
   5   0   1   19.99    0.74
   5   0   1   21.10    0.59
   5   0   1   19.54    0.82
   5   0   1   20.44    0.56
   5   0   1   21.63    0.60
   5   0   1   19.69    0.58
   5   0   1   19.81    0.65
   5   0   1   20.40    0.58
  -6   0  -1   11.79    0.57
  -6   0  -1   12.86    0.43
  -6   0  -1   12.51    0.41
  -6   0  -1   12.12    0.43
  -6   0  -1   12.40    0.49
  -6   0  -1   11.94    0.43
  -6   0  -1   11.20    0.41
  -6   0  -1   11.56    0.48
  -6   0  -1   12.74    0.43
  -6   0  -1   11.82    0.42
  -6   0  -1   11.71    0.41
  -6   0  -1   12.33    0.50
  -6   0  -1   12.35    0.37
  -6   0  -1   11.73    0.42
   6   0   1   12.81    0.44
   6   0   1   11.70    0.42
   6   0   1   11.41    0.64
   6   0   1   11.66    0.59
   6   0   1   12.78    0.40
   6   0   1   10.94    0.55
   6   0   1   12.02    0.43
   6   0   1   12.21    0.43
   6   0   1   12.29    0.43
   6   0   1   11.47    0.44
  -7   0  -1    5.01    0.27
  -7   0  -1    4.54    0.29
  -7   0  -1    5.34    0.28
  -7   0  -1    5.13    0.34
  -7   0  -1    5.00    0.27
  -7   0  -1    4.99    0.29
  -7   0  -1    5.38    0.28
  -7   0  -1    4.65    0.40
  -7   0  -1    5.23    0.34
  -7   0  -1    4.85    0.26
   7   0   1    4.34    0.41
   7   0   1    5.08    0.29
   7   0   1    5.21    0.30
   7   0   1    4.87    0.29
   7   0   1    5.30    0.27
   7   0   1    4.68    0.45
   7   0   1    4.71    0.29
   7   0   1    5.21    0.29
   7   0   1    4.77    0.50
   7   0   1    5.24    0.30
  -8   0  -1    1.33    0.19
  -8   0  -1    1.47    0.29
  -8   0  -1    1.54    0.20
  -8   0  -1    1.15    0.18
  -8   0  -1    1.43    0.19
  -8   0  -1    1.31    0.18
  -8   0  -1    1.71    0.22
   8   0   1    1.27    0.28
   8   0   1    1.43    0.21
   8   0   1    1.50    0.32
   8   0   1    1.34    0.20
   8   0   1    1.62    0.19
   8   0   1    1.17    0.19
   8   0   1    1.53    0.22
   8   0   1    0.96    0.34
   8   0   1    1.09    0.18
   8   0   1    1.47    0.22
  -9   0  -1   -0.03    0.14
  -9   0  -1    0.25    0.15
  -9   0  -1    0.52    0.17
  -9   0  -1    0.40    0.16
  -9   0  -1    0.10    0.14
  -9   0  -1    0.14    0.20
  -9   0  -1   -0.15    0.11
   9   0   1    0.10    0.15
   9   0   1    0.32    0.18
   9   0   1    0.57    0.19
   9   0   1    0.31    0.17
   9   0   1    0.07    0.14
   9   0   1    0.30    0.17
   9   0   1    0.08    0.22
 -10   0  -1    3.77    0.34
 -10   0  -1    3.77    0.33
 -10   0  -1    3.70    0.30
 -10   0  -1    3.57    0.30
 -10   0  -1    3.69    0.34
  10   0   1    3.20    0.32
  10   0   1    4.12    0.38
  10   0   1    3.96    0.35
  10   0   1    3.34    0.29
  10   0   1    3.64    0.35
  10   0   1    2.83    0.31
 -11   0  -1    0.08    0.18
 -11   0  -1    0.01    0.15
 -11   0  -1   -0.07    0.17
 -11   0  -1    0.21    0.17
 -11   0  -1   -0.17    0.16
  11   0   1    0.05    0.19
  11   0   1   -0.14    0.17
  11   0   1    0.11    0.20
  11   0   1    0.07    0.19
  11   0   1   -0.09    0.19
  11  -1  -1    1.91    0.30
  11  -1  -1    1.51    0.26
  11  -1  -1    1.84    0.28
  11  -1  -1    1.50    0.28
  11  -1  -1    1.77    0.28
 -11   1   1    1.34    0.24
 -11   1   1    1.48    0.24
 -11   1   1    1.43    0.26
 -11   1   1    1.76    0.28
 -11   1   1    1.43    0.25
  10  -1  -1    0.81    0.21
  10  -1  -1    0.60    0.20
  10  -1  -1    1.15    0.23
  10  -1  -1    0.83    0.21
  10  -1  -1    0.90    0.22
 -10   1   1    0.63    0.18
 -10   1   1    1.02    0.19
 -10   1   1    1.21    0.23
 -10   1   1    0.85    0.20
 -10   1   1    0.67    0.20
 -10   1   1    0.69    0.18
   9  -1  -1   -0.15    0.12
   9  -1  -1    0.02    0.16
   9  -1  -1    0.17    0.16
   9  -1  -1   -0.11    0.14
   9  -1  -1   -0.02    0.15
   9  -1  -1   -0.26    0.14
   9  -1  -1   -0.05    0.14
   9  -1  -1    0.11    0.21
  -9   1   1   -0.11    0.13
  -9   1   1   -0.11    0.13
  -9   1   1    0.07    0.13
  -9   1   1   -0.02    0.15
  -9   1   1    0.20    0.14
  -9   1   1    0.07    0.13
   8  -1  -1    5.01    0.32
   8  -1  -1    4.06    0.43
   8  -1  -1    3.60    0.43
   8  -1  -1    4.19    0.27
   8  -1  -1    4.83    0.31
   8  -1  -1    5.07    0.31
   8  -1  -1    4.62    0.31
   8  -1  -1    5.61    0.34
   8  -1  -1    4.11    0.50
   8  -1  -1    4.65    0.30
  -8   1   1    4.50    0.29
  -8   1   1    4.84    0.29
  -8   1   1    4.77    0.30
  -8   1   1    5.13    0.31
  -8   1   1    4.31    0.29
  -8   1   1    4.51    0.40
  -8   1   1    4.60    0.30
  -8   1   1    5.14    0.30
  -8   1   1    5.00    0.41
   7  -1  -1    4.68    0.45
   7  -1  -1    5.41    0.29
   7  -1  -1    5.04    0.29
   7  -1  -1    5.42    0.32
   7  -1  -1    5.25    0.28
   7  -1  -1    5.41    0.40
   7  -1  -1    5.04    0.26
   7  -1  -1    5.14    0.28
   7  -1  -1    5.65    0.29
   7  -1  -1    5.07    0.52
  -7   1   1    5.10    0.29
  -7   1   1    5.36    0.29
  -7   1   1    5.04    0.28
  -7   1   1    4.90    0.28
  -7   1   1    5.13    0.37
  -7   1   1    5.36    0.30
  -7   1   1    4.78    0.27
  -7   1   1    5.64    0.34
  -7   1   1    4.69    0.34
   6  -1  -1    0.10    0.10
   6  -1  -1    0.33    0.18
   6  -1  -1    0.30    0.12
   6  -1  -1    0.34    0.11
   6  -1  -1    0.48    0.12
   6  -1  -1    0.42    0.13
   6  -1  -1    0.29    0.15
   6  -1  -1    0.37    0.12
   6  -1  -1    0.39    0.12
   6  -1  -1    0.37    0.11
   6  -1  -1    0.56    0.22
  -6   1   1    0.24    0.11
  -6   1   1    0.45    0.11
  -6   1   1    0.26    0.09
  -6   1   1    0.33    0.10
  -6   1   1    0.53    0.12
  -6   1   1    0.35    0.11
  -6   1   1    0.42    0.11
  -6   1   1    0.18    0.14
  -6   1   1    0.32    0.15
  -6   1   1    0.33    0.13
  -6   1   1    0.18    0.11
  -6   1   1    0.51    0.12
   5  -1  -1    1.16    0.13
   5  -1  -1    1.22    0.19
   5  -1  -1    1.11    0.18
   5  -1  -1    1.20    0.14
   5  -1  -1    1.17    0.13
   5  -1  -1    1.04    0.14
   5  -1  -1    1.05    0.21
   5  -1  -1    1.23    0.17
   5  -1  -1    1.19    0.13
   5  -1  -1    1.20    0.12
   5  -1  -1    1.32    0.15
   5  -1  -1    1.77    0.28
   5  -1  -1    0.76    0.12
  -5   1   1    0.84    0.13
  -5   1   1    1.09    0.13
  -5   1   1    1.04    0.13
  -5   1   1    1.15    0.14
  -5   1   1    1.49    0.14
  -5   1   1    1.05    0.12
  -5   1   1    1.15    0.18
  -5   1   1    1.05    0.13
  -5   1   1    1.39    0.13
  -5   1   1    1.16    0.17
  -5   1   1    1.14    0.16
  -5   1   1    0.98    0.16
  -5   1   1    1.25    0.12
  -5   1   1    0.89    0.12
   4  -1  -1   94.00    2.13
   4  -1  -1   95.06    2.53
   4  -1  -1   94.16    2.18
   4  -1  -1   94.65    2.19
   4  -1  -1   96.72    2.15
   4  -1  -1   95.69    2.16
   4  -1  -1   95.00    2.23
   4  -1  -1   96.25    2.43
   4  -1  -1   96.25    2.37
   4  -1  -1   92.29    2.15
   4  -1  -1   94.68    2.15
   4  -1  -1   96.62    2.52
   4  -1  -1   93.32    2.73
   4  -1  -1   95.13    2.46
  -4   1   1   94.68    2.15
  -4   1   1   95.12    2.25
  -4   1   1   95.72    2.41
  -4   1   1   95.52    2.15
  -4   1   1   96.82    2.37
  -4   1   1   94.02    2.13
  -4   1   1   95.59    2.43
  -4   1   1   94.89    2.23
  -4   1   1   93.29    2.16
  -4   1   1   92.21    2.14
  -4   1   1   93.48    2.12
  -4   1   1   96.65    2.47
  -4   1   1   95.74    2.23
  -4   1   1   92.12    2.18
   3  -1  -1    0.89    0.10
   3  -1  -1    0.84    0.09
   3  -1  -1    0.90    0.10
   3  -1  -1    1.06    0.13
   3  -1  -1    0.97    0.10
   3  -1  -1    1.06    0.10
   3  -1  -1    1.07    0.16
   3  -1  -1    0.99    0.09
   3  -1  -1    0.96    0.18
   3  -1  -1    0.99    0.13
   3  -1  -1    0.84    0.12
   3  -1  -1    1.09    0.14
   3  -1  -1    0.96    0.13
   3  -1  -1    0.83    0.09
   3  -1  -1    1.12    0.10
  -3   1   1    1.04    0.14
  -3   1   1    0.80    0.13
  -3   1   1    0.97    0.10
  -3   1   1    1.00    0.10
  -3   1   1    1.25    0.10
  -3   1   1    0.90    0.08
  -3   1   1    0.86    0.15
  -3   1   1    1.02    0.13
  -3   1   1    1.07    0.10
  -3   1   1    0.93    0.10
  -3   1   1    0.89    0.10
  -3   1   1    0.90    0.10
  -3   1   1    0.85    0.13
  -3   1   1    1.01    0.10
  -3   1   1    1.06    0.10
   2  -1  -1   95.68    2.62
   2  -1  -1   94.76    2.29
   2  -1  -1   95.07    2.42
   2  -1  -1   93.53    2.18
   2  -1  -1   96.81    2.18
   2  -1  -1   95.13    2.42
   2  -1  -1   92.72    2.08
   2  -1  -1   96.00    2.35
   2  -1  -1   94.52    2.14
   2  -1  -1   96.63    2.48
   2  -1  -1   91.71    2.13
   2  -1  -1   96.21    2.10
   2  -1  -1   93.09    2.09
   2  -1  -1   95.34    2.34
   2  -1  -1   91.91    2.12
   2  -1  -1   99.63    2.42
  -2   1   1   94.45    2.18
  -2   1   1   94.97    2.18
  -2   1   1   94.41    2.20
  -2   1   1   93.90    2.12
  -2   1   1   96.95    2.34
  -2   1   1   94.54    2.08
  -2   1   1   96.63    2.42
  -2   1   1   98.20    2.35
  -2   1   1   95.55    2.11
  -2   1   1   97.11    2.10
  -2   1   1   94.72    2.62
  -2   1   1   94.71    2.14
  -2   1   1   92.59    2.08
  -2   1   1   97.65    2.42
  -2   1   1   97.98    2.29
   1  -1  -1   34.05    0.89
   1  -1  -1   33.88    0.76
   1  -1  -1   35.49    0.79
   1  -1  -1   33.81    0.76
   1  -1  -1   33.45    0.97
   1  -1  -1   32.02    0.79
   1  -1  -1   33.92    0.76
   1  -1  -1   34.14    0.90
   1  -1  -1   33.82    0.77
   1  -1  -1   34.46    0.77
  -1   1   1   35.25    0.77
  -1   1   1   35.06    0.91
  -1   1   1   33.31    0.80
  -1   1   1   33.41    0.87
  -1   1   1   33.84    0.79
  -1   1   1   33.93    0.79
  -1   1   1   34.32    0.89
  -1   1   1   33.38    0.77
  -1   1   1   34.02    0.76
   0  -1  -1   26.34    0.59
   0  -1  -1   27.21    0.71
   0  -1  -1   26.53    0.61
   0  -1  -1   26.34    0.59
   0  -1  -1   27.63    0.69
   0  -1  -1   26.73    0.66
   0  -1  -1   26.63    0.59
   0  -1  -1   26.02    0.59
   0  -1  -1   26.55    0.62
   0  -1  -1   26.62    0.59
   0  -1  -1   26.83    0.64
   0  -1  -1   26.58    0.69
   0  -1  -1   26.50    0.67
   0   1   1   27.16    0.70
   0   1   1   25.31    0.61
   0   1   1   26.20    0.59
   0   1   1   26.89    0.69
   0   1   1   26.33    0.59
   0   1   1   26.66    0.62
   0   1   1   26.72    0.66
   0   1   1   26.84    0.67
   0   1   1   26.58    0.64
   0   1   1   26.06    0.59
   0   1   1   26.74    0.71
  -1  -1  -1  202.67    5.36
  -1  -1  -1  198.39    4.45
  -1  -1  -1  213.39    4.83
  -1  -1  -1  211.48    5.08
  -1  -1  -1  194.93    4.47
  -1  -1  -1  202.23    4.38
  -1  -1  -1  201.44    4.47
  -1  -1  -1  200.43    4.62
  -1  -1  -1  212.10    4.97
  -1  -1  -1  204.76    4.44
   1   1   1  200.91    5.35
   1   1   1  197.90    4.94
   1   1   1  204.90    4.96
   1   1   1  197.61    4.45
   1   1   1  199.16    4.46
   1   1   1  199.26    4.65
   1   1   1  195.01    4.41
  -2  -1  -1    3.69    0.22
  -2  -1  -1    3.82    0.23
  -2  -1  -1    3.44    0.14
  -2  -1  -1    3.31    0.14
  -2  -1  -1    3.45    0.14
  -2  -1  -1    3.65    0.14
  -2  -1  -1    3.64    0.13
  -2  -1  -1    3.18    0.13
  -2  -1  -1    3.35    0.14
  -2  -1  -1    3.46    0.14
  -2  -1  -1    3.36    0.14
  -2  -1  -1    3.45    0.22
  -2  -1  -1    3.48    0.14
   2   1   1    3.48    0.13
   2   1   1    3.21    0.14
   2   1   1    3.65    0.19
   2   1   1    3.46    0.14
   2   1   1    3.67    0.24
   2   1   1    3.44    0.14
   2   1   1    3.45    0.13
   2   1   1    3.48    0.15
   2   1   1    3.16    0.21
   2   1   1    3.07    0.14
   2   1   1    3.24    0.14
  -3  -1  -1    1.30    0.08
  -3  -1  -1    1.21    0.10
  -3  -1  -1    1.48    0.12
  -3  -1  -1    1.41    0.11
  -3  -1  -1    1.38    0.11
  -3  -1  -1    1.35    0.10
  -3  -1  -1    1.20    0.10
  -3  -1  -1    1.51    0.11
  -3  -1  -1    1.46    0.19
  -3  -1  -1    1.56    0.11
  -3  -1  -1    1.51    0.11
  -3  -1  -1    1.44    0.11
  -3  -1  -1    1.28    0.11
  -3  -1  -1    1.56    0.11
  -3  -1  -1    1.33    0.17
   3   1   1    1.14    0.16
   3   1   1    1.49    0.11
   3   1   1    1.49    0.12
   3   1   1    1.26    0.16
   3   1   1    1.17    0.17
   3   1   1    1.47    0.11
   3   1   1    1.46    0.11
   3   1   1    1.91    0.12
   3   1   1    1.44    0.12
   3   1   1    1.32    0.16
   3   1   1    1.30    0.18
   3   1   1    1.55    0.12
   3   1   1    1.69    0.12
  -4  -1  -1   21.49    0.56
  -4  -1  -1   21.85    0.58
  -4  -1  -1   21.93    0.63
  -4  -1  -1   22.38    0.59
  -4  -1  -1   21.60    0.59
  -4  -1  -1   21.86    0.59
  -4  -1  -1   22.38    0.62
  -4  -1  -1   21.14    0.77
  -4  -1  -1   22.27    0.58
  -4  -1  -1   22.06    0.58
  -4  -1  -1   21.69    0.58
  -4  -1  -1   22.47    0.63
  -4  -1  -1   21.36    0.57
  -4  -1  -1   21.79    0.57
  -4  -1  -1   21.95    0.64
   4   1   1   21.55    0.63
   4   1   1   22.03    0.76
   4   1   1   22.11    0.59
   4   1   1   21.72    0.58
   4   1   1   21.16    0.59
   4   1   1   21.71    0.58
   4   1   1   22.32    0.59
   4   1   1   21.34    0.58
   4   1   1   20.72    0.81
   4   1   1   22.17    0.57
  -5  -1  -1   13.17    0.45
  -5  -1  -1   12.46    0.41
  -5  -1  -1   13.32    0.41
  -5  -1  -1   12.81    0.46
  -5  -1  -1   12.79    0.58
  -5  -1  -1   13.39    0.38
  -5  -1  -1   12.88    0.44
  -5  -1  -1   13.09    0.41
  -5  -1  -1   12.40    0.39
  -5  -1  -1   13.44    0.42
  -5  -1  -1   13.61    0.40
  -5  -1  -1   12.85    0.46
  -5  -1  -1   12.36    0.40
  -5  -1  -1   12.75    0.40
  -5  -1  -1   13.17    0.41
  -5  -1  -1   12.75    0.53
   5   1   1   12.37    0.41
   5   1   1   12.80    0.41
   5   1   1   12.59    0.42
   5   1   1   13.43    0.42
   5   1   1   12.51    0.42
   5   1   1   12.95    0.46
   5   1   1   12.27    0.57
   5   1   1   12.81    0.62
   5   1   1   13.17    0.40
   5   1   1   12.81    0.42
  -6  -1  -1    3.04    0.21
  -6  -1  -1    2.60    0.19
  -6  -1  -1    3.03    0.34
  -6  -1  -1    3.20    0.20
  -6  -1  -1    2.67    0.19
  -6  -1  -1    2.86    0.15
  -6  -1  -1    2.66    0.23
  -6  -1  -1    2.91    0.21
  -6  -1  -1    3.14    0.19
  -6  -1  -1    2.94    0.23
  -6  -1  -1    3.00    0.23
  -6  -1  -1    2.67    0.21
  -6  -1  -1    3.03    0.19
   6   1   1    2.97    0.23
   6   1   1    3.21    0.24
   6   1   1    2.93    0.23
   6   1   1    3.16    0.21
   6   1   1    2.51    0.34
   6   1   1    2.99    0.23
   6   1   1    3.31    0.21
   6   1   1    2.70    0.20
   6   1   1    2.88    0.32
   6   1   1    2.73    0.21
   6   1   1    2.50    0.31
  -7  -1  -1    6.26    0.32
  -7  -1  -1    5.99    0.45
  -7  -1  -1    5.72    0.33
  -7  -1  -1    6.24    0.30
  -7  -1  -1    6.43    0.36
  -7  -1  -1    5.84    0.29
  -7  -1  -1    6.39    0.31
  -7  -1  -1    5.69    0.30
  -7  -1  -1    6.15    0.30
  -7  -1  -1    6.11    0.28
  -7  -1  -1    6.06    0.29
   7   1   1    6.03    0.31
   7   1   1    6.12    0.30
   7   1   1    6.28    0.34
   7   1   1    5.84    0.44
   7   1   1    5.73    0.32
   7   1   1    6.03    0.31
   7   1   1    6.08    0.50
   7   1   1    5.90    0.32
   7   1   1    6.15    0.31
   7   1   1    5.47    0.49
  -8  -1  -1    4.02    0.28
  -8  -1  -1    3.89    0.27
  -8  -1  -1    4.47    0.27
  -8  -1  -1    4.32    0.29
  -8  -1  -1    4.09    0.43
  -8  -1  -1    4.68    0.28
  -8  -1  -1    4.32    0.27
  -8  -1  -1    4.51    0.27
  -8  -1  -1    4.62    0.29
  -8  -1  -1    4.09    0.45
   8   1   1    3.95    0.26
   8   1   1    3.90    0.31
   8   1   1    4.13    0.28
   8   1   1    3.91    0.47
   8   1   1    4.19    0.30
   8   1   1    5.00    0.32
   8   1   1    4.84    0.55
   8   1   1    4.77    0.47
   8   1   1    4.75    0.30
  -9  -1  -1    6.64    0.37
  -9  -1  -1    4.87    0.31
  -9  -1  -1    5.50    0.33
  -9  -1  -1    5.07    0.30
  -9  -1  -1    6.80    0.34
  -9  -1  -1    4.62    0.50
  -9  -1  -1    6.01    0.35
   9   1   1    5.74    0.35
   9   1   1    6.44    0.59
   9   1   1    6.48    0.34
   9   1   1    5.83    0.37
   9   1   1    6.90    0.39
   9   1   1    5.66    0.35
   9   1   1    5.48    0.34
 -10  -1  -1    1.95    0.24
 -10  -1  -1    1.95    0.26
 -10  -1  -1    2.16    0.24
 -10  -1  -1    2.31    0.28
 -10  -1  -1    2.41    0.24
  10   1   1    2.17    0.25
  10   1   1    2.29    0.29
  10   1   1    2.62    0.29
  10   1   1    1.72    0.25
  10   1   1    1.78    0.28
 -11  -1  -1    2.67    0.30
 -11  -1  -1    2.68    0.27
 -11  -1  -1    2.78    0.27
 -11  -1  -1    2.75    0.31
 -11  -1  -1    2.60    0.31
  11   1   1    2.82    0.33
  11   1   1    2.53    0.31
  11   1   1    2.64    0.32
  11   1   1    3.25    0.36
  11  -2  -1    3.71    0.36
  11  -2  -1    3.11    0.33
  11  -2  -1    3.48    0.36
  11  -2  -1    3.12    0.36
  11  -2  -1    3.16    0.34
 -11   2   1    3.38    0.35
 -11   2   1    2.74    0.31
 -11   2   1    3.32    0.32
 -11   2   1    2.88    0.29
 -11   2   1    3.61    0.36
  10  -2  -1    2.86    0.31
  10  -2  -1    3.44    0.31
  10  -2  -1    3.11    0.32
  10  -2  -1    3.40    0.34
  10  -2  -1    2.85    0.30
  10  -2  -1    2.70    0.31
 -10   2   1    2.87    0.31
 -10   2   1    3.05    0.30
 -10   2   1    2.78    0.31
 -10   2   1    2.81    0.29
 -10   2   1    2.66    0.29
 -10   2   1    2.65    0.28
   9  -2  -1    0.35    0.15
   9  -2  -1    0.01    0.16
   9  -2  -1    0.11    0.15
   9  -2  -1   -0.07    0.16
   9  -2  -1    0.03    0.15
   9  -2  -1   -0.10    0.14
   9  -2  -1   -0.26    0.19
  -9   2   1   -0.26    0.12
  -9   2   1   -0.08    0.13
  -9   2   1    0.26    0.20
  -9   2   1    0.13    0.14
  -9   2   1   -0.05    0.14
  -9   2   1    0.01    0.14
  -9   2   1   -0.01    0.14
  -9   2   1    0.28    0.17
   8  -2  -1    2.05    0.25
   8  -2  -1    2.11    0.22
   8  -2  -1    1.86    0.22
   8  -2  -1    1.66    0.34
   8  -2  -1    2.04    0.23
   8  -2  -1    1.98    0.23
   8  -2  -1    1.41    0.30
   8  -2  -1    1.29    0.20
   8  -2  -1    1.72    0.19
  -8   2   1    2.32    0.25
  -8   2   1    1.65    0.21
  -8   2   1    1.62    0.21
  -8   2   1    1.78    0.21
  -8   2   1    1.42    0.27
  -8   2   1    1.72    0.21
  -8   2   1    1.73    0.28
  -8   2   1    1.68    0.21
   7  -2  -1    0.57    0.13
   7  -2  -1    0.72    0.15
   7  -2  -1    0.27    0.24
   7  -2  -1    0.88    0.15
   7  -2  -1    0.17    0.20
   7  -2  -1    0.85    0.15
   7  -2  -1    0.57    0.14
   7  -2  -1    0.57    0.19
   7  -2  -1    0.70    0.16
   7  -2  -1    0.58    0.16
  -7   2   1    0.72    0.15
  -7   2   1    0.44    0.18
  -7   2   1    0.56    0.17
  -7   2   1    0.55    0.14
  -7   2   1    0.86    0.13
  -7   2   1    0.52    0.14
  -7   2   1    0.66    0.14
  -7   2   1    0.46    0.18
  -7   2   1    0.44    0.14
  -7   2   1    0.62    0.15
   6  -2  -1    2.69    0.32
   6  -2  -1    2.09    0.32
   6  -2  -1    1.94    0.20
   6  -2  -1    2.00    0.25
   6  -2  -1    2.28    0.20
   6  -2  -1    2.85    0.20
   6  -2  -1    2.60    0.22
   6  -2  -1    2.54    0.21
   6  -2  -1    2.13    0.20
   6  -2  -1    2.48    0.18
  -6   2   1    2.09    0.19
  -6   2   1    2.07    0.19
  -6   2   1    2.40    0.20
  -6   2   1    2.34    0.20
  -6   2   1    2.94    0.21
  -6   2   1    2.43    0.25
  -6   2   1    2.20    0.26
  -6   2   1    2.57    0.20
  -6   2   1    2.24    0.17
  -6   2   1    2.21    0.26
  -6   2   1    2.41    0.21
   5  -2  -1   20.37    0.71
   5  -2  -1   20.02    0.57
   5  -2  -1   19.97    0.58
   5  -2  -1   20.71    0.70
   5  -2  -1   20.40    0.58
   5  -2  -1   19.78    0.69
   5  -2  -1   19.14    0.82
   5  -2  -1   20.02    0.67
   5  -2  -1   20.23    0.57
   5  -2  -1   20.13    0.58
   5  -2  -1   20.24    0.54
   5  -2  -1   20.29    0.58
   5  -2  -1   20.37    0.59
   5  -2  -1   19.85    0.77
  -5   2   1   20.59    0.58
  -5   2   1   19.99    0.59
  -5   2   1   20.19    0.59
  -5   2   1   19.97    0.57
  -5   2   1   20.82    0.72
  -5   2   1   20.10    0.55
  -5   2   1   19.86    0.71
  -5   2   1   19.84    0.58
  -5   2   1   19.72    0.56
  -5   2   1   19.91    0.58
  -5   2   1   20.39    0.60
  -5   2   1   20.67    0.72
  -5   2   1   20.11    0.71
  -5   2   1   19.53    0.58
   4  -2  -1   27.64    0.85
   4  -2  -1   26.66    0.71
   4  -2  -1   27.66    0.71
   4  -2  -1   27.39    0.86
   4  -2  -1   27.44    0.71
   4  -2  -1   28.57    0.71
   4  -2  -1   26.63    0.72
   4  -2  -1   27.04    0.90
   4  -2  -1   27.75    0.71
   4  -2  -1   27.89    0.68
   4  -2  -1   29.21    0.84
   4  -2  -1   27.49    0.73
   4  -2  -1   29.56    0.83
   4  -2  -1   26.62    0.96
  -4   2   1   28.04    0.73
  -4   2   1   27.38    0.70
  -4   2   1   27.54    0.73
  -4   2   1   27.37    0.69
  -4   2   1   27.14    0.71
  -4   2   1   27.78    0.87
  -4   2   1   27.31    0.86
  -4   2   1   25.82    0.83
  -4   2   1   27.85    0.74
  -4   2   1   28.28    0.71
  -4   2   1   26.10    0.70
  -4   2   1   27.68    0.71
  -4   2   1   26.45    0.86
  -4   2   1   28.68    0.73
   3  -2  -1   39.20    0.93
   3  -2  -1   41.79    1.16
   3  -2  -1   38.86    1.10
   3  -2  -1   38.29    0.95
   3  -2  -1   38.50    0.94
   3  -2  -1   44.15    0.92
   3  -2  -1   39.88    1.12
   3  -2  -1   40.81    1.25
   3  -2  -1   39.52    0.93
   3  -2  -1   38.10    0.96
   3  -2  -1   38.99    0.94
   3  -2  -1   39.11    1.08
   3  -2  -1   39.55    1.11
   3  -2  -1   40.17    1.09
   3  -2  -1   38.30    0.94
  -3   2   1   37.56    0.93
  -3   2   1   40.11    1.13
  -3   2   1   39.28    0.93
  -3   2   1   39.21    0.98
  -3   2   1   38.96    1.08
  -3   2   1   38.69    1.23
  -3   2   1   39.99    1.11
  -3   2   1   39.21    0.94
  -3   2   1   39.04    0.93
  -3   2   1   40.16    1.09
  -3   2   1   38.90    0.95
  -3   2   1   39.96    0.94
  -3   2   1   39.43    1.11
  -3   2   1   40.84    1.14
  -3   2   1   37.79    0.97
  -3   2   1   39.19    0.93
   2  -2  -1   40.64    1.06
   2  -2  -1   39.94    1.07
   2  -2  -1   39.68    0.93
   2  -2  -1   41.17    1.01
   2  -2  -1   40.92    1.08
   2  -2  -1   39.52    1.08
   2  -2  -1   39.67    0.93
   2  -2  -1   41.32    1.09
   2  -2  -1   39.83    0.93
   2  -2  -1   40.39    0.94
   2  -2  -1   40.82    1.21
   2  -2  -1   39.45    0.94
   2  -2  -1   40.68    0.93
   2  -2  -1   40.98    0.93
   2  -2  -1   39.30    0.96
   2  -2  -1   40.49    1.12
  -2   2   1   39.74    0.93
  -2   2   1   40.53    1.12
  -2   2   1   40.02    0.93
  -2   2   1   39.42    0.97
  -2   2   1   40.74    0.93
  -2   2   1   40.58    1.11
  -2   2   1   40.33    1.09
  -2   2   1   41.14    1.21
  -2   2   1   39.87    0.93
  -2   2   1   40.57    0.94
  -2   2   1   40.91    0.92
  -2   2   1   41.18    1.07
  -2   2   1   40.28    1.08
  -2   2   1   42.45    1.10
   1  -2  -1   -0.07    0.05
   1  -2  -1    0.03    0.04
   1  -2  -1   -0.23    0.06
   1  -2  -1   -0.03    0.05
   1  -2  -1   -0.09    0.05
   1  -2  -1   -0.02    0.04
   1  -2  -1   -0.05    0.04
   1  -2  -1    0.00    0.03
   1  -2  -1   -0.06    0.05
   1  -2  -1   -0.04    0.04
   1  -2  -1   -0.02    0.05
   1  -2  -1   -0.02    0.04
   1  -2  -1   -0.03    0.04
   1  -2  -1   -0.03    0.05
   1  -2  -1    0.01    0.05
  -1   2   1   -0.01    0.08
  -1   2   1    0.02    0.05
  -1   2   1   -0.04    0.09
  -1   2   1   -0.02    0.08
  -1   2   1    0.03    0.05
  -1   2   1    0.03    0.05
  -1   2   1   -0.03    0.08
  -1   2   1   -0.04    0.05
   0  -2  -1   22.45    0.63
   0  -2  -1   22.87    0.59
   0  -2  -1   22.04    0.50
   0  -2  -1   22.03    0.50
   0  -2  -1   22.44    0.54
   0  -2  -1   22.59    0.61
   0  -2  -1   22.28    0.60
   0  -2  -1   22.62    0.50
   0  -2  -1   23.22    0.50
   0  -2  -1   23.36    0.64
   0  -2  -1   21.91    0.51
   0  -2  -1   22.77    0.60
   0  -2  -1   22.82    0.50
   0   2   1   21.32    0.63
   0   2   1   22.27    0.53
   0   2   1   25.80    0.53
   0   2   1   22.33    0.60
   0   2   1   22.59    0.60
   0   2   1   22.46    0.51
   0   2   1   22.36    0.51
   0   2   1   22.39    0.53
   0   2   1   23.17    0.62
   0   2   1   22.81    0.64
  -1  -2  -1  673.74   16.24
  -1  -2  -1  678.67   15.50
  -1  -2  -1  651.55   15.50
  -1  -2  -1  718.63   17.42
  -1  -2  -1  705.01   16.41
  -1  -2  -1  655.27   14.44
  -1  -2  -1  665.72   16.44
  -1  -2  -1  651.33   15.78
  -1  -2  -1  650.20   18.26
  -1  -2  -1  665.94   14.50
  -1  -2  -1  668.95   16.41
  -1  -2  -1  666.11   14.39
  -1  -2  -1  677.93   15.73
  -1  -2  -1  669.61   14.50
  -1  -2  -1  650.62   14.26
   1   2   1  667.77   14.43
   1   2   1  667.10   15.75
   1   2   1  658.35   15.46
   1   2   1  646.63   14.87
   1   2   1  651.29   16.53
   1   2   1  673.26   15.16
   1   2   1  643.91   16.52
   1   2   1  663.62   16.42
   1   2   1  665.40   14.48
  -2  -2  -1    0.17    0.10
  -2  -2  -1    0.03    0.07
  -2  -2  -1    0.00    0.04
  -2  -2  -1    0.07    0.05
  -2  -2  -1    0.10    0.05
  -2  -2  -1    0.00    0.06
  -2  -2  -1    0.04    0.09
  -2  -2  -1    0.06    0.05
  -2  -2  -1    0.03    0.05
  -2  -2  -1    0.03    0.07
  -2  -2  -1    0.01    0.05
  -2  -2  -1    0.03    0.04
  -2  -2  -1    0.09    0.04
  -2  -2  -1    0.02    0.05
  -2  -2  -1    0.01    0.04
   2   2   1   -0.02    0.05
   2   2   1    0.09    0.05
   2   2   1   -0.11    0.09
   2   2   1   -0.01    0.04
   2   2   1   -0.01    0.04
   2   2   1    0.13    0.06
   2   2   1    0.10    0.08
   2   2   1    0.14    0.11
  -3  -2  -1   16.73    0.64
  -3  -2  -1   15.65    0.42
  -3  -2  -1   15.63    0.45
  -3  -2  -1   15.59    0.41
  -3  -2  -1   15.55    0.40
  -3  -2  -1   16.31    0.41
  -3  -2  -1   16.06    0.41
  -3  -2  -1   16.77    0.60
  -3  -2  -1   15.23    0.45
  -3  -2  -1   15.71    0.53
  -3  -2  -1   15.50    0.41
  -3  -2  -1   15.72    0.42
  -3  -2  -1   15.07    0.45
  -3  -2  -1   15.70    0.41
  -3  -2  -1   14.87    0.53
  -3  -2  -1   15.42    0.41
  -3  -2  -1   15.77    0.42
  -3  -2  -1   16.05    0.43
   3   2   1   14.89    0.42
   3   2   1   15.58    0.57
   3   2   1   15.35    0.53
   3   2   1   16.05    0.42
   3   2   1   15.69    0.42
   3   2   1   15.80    0.42
   3   2   1   16.17    0.63
   3   2   1   15.55    0.44
   3   2   1   15.95    0.42
   3   2   1   15.56    0.41
   3   2   1   15.70    0.40
  -4  -2  -1    0.32    0.07
  -4  -2  -1    0.27    0.07
  -4  -2  -1    0.35    0.11
  -4  -2  -1    0.29    0.07
  -4  -2  -1    0.33    0.08
  -4  -2  -1    0.31    0.07
  -4  -2  -1    0.20    0.13
  -4  -2  -1    0.30    0.08
  -4  -2  -1    0.31    0.08
  -4  -2  -1    0.33    0.07
  -4  -2  -1    0.32    0.08
  -4  -2  -1    0.34    0.08
  -4  -2  -1    0.22    0.07
  -4  -2  -1    0.38    0.11
  -4  -2  -1    0.26    0.08
  -4  -2  -1    0.31    0.08
   4   2   1    0.38    0.09
   4   2   1    0.40    0.08
   4   2   1    0.28    0.14
   4   2   1    0.24    0.08
   4   2   1    0.47    0.09
   4   2   1    0.38    0.09
   4   2   1    0.30    0.09
   4   2   1    0.27    0.08
   4   2   1    0.25    0.13
   4   2   1    0.43    0.09
  -5  -2  -1    4.70    0.21
  -5  -2  -1    4.87    0.23
  -5  -2  -1    4.81    0.24
  -5  -2  -1    4.57    0.22
  -5  -2  -1    4.76    0.23
  -5  -2  -1    4.61    0.21
  -5  -2  -1    4.72    0.22
  -5  -2  -1    4.38    0.30
  -5  -2  -1    4.46    0.20
  -5  -2  -1    4.61    0.21
  -5  -2  -1    4.51    0.22
  -5  -2  -1    4.75    0.22
  -5  -2  -1    4.47    0.30
  -5  -2  -1    4.50    0.21
  -5  -2  -1    4.33    0.34
  -5  -2  -1    4.66    0.21
  -5  -2  -1    4.89    0.25
  -5  -2  -1    4.63    0.24
   5   2   1    4.47    0.23
   5   2   1    4.69    0.35
   5   2   1    4.76    0.23
   5   2   1    4.83    0.38
   5   2   1    5.02    0.24
   5   2   1    5.16    0.22
   5   2   1    4.51    0.23
   5   2   1    4.78    0.24
   5   2   1    4.76    0.25
   5   2   1    4.83    0.23
  -6  -2  -1   18.92    0.75
  -6  -2  -1   19.27    0.54
  -6  -2  -1   19.25    0.55
  -6  -2  -1   19.34    0.58
  -6  -2  -1   19.82    0.57
  -6  -2  -1   19.43    0.57
  -6  -2  -1   20.09    0.58
  -6  -2  -1   18.98    0.56
  -6  -2  -1   18.85    0.55
  -6  -2  -1   18.47    0.59
  -6  -2  -1   19.85    0.83
  -6  -2  -1   19.03    0.75
  -6  -2  -1   19.20    0.62
  -6  -2  -1   18.28    0.56
   6   2   1   19.13    0.80
   6   2   1   18.78    0.55
   6   2   1   18.34    0.58
   6   2   1   19.24    0.58
   6   2   1   19.33    0.58
   6   2   1   19.05    0.59
   6   2   1   19.05    0.58
   6   2   1   18.55    0.86
   6   2   1   18.67    0.58
  -7  -2  -1    4.07    0.43
  -7  -2  -1    4.56    0.25
  -7  -2  -1    4.52    0.41
  -7  -2  -1    4.79    0.27
  -7  -2  -1    5.32    0.26
  -7  -2  -1    5.27    0.25
  -7  -2  -1    4.80    0.26
  -7  -2  -1    5.08    0.28
  -7  -2  -1    4.14    0.25
  -7  -2  -1    5.02    0.27
   7   2   1    5.41    0.29
   7   2   1    4.59    0.30
   7   2   1    4.87    0.27
   7   2   1    4.82    0.28
   7   2   1    4.83    0.29
   7   2   1    4.20    0.47
   7   2   1    4.76    0.45
   7   2   1    5.09    0.29
   7   2   1    4.45    0.45
  -8  -2  -1    1.19    0.17
  -8  -2  -1    1.20    0.16
  -8  -2  -1    1.13    0.17
  -8  -2  -1    1.06    0.18
  -8  -2  -1    1.62    0.19
  -8  -2  -1    1.25    0.28
  -8  -2  -1    1.27    0.30
  -8  -2  -1    1.29    0.16
  -8  -2  -1    1.45    0.19
  -8  -2  -1    1.31    0.17
   8   2   1    0.85    0.30
   8   2   1    1.19    0.20
   8   2   1    1.56    0.21
   8   2   1    1.29    0.30
   8   2   1    1.34    0.21
   8   2   1    1.43    0.19
   8   2   1    1.29    0.20
   8   2   1    1.47    0.21
   8   2   1    1.37    0.30
  -9  -2  -1   -0.01    0.12
  -9  -2  -1    0.05    0.20
  -9  -2  -1    0.03    0.14
  -9  -2  -1    0.14    0.14
  -9  -2  -1   -0.04    0.11
  -9  -2  -1    0.08    0.12
  -9  -2  -1    0.02    0.12
  -9  -2  -1    0.03    0.13
   9   2   1   -0.04    0.15
   9   2   1    0.21    0.18
   9   2   1   -0.05    0.15
   9   2   1   -0.05    0.14
   9   2   1   -0.02    0.15
 -10  -2  -1    0.58    0.15
 -10  -2  -1    0.73    0.16
 -10  -2  -1    0.51    0.18
 -10  -2  -1    0.83    0.20
 -10  -2  -1    0.37    0.16
 -10  -2  -1    0.70    0.16
 -10  -2  -1    0.04    0.16
  10   2   1    0.47    0.20
  10   2   1    0.91    0.23
  10   2   1    0.57    0.19
  10   2   1    0.46    0.19
  10   2   1    0.66    0.21
 -11  -2  -1    0.32    0.18
 -11  -2  -1    0.43    0.19
 -11  -2  -1    0.33    0.19
 -11  -2  -1    0.16    0.15
 -11  -2  -1    0.25    0.15
 -11  -2  -1    0.37    0.15
 -11  -2  -1    0.48    0.15
  11   2   1    0.22    0.19
  11   2   1    0.07    0.18
  11   2   1    0.25    0.20
  11   2   1    0.42    0.22
  11  -3  -1    1.41    0.27
  11  -3  -1    1.10    0.26
  11  -3  -1    1.46    0.28
  11  -3  -1    1.84    0.28
  11  -3  -1    1.62    0.27
 -11   3   1    1.46    0.26
 -11   3   1    1.10    0.25
 -11   3   1    1.87    0.27
 -11   3   1    1.73    0.28
 -11   3   1    1.66    0.26
 -11   3   1    1.66    0.28
  10  -3  -1    2.38    0.28
  10  -3  -1    1.89    0.27
  10  -3  -1    1.77    0.26
  10  -3  -1    2.39    0.29
  10  -3  -1    1.87    0.26
  10  -3  -1    1.73    0.28
 -10   3   1    1.69    0.25
 -10   3   1    1.80    0.28
 -10   3   1    2.19    0.29
 -10   3   1    2.20    0.27
 -10   3   1    1.96    0.26
 -10   3   1    2.72    0.28
   9  -3  -1    2.34    0.25
   9  -3  -1    1.79    0.23
   9  -3  -1    2.03    0.26
   9  -3  -1    2.26    0.27
   9  -3  -1    2.50    0.27
   9  -3  -1    2.25    0.27
  -9   3   1    2.36    0.27
  -9   3   1    2.27    0.36
  -9   3   1    2.24    0.26
  -9   3   1    2.28    0.27
  -9   3   1    2.24    0.25
  -9   3   1    2.14    0.25
  -9   3   1    1.95    0.24
  -9   3   1    1.88    0.24
  -9   3   1    2.19    0.34
   8  -3  -1    0.00    0.12
   8  -3  -1   -0.10    0.14
   8  -3  -1    0.10    0.13
   8  -3  -1    0.13    0.23
   8  -3  -1    0.11    0.14
   8  -3  -1    0.17    0.23
   8  -3  -1   -0.07    0.13
   8  -3  -1    0.10    0.17
   8  -3  -1    0.28    0.15
  -8   3   1    0.12    0.14
  -8   3   1    0.18    0.14
  -8   3   1   -0.04    0.13
  -8   3   1    0.23    0.12
  -8   3   1    0.02    0.12
  -8   3   1    0.17    0.13
  -8   3   1   -0.10    0.17
  -8   3   1    0.00    0.14
  -8   3   1    0.18    0.18
   7  -3  -1   11.27    0.44
   7  -3  -1   10.74    0.43
   7  -3  -1   11.40    0.42
   7  -3  -1   11.44    0.44
   7  -3  -1   11.51    0.45
   7  -3  -1   11.15    0.55
   7  -3  -1   11.82    0.46
   7  -3  -1   10.58    0.65
   7  -3  -1   10.02    0.61
  -7   3   1   10.75    0.45
  -7   3   1   11.58    0.45
  -7   3   1   11.52    0.44
  -7   3   1   11.42    0.40
  -7   3   1   10.76    0.56
  -7   3   1   10.54    0.55
  -7   3   1   11.66    0.45
  -7   3   1   10.75    0.57
  -7   3   1   10.79    0.43
  -7   3   1   11.06    0.43
   6  -3  -1   -0.03    0.08
   6  -3  -1    0.01    0.10
   6  -3  -1    0.03    0.13
   6  -3  -1    0.14    0.16
   6  -3  -1   -0.06    0.10
   6  -3  -1    0.05    0.10
   6  -3  -1    0.01    0.10
   6  -3  -1   -0.04    0.10
   6  -3  -1    0.04    0.12
   6  -3  -1   -0.06    0.10
   6  -3  -1   -0.03    0.10
   6  -3  -1    0.26    0.19
  -6   3   1   -0.10    0.10
  -6   3   1    0.28    0.15
  -6   3   1    0.04    0.09
  -6   3   1    0.19    0.10
  -6   3   1    0.35    0.15
  -6   3   1   -0.02    0.10
  -6   3   1    0.06    0.13
  -6   3   1    0.12    0.11
  -6   3   1    0.08    0.10
  -6   3   1    0.01    0.13
  -6   3   1    0.13    0.12
  -6   3   1   -0.02    0.10
   5  -3  -1    2.93    0.31
   5  -3  -1    3.43    0.19
   5  -3  -1    3.09    0.16
   5  -3  -1    3.62    0.26
   5  -3  -1    3.52    0.21
   5  -3  -1    3.46    0.22
   5  -3  -1    3.31    0.22
   5  -3  -1    3.28    0.21
   5  -3  -1    3.39    0.22
   5  -3  -1    3.29    0.21
   5  -3  -1    3.31    0.36
   5  -3  -1    3.50    0.21
  -5   3   1    3.77    0.30
  -5   3   1    3.45    0.21
  -5   3   1    3.40    0.20
  -5   3   1    3.74    0.31
  -5   3   1    3.14    0.21
  -5   3   1    2.87    0.28
  -5   3   1    3.34    0.19
  -5   3   1    3.65    0.22
  -5   3   1    3.67    0.20
  -5   3   1    3.59    0.21
  -5   3   1    3.38    0.31
  -5   3   1    3.54    0.22
  -5   3   1    3.71    0.23
   4  -3  -1    2.48    0.18
   4  -3  -1    2.62    0.17
   4  -3  -1    2.37    0.16
   4  -3  -1    2.63    0.20
   4  -3  -1    2.39    0.16
   4  -3  -1    2.26    0.20
   4  -3  -1    2.53    0.26
   4  -3  -1    2.56    0.17
   4  -3  -1    2.29    0.16
   4  -3  -1    2.61    0.22
   4  -3  -1    2.71    0.17
   4  -3  -1    2.97    0.18
   4  -3  -1    2.98    0.30
   4  -3  -1    2.55    0.13
  -4   3   1    2.31    0.15
  -4   3   1    2.61    0.25
  -4   3   1    2.81    0.18
  -4   3   1    2.53    0.16
  -4   3   1    2.50    0.24
  -4   3   1    2.55    0.14
  -4   3   1    2.55    0.18
  -4   3   1    2.61    0.25
  -4   3   1    2.49    0.25
  -4   3   1    2.89    0.17
  -4   3   1    2.55    0.16
  -4   3   1    2.73    0.16
   3  -3  -1   39.91    1.04
   3  -3  -1   37.37    0.90
   3  -3  -1   38.67    0.92
   3  -3  -1   37.77    0.94
   3  -3  -1   38.25    0.91
   3  -3  -1   38.57    1.11
   3  -3  -1   38.72    0.92
   3  -3  -1   37.23    1.16
   3  -3  -1   37.25    0.93
   3  -3  -1   39.22    1.08
   3  -3  -1   38.49    0.98
   3  -3  -1   39.80    1.07
   3  -3  -1   38.36    0.91
   3  -3  -1   37.68    1.22
   3  -3  -1   38.47    0.92
   3  -3  -1   39.91    1.04
   3  -3  -1   37.53    0.92
   3  -3  -1   38.59    1.13
  -3   3   1   39.50    1.15
  -3   3   1   38.39    0.97
  -3   3   1   39.50    1.06
  -3   3   1   38.88    1.09
  -3   3   1   39.19    1.12
  -3   3   1   38.32    1.12
  -3   3   1   38.64    0.93
  -3   3   1   38.50    0.94
  -3   3   1   38.28    0.92
  -3   3   1   39.68    1.15
  -3   3   1   38.65    0.91
  -3   3   1   37.19    1.22
  -3   3   1   38.58    0.92
  -3   3   1   38.94    0.93
  -3   3   1   38.78    0.91
   2  -3  -1   14.80    0.38
   2  -3  -1   15.25    0.42
   2  -3  -1   14.52    0.37
   2  -3  -1   14.77    0.38
   2  -3  -1   14.30    0.38
   2  -3  -1   15.09    0.49
   2  -3  -1   14.79    0.38
   2  -3  -1   14.96    0.45
   2  -3  -1   14.30    0.41
   2  -3  -1   14.59    0.42
   2  -3  -1   14.71    0.38
   2  -3  -1   15.19    0.53
   2  -3  -1   14.37    0.38
   2  -3  -1   14.28    0.39
   2  -3  -1   14.24    0.38
   2  -3  -1   14.65    0.42
  -2   3   1   14.15    0.38
  -2   3   1   15.30    0.45
  -2   3   1   14.39    0.39
  -2   3   1   15.21    0.51
  -2   3   1   14.59    0.39
  -2   3   1   14.54    0.51
  -2   3   1   14.60    0.37
  -2   3   1   15.04    0.50
  -2   3   1   14.83    0.39
  -2   3   1   15.26    0.38
  -2   3   1   15.48    0.54
  -2   3   1   14.65    0.40
  -2   3   1   15.02    0.56
  -2   3   1   15.35    0.52
   1  -3  -1    1.09    0.06
   1  -3  -1    1.03    0.07
   1  -3  -1    1.07    0.08
   1  -3  -1    1.07    0.09
   1  -3  -1    1.17    0.09
   1  -3  -1    1.07    0.07
   1  -3  -1    1.00    0.12
   1  -3  -1    1.14    0.08
   1  -3  -1    1.26    0.13
   1  -3  -1    1.14    0.08
   1  -3  -1    1.13    0.13
   1  -3  -1    1.14    0.07
   1  -3  -1    1.02    0.07
   1  -3  -1    1.21    0.07
   1  -3  -1    1.06    0.08
   1  -3  -1    1.29    0.10
   1  -3  -1    1.02    0.07
   1  -3  -1    1.12    0.07
   1  -3  -1    1.16    0.10
  -1   3   1    1.07    0.13
  -1   3   1    1.14    0.07
  -1   3   1    1.31    0.09
  -1   3   1    1.12    0.08
  -1   3   1    1.23    0.11
  -1   3   1    1.05    0.13
  -1   3   1    1.06    0.09
  -1   3   1    1.22    0.15
  -1   3   1    0.83    0.13
  -1   3   1    1.10    0.07
  -1   3   1    1.12    0.08
  -1   3   1    1.02    0.07
   0  -3  -1    0.99    0.06
   0  -3  -1    0.87    0.10
   0  -3  -1    0.96    0.11
   0  -3  -1    1.03    0.11
   0  -3  -1    1.07    0.08
   0  -3  -1    0.94    0.08
   0  -3  -1    1.00    0.07
   0  -3  -1    1.28    0.10
   0  -3  -1    0.93    0.07
   0  -3  -1    0.96    0.10
   0  -3  -1    1.03    0.04
   0  -3  -1    1.01    0.12
   0  -3  -1    0.98    0.11
   0   3   1    0.95    0.05
   0   3   1    0.97    0.07
   0   3   1    0.92    0.11
   0   3   1    1.06    0.07
   0   3   1    0.89    0.05
   0   3   1    0.99    0.06
   0   3   1    0.82    0.11
   0   3   1    1.07    0.11
   0   3   1    0.96    0.10
   0   3   1    0.92    0.13
   0   3   1    0.96    0.07
  -1  -3  -1   11.45    0.40
  -1  -3  -1   10.40    0.26
  -1  -3  -1   11.19    0.31
  -1  -3  -1   10.80    0.34
  -1  -3  -1   10.58    0.35
  -1  -3  -1   11.59    0.42
  -1  -3  -1   10.37    0.25
  -1  -3  -1   10.58    0.25
  -1  -3  -1   10.80    0.25
  -1  -3  -1   10.63    0.28
  -1  -3  -1   10.87    0.34
  -1  -3  -1   11.24    0.36
  -1  -3  -1   10.80    0.29
  -1  -3  -1   11.00    0.32
   1   3   1   11.18    0.33
   1   3   1   10.87    0.27
   1   3   1   10.94    0.32
   1   3   1   10.99    0.36
   1   3   1   11.01    0.31
   1   3   1   11.87    0.40
   1   3   1   10.49    0.27
   1   3   1   10.67    0.27
   1   3   1   11.41    0.27
   1   3   1   10.77    0.41
   1   3   1   10.57    0.27
   1   3   1   11.38    0.41
  -2  -3  -1   88.45    1.92
  -2  -3  -1   87.61    2.20
  -2  -3  -1   86.82    1.92
  -2  -3  -1   88.14    2.45
  -2  -3  -1   87.59    1.96
  -2  -3  -1   84.02    2.40
  -2  -3  -1   87.99    2.08
  -2  -3  -1   86.18    1.93
  -2  -3  -1   88.28    2.45
  -2  -3  -1   86.78    2.13
  -2  -3  -1   91.28    1.92
  -2  -3  -1   88.70    2.29
  -2  -3  -1   89.13    1.92
   2   3   1   89.67    2.30
   2   3   1   89.85    2.13
   2   3   1   85.67    1.93
   2   3   1   87.98    2.50
   2   3   1   87.48    2.19
   2   3   1   87.92    2.29
   2   3   1   89.79    2.41
   2   3   1   85.76    2.03
   2   3   1   88.43    1.94
  -3  -3  -1    9.01    0.25
  -3  -3  -1    9.24    0.26
  -3  -3  -1    9.30    0.34
  -3  -3  -1    9.53    0.26
  -3  -3  -1    8.71    0.23
  -3  -3  -1    9.15    0.36
  -3  -3  -1    8.10    0.29
  -3  -3  -1    8.69    0.31
  -3  -3  -1    9.07    0.27
  -3  -3  -1    8.82    0.27
  -3  -3  -1    9.06    0.25
  -3  -3  -1    9.02    0.29
  -3  -3  -1    6.93    0.33
  -3  -3  -1    8.56    0.23
  -3  -3  -1    8.79    0.23
  -3  -3  -1    8.36    0.42
   3   3   1    8.97    0.27
   3   3   1    9.05    0.27
   3   3   1    8.90    0.27
   3   3   1    8.81    0.28
   3   3   1    9.17    0.42
   3   3   1    8.34    0.45
   3   3   1    8.82    0.28
   3   3   1    8.76    0.24
   3   3   1    8.87    0.36
   3   3   1    8.84    0.27
   3   3   1    8.91    0.27
  -4  -3  -1    0.00    0.06
  -4  -3  -1   -0.06    0.06
  -4  -3  -1    0.02    0.09
  -4  -3  -1    0.03    0.06
  -4  -3  -1   -0.09    0.09
  -4  -3  -1    0.02    0.05
  -4  -3  -1    0.00    0.05
  -4  -3  -1    0.02    0.08
  -4  -3  -1   -0.03    0.05
  -4  -3  -1   -0.07    0.06
  -4  -3  -1   -0.01    0.09
  -4  -3  -1    0.00    0.11
  -4  -3  -1    0.07    0.07
  -4  -3  -1   -0.02    0.08
  -4  -3  -1    0.05    0.07
  -4  -3  -1   -0.03    0.05
   4   3   1   -0.05    0.07
   4   3   1    0.11    0.07
   4   3   1    0.06    0.07
   4   3   1   -0.05    0.06
   4   3   1   -0.07    0.07
   4   3   1    0.13    0.12
   4   3   1   -0.06    0.07
   4   3   1   -0.17    0.06
   4   3   1   -0.06    0.06
   4   3   1    0.04    0.06
   4   3   1    0.04    0.14
  -5  -3  -1    7.68    0.32
  -5  -3  -1    7.54    0.39
  -5  -3  -1    6.94    0.45
  -5  -3  -1    7.48    0.27
  -5  -3  -1    8.01    0.39
  -5  -3  -1    7.86    0.32
  -5  -3  -1    7.52    0.31
  -5  -3  -1    8.05    0.26
  -5  -3  -1    8.28    0.29
  -5  -3  -1    7.43    0.28
  -5  -3  -1    7.90    0.29
  -5  -3  -1    8.04    0.26
  -5  -3  -1    7.49    0.21
  -5  -3  -1    6.70    0.38
  -5  -3  -1    7.36    0.26
  -5  -3  -1    7.98    0.30
  -5  -3  -1    7.85    0.26
   5   3   1    7.97    0.47
   5   3   1    8.02    0.50
   5   3   1    7.05    0.29
   5   3   1    7.32    0.29
   5   3   1    7.96    0.31
   5   3   1    7.60    0.30
   5   3   1    7.95    0.30
   5   3   1    7.23    0.28
   5   3   1    8.03    0.31
   5   3   1    7.85    0.30
  -6  -3  -1    5.55    0.23
  -6  -3  -1    5.38    0.36
  -6  -3  -1    5.28    0.42
  -6  -3  -1    5.40    0.28
  -6  -3  -1    5.37    0.26
  -6  -3  -1    5.21    0.25
  -6  -3  -1    5.20    0.23
  -6  -3  -1    5.01    0.28
  -6  -3  -1    4.89    0.35
  -6  -3  -1    5.19    0.25
  -6  -3  -1    4.89    0.25
  -6  -3  -1    5.18    0.23
  -6  -3  -1    5.29    0.22
   6   3   1    4.97    0.48
   6   3   1    4.97    0.25
   6   3   1    5.41    0.29
   6   3   1    5.40    0.27
   6   3   1    4.85    0.26
   6   3   1    5.53    0.27
   6   3   1    5.18    0.41
   6   3   1    4.95    0.27
  -7  -3  -1    5.72    0.40
  -7  -3  -1    4.92    0.48
  -7  -3  -1    5.21    0.28
  -7  -3  -1    5.60    0.25
  -7  -3  -1    5.76    0.28
  -7  -3  -1    4.74    0.25
  -7  -3  -1    5.02    0.28
  -7  -3  -1    5.44    0.25
  -7  -3  -1    5.63    0.29
   7   3   1    4.43    0.46
   7   3   1    5.21    0.30
   7   3   1    5.85    0.32
   7   3   1    5.62    0.30
   7   3   1    5.72    0.30
   7   3   1    4.71    0.46
   7   3   1    4.61    0.50
   7   3   1    6.21    0.29
  -8  -3  -1    1.77    0.34
  -8  -3  -1    1.74    0.20
  -8  -3  -1    2.07    0.22
  -8  -3  -1    1.77    0.17
  -8  -3  -1    1.64    0.17
  -8  -3  -1    1.81    0.18
  -8  -3  -1    1.81    0.16
  -8  -3  -1    1.99    0.31
  -8  -3  -1    1.98    0.20
   8   3   1    1.76    0.20
   8   3   1    1.64    0.34
   8   3   1    1.54    0.21
   8   3   1    1.22    0.34
   8   3   1    1.68    0.23
   8   3   1    1.39    0.31
   8   3   1    1.91    0.22
   8   3   1    1.57    0.21
  -9  -3  -1    3.85    0.31
  -9  -3  -1    3.95    0.28
  -9  -3  -1    4.13    0.24
  -9  -3  -1    3.92    0.30
  -9  -3  -1    3.96    0.23
  -9  -3  -1    3.92    0.25
  -9  -3  -1    4.21    0.46
  -9  -3  -1    4.26    0.24
   9   3   1    3.98    0.32
   9   3   1    4.11    0.33
   9   3   1    3.71    0.33
   9   3   1    4.10    0.31
 -10  -3  -1    5.48    0.27
 -10  -3  -1    5.72    0.28
 -10  -3  -1    5.57    0.35
 -10  -3  -1    5.44    0.26
 -10  -3  -1    5.09    0.32
 -10  -3  -1    5.33    0.35
  10   3   1    5.50    0.37
  10   3   1    5.70    0.38
  10   3   1    5.77    0.37
  10   3   1    4.95    0.39
 -11  -3  -1    0.26    0.14
 -11  -3  -1    0.20    0.09
 -11  -3  -1    0.08    0.12
 -11  -3  -1    0.15    0.17
 -11  -3  -1    0.06    0.15
 -11  -3  -1    0.09    0.17
  11   3   1    0.01    0.18
  11   3   1   -0.24    0.19
  11   3   1    0.26    0.19
  11   3   1    0.28    0.20
  11  -4  -1    0.28    0.21
  11  -4  -1    0.16    0.20
  11  -4  -1    0.22    0.18
  11  -4  -1    0.22    0.19
 -11   4   1    0.58    0.20
 -11   4   1    0.25    0.20
 -11   4   1    0.20    0.20
 -11   4   1    0.39    0.20
 -11   4   1    0.30    0.20
  10  -4  -1    0.53    0.20
  10  -4  -1    1.18    0.24
  10  -4  -1    1.09    0.23
  10  -4  -1    0.73    0.21
  10  -4  -1    0.49    0.21
 -10   4   1    0.97    0.21
 -10   4   1    0.87    0.23
 -10   4   1    0.98    0.23
 -10   4   1    0.98    0.24
 -10   4   1    1.15    0.22
 -10   4   1    0.81    0.21
   9  -4  -1    4.39    0.35
   9  -4  -1    4.71    0.33
   9  -4  -1    4.48    0.32
   9  -4  -1    4.51    0.36
   9  -4  -1    4.42    0.34
  -9   4   1    4.33    0.35
  -9   4   1    4.77    0.32
  -9   4   1    3.58    0.43
  -9   4   1    3.72    0.33
  -9   4   1    4.60    0.32
  -9   4   1    3.40    0.32
  -9   4   1    4.26    0.34
  -9   4   1    3.96    0.46
   8  -4  -1    0.14    0.14
   8  -4  -1   -0.01    0.13
   8  -4  -1   -0.13    0.12
   8  -4  -1   -0.08    0.20
   8  -4  -1    0.03    0.13
   8  -4  -1   -0.06    0.12
   8  -4  -1   -0.09    0.13
  -8   4   1   -0.03    0.12
  -8   4   1    0.01    0.12
  -8   4   1    0.17    0.15
  -8   4   1    0.06    0.13
  -8   4   1   -0.32    0.16
  -8   4   1    0.02    0.13
  -8   4   1    0.29    0.21
  -8   4   1    0.16    0.14
  -8   4   1    0.12    0.19
  -8   4   1    0.06    0.13
   7  -4  -1    7.33    0.55
   7  -4  -1    7.14    0.36
   7  -4  -1    6.92    0.33
   7  -4  -1    7.01    0.33
   7  -4  -1    7.25    0.36
   7  -4  -1    7.55    0.34
   7  -4  -1    6.58    0.42
   7  -4  -1    7.32    0.33
   7  -4  -1    6.31    0.48
  -7   4   1    7.53    0.32
  -7   4   1    6.74    0.35
  -7   4   1    7.41    0.35
  -7   4   1    6.31    0.35
  -7   4   1    7.28    0.35
  -7   4   1    6.86    0.45
  -7   4   1    6.73    0.33
  -7   4   1    6.81    0.48
  -7   4   1    6.51    0.34
  -7   4   1    7.11    0.47
  -7   4   1    6.58    0.33
   6  -4  -1   26.28    0.75
   6  -4  -1   25.45    0.88
   6  -4  -1   27.15    1.08
   6  -4  -1   27.32    0.73
   6  -4  -1   26.11    0.76
   6  -4  -1   27.37    0.76
   6  -4  -1   26.02    0.74
   6  -4  -1   25.61    0.74
   6  -4  -1   26.83    0.75
  -6   4   1   27.07    0.76
  -6   4   1   25.54    0.96
  -6   4   1   25.64    0.96
  -6   4   1   26.15    0.96
  -6   4   1   26.49    0.76
  -6   4   1   26.01    0.72
  -6   4   1   26.09    0.79
  -6   4   1   26.73    0.76
  -6   4   1   26.06    0.77
  -6   4   1   25.18    0.94
  -6   4   1   27.52    0.75
  -6   4   1   25.99    0.75
   5  -4  -1    7.93    0.33
   5  -4  -1    8.28    0.38
   5  -4  -1    8.05    0.30
   5  -4  -1    7.69    0.49
   5  -4  -1    7.76    0.31
   5  -4  -1    8.79    0.32
   5  -4  -1    8.37    0.32
   5  -4  -1    7.94    0.32
   5  -4  -1    8.62    0.33
   5  -4  -1    8.47    0.42
   5  -4  -1    7.42    0.32
  -5   4   1    8.79    0.47
  -5   4   1    8.26    0.44
  -5   4   1    8.07    0.33
  -5   4   1    7.71    0.44
  -5   4   1    8.75    0.35
  -5   4   1    8.04    0.30
  -5   4   1    8.72    0.33
  -5   4   1    8.31    0.33
  -5   4   1    8.03    0.33
  -5   4   1    8.56    0.32
  -5   4   1    7.94    0.46
  -5   4   1    8.00    0.32
   4  -4  -1    3.59    0.21
   4  -4  -1    3.45    0.17
   4  -4  -1    3.61    0.14
   4  -4  -1    3.85    0.18
   4  -4  -1    3.51    0.23
   4  -4  -1    3.60    0.25
   4  -4  -1    3.67    0.19
   4  -4  -1    3.38    0.21
   4  -4  -1    3.62    0.19
   4  -4  -1    3.26    0.19
   4  -4  -1    3.53    0.25
   4  -4  -1    3.50    0.18
   4  -4  -1    3.90    0.23
   4  -4  -1    3.52    0.19
   4  -4  -1    3.54    0.16
   4  -4  -1    3.48    0.20
   4  -4  -1    3.52    0.19
  -4   4   1    3.96    0.29
  -4   4   1    3.51    0.19
  -4   4   1    3.56    0.20
  -4   4   1    3.44    0.17
  -4   4   1    4.05    0.21
  -4   4   1    4.03    0.21
  -4   4   1    3.71    0.20
  -4   4   1    4.01    0.31
  -4   4   1    3.89    0.20
  -4   4   1    3.89    0.21
  -4   4   1    3.33    0.30
  -4   4   1    3.31    0.30
   3  -4  -1    6.13    0.26
   3  -4  -1    6.18    0.22
   3  -4  -1    6.05    0.23
   3  -4  -1    5.94    0.23
   3  -4  -1    6.14    0.26
   3  -4  -1    6.10    0.25
   3  -4  -1    6.05    0.20
   3  -4  -1    5.78    0.20
   3  -4  -1    6.04    0.24
   3  -4  -1    6.85    0.22
   3  -4  -1    6.08    0.22
   3  -4  -1    6.19    0.26
   3  -4  -1    6.13    0.21
   3  -4  -1    6.37    0.30
   3  -4  -1    6.39    0.29
   3  -4  -1    6.44    0.23
  -3   4   1    5.76    0.24
  -3   4   1    5.62    0.32
  -3   4   1    5.99    0.38
  -3   4   1    6.63    0.23
  -3   4   1    6.13    0.23
  -3   4   1    6.34    0.21
  -3   4   1    6.38    0.26
  -3   4   1    5.66    0.23
  -3   4   1    5.38    0.32
  -3   4   1    6.77    0.35
  -3   4   1    6.11    0.23
  -3   4   1    6.03    0.22
  -3   4   1    6.18    0.23
  -3   4   1    6.09    0.36
   2  -4  -1    0.52    0.07
   2  -4  -1    0.60    0.09
   2  -4  -1    0.83    0.09
   2  -4  -1    0.69    0.11
   2  -4  -1    0.56    0.10
   2  -4  -1    0.63    0.08
   2  -4  -1    0.61    0.07
   2  -4  -1    0.64    0.06
   2  -4  -1    0.54    0.07
   2  -4  -1    0.67    0.13
   2  -4  -1    0.51    0.07
   2  -4  -1    0.70    0.13
   2  -4  -1    0.53    0.06
   2  -4  -1    0.59    0.07
   2  -4  -1    0.59    0.08
   2  -4  -1    0.70    0.09
   2  -4  -1    0.59    0.06
   2  -4  -1    0.61    0.06
   2  -4  -1    0.49    0.08
  -2   4   1    0.48    0.07
  -2   4   1    0.47    0.14
  -2   4   1    0.67    0.14
  -2   4   1    0.47    0.13
  -2   4   1    0.66    0.08
  -2   4   1    0.53    0.09
  -2   4   1    0.71    0.08
  -2   4   1    0.66    0.08
  -2   4   1    0.46    0.15
  -2   4   1    0.54    0.13
  -2   4   1    0.66    0.08
  -2   4   1    0.60    0.08
  -2   4   1    0.62    0.06
   1  -4  -1    3.30    0.15
   1  -4  -1    3.31    0.17
   1  -4  -1    3.16    0.16
   1  -4  -1    3.35    0.11
   1  -4  -1    3.12    0.12
   1  -4  -1    3.34    0.11
   1  -4  -1    3.32    0.17
   1  -4  -1    3.07    0.13
   1  -4  -1    3.32    0.14
   1  -4  -1    3.18    0.11
   1  -4  -1    2.99    0.16
   1  -4  -1    3.29    0.14
   1  -4  -1    3.29    0.12
  -1   4   1    3.09    0.13
  -1   4   1    3.27    0.22
  -1   4   1    3.23    0.15
  -1   4   1    3.21    0.12
  -1   4   1    3.16    0.13
  -1   4   1    3.16    0.22
  -1   4   1    3.47    0.13
  -1   4   1    3.42    0.12
  -1   4   1    3.23    0.14
  -1   4   1    3.31    0.12
  -1   4   1    3.23    0.23
  -1   4   1    3.14    0.17
  -1   4   1    3.56    0.22
  -1   4   1    3.31    0.12
  -1   4   1    3.22    0.13
   0  -4  -1    3.35    0.19
   0  -4  -1    3.37    0.11
   0  -4  -1    3.59    0.19
   0  -4  -1    3.38    0.15
   0  -4  -1    3.36    0.18
   0  -4  -1    3.41    0.10
   0  -4  -1    3.40    0.17
   0  -4  -1    3.30    0.11
   0  -4  -1    2.71    0.19
   0  -4  -1    3.42    0.10
   0  -4  -1    3.57    0.19
   0  -4  -1    3.19    0.15
   0   4   1    3.20    0.22
   0   4   1    3.38    0.12
   0   4   1    3.25    0.19
   0   4   1    3.82    0.21
   0   4   1    3.49    0.19
   0   4   1    3.47    0.12
   0   4   1    3.59    0.12
   0   4   1    3.35    0.11
   0   4   1    3.49    0.10
   0   4   1    3.43    0.11
   0   4   1    3.23    0.20
  -1  -4  -1  195.83    5.52
  -1  -4  -1  201.35    5.24
  -1  -4  -1  203.55    4.31
  -1  -4  -1  205.00    4.68
  -1  -4  -1  198.67    4.67
  -1  -4  -1  195.62    5.52
  -1  -4  -1  207.00    4.30
  -1  -4  -1  201.46    4.67
  -1  -4  -1  201.33    4.78
   1   4   1  201.44    4.34
   1   4   1  194.07    4.82
   1   4   1  209.32    4.36
   1   4   1  211.94    5.25
   1   4   1  197.55    4.37
   1   4   1  209.69    5.01
   1   4   1  203.68    4.79
   1   4   1  185.41    4.56
   1   4   1  202.12    5.02
   1   4   1  201.71    5.01
  -2  -4  -1   57.73    1.43
  -2  -4  -1   55.19    1.23
  -2  -4  -1   56.10    1.61
  -2  -4  -1   56.65    1.23
  -2  -4  -1   55.31    1.36
  -2  -4  -1   57.79    1.64
  -2  -4  -1   54.45    1.26
  -2  -4  -1   56.11    1.24
  -2  -4  -1   61.04    1.61
   2   4   1   56.64    1.27
   2   4   1   56.69    1.64
   2   4   1   58.43    1.73
   2   4   1   56.50    1.57
   2   4   1   56.44    1.26
   2   4   1   56.26    1.57
   2   4   1   54.52    1.32
   2   4   1   55.74    1.47
  -3  -4  -1    0.94    0.10
  -3  -4  -1    0.82    0.08
  -3  -4  -1    0.91    0.08
  -3  -4  -1    0.89    0.05
  -3  -4  -1    0.88    0.12
  -3  -4  -1    0.84    0.07
  -3  -4  -1    0.77    0.12
  -3  -4  -1    0.93    0.12
  -3  -4  -1    1.23    0.14
  -3  -4  -1    1.01    0.06
  -3  -4  -1    0.85    0.07
  -3  -4  -1    0.75    0.17
   3   4   1    0.69    0.14
   3   4   1    1.06    0.08
   3   4   1    1.00    0.10
   3   4   1    0.81    0.17
   3   4   1    0.93    0.09
   3   4   1    0.91    0.06
   3   4   1    0.82    0.09
   3   4   1    0.96    0.19
   3   4   1    1.11    0.10
  -4  -4  -1   11.36    0.33
  -4  -4  -1   11.22    0.44
  -4  -4  -1   10.71    0.45
  -4  -4  -1   10.75    0.28
  -4  -4  -1   11.19    0.28
  -4  -4  -1   11.66    0.34
  -4  -4  -1   11.78    0.41
  -4  -4  -1   11.06    0.30
  -4  -4  -1   11.62    0.33
  -4  -4  -1   12.07    0.47
  -4  -4  -1   11.36    0.38
  -4  -4  -1   11.40    0.56
  -4  -4  -1   11.43    0.33
  -4  -4  -1   11.55    0.31
   4   4   1   10.47    0.57
   4   4   1   10.95    0.35
   4   4   1   10.90    0.35
   4   4   1   11.43    0.32
   4   4   1   11.59    0.35
   4   4   1   11.21    0.36
   4   4   1   11.19    0.35
   4   4   1   11.99    0.54
   4   4   1   11.76    0.35
   4   4   1   11.42    0.37
   4   4   1   11.26    0.36
   4   4   1   11.47    0.35
  -5  -4  -1    0.74    0.15
  -5  -4  -1    0.49    0.15
  -5  -4  -1    0.50    0.08
  -5  -4  -1    0.55    0.05
  -5  -4  -1    0.55    0.16
  -5  -4  -1    0.40    0.08
  -5  -4  -1    0.60    0.11
  -5  -4  -1    0.50    0.19
  -5  -4  -1    0.66    0.10
  -5  -4  -1    0.77    0.11
  -5  -4  -1    0.52    0.07
  -5  -4  -1    0.50    0.12
  -5  -4  -1    0.54    0.13
  -5  -4  -1    0.47    0.11
  -5  -4  -1    0.68    0.10
   5   4   1    0.43    0.11
   5   4   1    0.70    0.12
   5   4   1    0.50    0.20
   5   4   1    0.42    0.11
   5   4   1    0.75    0.12
   5   4   1    0.54    0.11
   5   4   1    0.48    0.18
  -6  -4  -1    0.48    0.10
  -6  -4  -1    0.24    0.15
  -6  -4  -1    0.32    0.12
  -6  -4  -1    0.19    0.18
  -6  -4  -1    0.27    0.07
  -6  -4  -1    0.24    0.11
  -6  -4  -1    0.44    0.11
  -6  -4  -1    0.36    0.17
  -6  -4  -1    0.51    0.13
  -6  -4  -1    0.35    0.10
  -6  -4  -1    0.37    0.08
  -6  -4  -1    0.15    0.06
   6   4   1    0.43    0.19
   6   4   1    0.11    0.19
   6   4   1    0.34    0.12
   6   4   1    0.53    0.13
   6   4   1    0.38    0.12
   6   4   1    0.14    0.11
  -7  -4  -1   -0.16    0.17
  -7  -4  -1    0.19    0.07
  -7  -4  -1    0.15    0.07
  -7  -4  -1    0.16    0.13
  -7  -4  -1    0.13    0.08
  -7  -4  -1    0.18    0.11
  -7  -4  -1    0.08    0.11
  -7  -4  -1    0.04    0.09
  -7  -4  -1   -0.17    0.15
  -7  -4  -1    0.10    0.11
   7   4   1    0.17    0.13
   7   4   1    0.26    0.13
   7   4   1    0.41    0.20
   7   4   1    0.29    0.14
   7   4   1    0.19    0.22
   7   4   1    0.05    0.17
   7   4   1    0.23    0.13
  -8  -4  -1    1.27    0.17
  -8  -4  -1    1.14    0.13
  -8  -4  -1    1.53    0.29
  -8  -4  -1    1.16    0.10
  -8  -4  -1    1.25    0.18
  -8  -4  -1    1.29    0.15
  -8  -4  -1    1.08    0.10
  -8  -4  -1    1.00    0.17
   8   4   1    1.29    0.19
   8   4   1    1.48    0.33
   8   4   1    0.89    0.19
   8   4   1    1.46    0.21
   8   4   1    1.47    0.31
   8   4   1    0.99    0.18
  -9  -4  -1   -0.07    0.05
  -9  -4  -1   -0.09    0.13
  -9  -4  -1   -0.14    0.11
  -9  -4  -1   -0.05    0.13
  -9  -4  -1   -0.01    0.11
  -9  -4  -1    0.12    0.10
   9   4   1    0.03    0.15
   9   4   1    0.31    0.16
   9   4   1    0.10    0.15
   9   4   1    0.02    0.15
 -10  -4  -1    0.59    0.17
 -10  -4  -1    0.36    0.12
 -10  -4  -1    0.37    0.17
  10   4   1    0.00    0.17
  10   4   1    0.43    0.20
  10   4   1    0.22    0.19
  10   4   1    0.39    0.18
  11  -5  -1   -0.15    0.17
  11  -5  -1    0.15    0.19
  11  -5  -1   -0.24    0.17
  11  -5  -1    0.00    0.19
 -11   5   1   -0.11    0.19
 -11   5   1    0.18    0.20
 -11   5   1    0.10    0.19
 -11   5   1    0.33    0.19
 -11   5   1    0.12    0.19
  10  -5  -1    8.14    0.46
  10  -5  -1    8.36    0.45
  10  -5  -1    7.97    0.47
  10  -5  -1    8.27    0.43
 -10   5   1    8.96    0.48
 -10   5   1    8.70    0.48
 -10   5   1    7.73    0.46
 -10   5   1    8.45    0.46
 -10   5   1    8.25    0.46
 -10   5   1    8.25    0.48
   9  -5  -1    0.59    0.18
   9  -5  -1    0.15    0.16
   9  -5  -1    0.64    0.18
   9  -5  -1    0.70    0.20
   9  -5  -1    0.63    0.18
  -9   5   1    0.75    0.17
  -9   5   1    0.62    0.20
  -9   5   1    0.59    0.19
  -9   5   1    0.42    0.18
  -9   5   1    0.75    0.20
  -9   5   1    0.96    0.20
   8  -5  -1    0.54    0.16
   8  -5  -1    0.21    0.15
   8  -5  -1    0.43    0.17
   8  -5  -1    0.09    0.13
   8  -5  -1    0.27    0.15
  -8   5   1    0.27    0.14
  -8   5   1    0.24    0.14
  -8   5   1    0.26    0.15
  -8   5   1    0.08    0.19
  -8   5   1    0.38    0.16
  -8   5   1    0.25    0.20
  -8   5   1   -0.10    0.18
  -8   5   1    0.86    0.19
  -8   5   1    0.39    0.14
   7  -5  -1    1.79    0.21
   7  -5  -1    1.63    0.21
   7  -5  -1    1.67    0.20
   7  -5  -1    1.80    0.19
   7  -5  -1    2.05    0.21
   7  -5  -1    1.97    0.21
  -7   5   1    1.40    0.28
  -7   5   1    1.94    0.21
  -7   5   1    1.56    0.21
  -7   5   1    1.65    0.22
  -7   5   1    2.10    0.32
  -7   5   1    2.15    0.24
  -7   5   1    1.74    0.21
  -7   5   1    2.20    0.22
  -7   5   1    2.30    0.20
  -7   5   1    2.12    0.32
   6  -5  -1    0.00    0.11
   6  -5  -1   -0.01    0.11
   6  -5  -1    0.02    0.09
   6  -5  -1   -0.17    0.10
   6  -5  -1    0.01    0.12
   6  -5  -1   -0.03    0.10
   6  -5  -1   -0.10    0.10
  -6   5   1    0.01    0.11
  -6   5   1    0.14    0.15
  -6   5   1   -0.05    0.10
  -6   5   1   -0.15    0.11
  -6   5   1   -0.06    0.10
  -6   5   1    0.04    0.11
  -6   5   1    0.01    0.15
  -6   5   1    0.04    0.11
  -6   5   1   -0.07    0.15
  -6   5   1    0.06    0.09
  -6   5   1   -0.17    0.13
   5  -5  -1   45.46    1.13
   5  -5  -1   45.25    1.12
   5  -5  -1   45.06    1.12
   5  -5  -1   45.32    1.28
   5  -5  -1   45.06    1.12
   5  -5  -1   45.96    1.15
   5  -5  -1   45.42    1.44
   5  -5  -1   45.18    1.14
   5  -5  -1   44.35    1.21
   5  -5  -1   46.12    1.12
   5  -5  -1   45.41    1.10
  -5   5   1   46.49    1.12
  -5   5   1   42.00    1.37
  -5   5   1   45.55    1.16
  -5   5   1   44.81    1.13
  -5   5   1   44.75    1.44
  -5   5   1   46.05    1.15
  -5   5   1   45.82    1.13
  -5   5   1   46.65    1.20
  -5   5   1   44.85    1.15
  -5   5   1   44.29    1.42
  -5   5   1   45.59    1.15
  -5   5   1   45.61    1.42
   4  -5  -1   40.22    0.95
   4  -5  -1   37.97    1.24
   4  -5  -1   39.47    0.98
   4  -5  -1   38.65    1.05
   4  -5  -1   39.48    0.99
   4  -5  -1   40.41    1.09
   4  -5  -1   38.52    0.95
   4  -5  -1   39.32    0.95
   4  -5  -1   38.52    0.93
   4  -5  -1   38.88    0.93
   4  -5  -1   39.74    1.24
   4  -5  -1   40.90    1.08
   4  -5  -1   38.60    0.95
   4  -5  -1   38.55    0.96
   4  -5  -1   38.59    0.95
   4  -5  -1   39.47    0.97
   4  -5  -1   39.59    1.04
  -4   5   1   39.39    0.96
  -4   5   1   37.79    1.20
  -4   5   1   38.47    1.22
  -4   5   1   38.27    0.99
  -4   5   1   39.42    0.98
  -4   5   1   37.68    1.22
  -4   5   1   39.33    1.03
  -4   5   1   38.99    1.26
  -4   5   1   39.28    0.98
  -4   5   1   37.85    0.96
  -4   5   1   38.11    0.98
  -4   5   1   39.58    0.96
   3  -5  -1    6.04    0.31
   3  -5  -1    6.50    0.23
   3  -5  -1    6.27    0.20
   3  -5  -1    6.52    0.26
   3  -5  -1    6.17    0.24
   3  -5  -1    6.40    0.19
   3  -5  -1    6.35    0.21
   3  -5  -1    6.21    0.21
   3  -5  -1    6.21    0.23
   3  -5  -1    6.21    0.30
   3  -5  -1    6.14    0.23
   3  -5  -1    6.30    0.26
   3  -5  -1    6.46    0.26
   3  -5  -1    6.23    0.22
   3  -5  -1    5.99    0.20
   3  -5  -1    6.13    0.23
   3  -5  -1    6.58    0.26
  -3   5   1    6.50    0.24
  -3   5   1    6.57    0.24
  -3   5   1    6.16    0.36
  -3   5   1    6.33    0.21
  -3   5   1    6.42    0.23
  -3   5   1    6.59    0.38
  -3   5   1    6.69    0.26
  -3   5   1    6.14    0.36
  -3   5   1    5.68    0.36
  -3   5   1    6.47    0.25
  -3   5   1    6.22    0.24
  -3   5   1    6.49    0.25
  -3   5   1    5.86    0.24
   2  -5  -1    3.59    0.18
   2  -5  -1    3.47    0.17
   2  -5  -1    3.60    0.17
   2  -5  -1    3.57    0.15
   2  -5  -1    3.49    0.15
   2  -5  -1    3.55    0.16
   2  -5  -1    3.72    0.14
   2  -5  -1    3.63    0.12
   2  -5  -1    3.46    0.14
   2  -5  -1    3.62    0.20
   2  -5  -1    3.63    0.12
   2  -5  -1    3.55    0.15
   2  -5  -1    3.74    0.19
   2  -5  -1    3.50    0.21
  -2   5   1    3.52    0.12
  -2   5   1    3.61    0.16
  -2   5   1    3.83    0.16
  -2   5   1    3.52    0.25
  -2   5   1    3.40    0.28
  -2   5   1    3.15    0.15
  -2   5   1    3.29    0.16
  -2   5   1    2.58    0.26
  -2   5   1    3.82    0.27
  -2   5   1    3.57    0.18
   1  -5  -1   54.23    1.52
   1  -5  -1   54.63    1.52
   1  -5  -1   55.19    1.35
   1  -5  -1   52.43    1.53
   1  -5  -1   53.34    1.18
   1  -5  -1   53.04    1.31
   1  -5  -1   52.39    1.29
   1  -5  -1   54.99    1.29
  -1   5   1   51.61    1.21
  -1   5   1   52.42    1.37
  -1   5   1   53.41    1.21
  -1   5   1   53.79    1.45
  -1   5   1   53.60    1.20
  -1   5   1   53.88    1.25
  -1   5   1   54.14    1.42
  -1   5   1   53.30    1.25
  -1   5   1   54.08    1.41
  -1   5   1   54.29    1.25
  -1   5   1   52.16    1.52
  -1   5   1   54.44    1.30
  -1   5   1   53.05    1.28
  -1   5   1   53.24    1.46
  -1   5   1   52.46    1.42
   0  -5  -1   20.96    0.64
   0  -5  -1   21.97    0.68
   0  -5  -1   20.43    0.60
   0  -5  -1   21.55    0.64
   0  -5  -1   22.19    0.72
   0  -5  -1   21.61    0.54
   0  -5  -1   21.64    0.53
   0   5   1   22.92    0.73
   0   5   1   21.09    0.54
   0   5   1   21.99    0.59
   0   5   1   21.22    0.66
   0   5   1   21.28    0.51
   0   5   1   22.15    0.68
   0   5   1   22.04    0.66
   0   5   1   22.29    0.51
   0   5   1   21.97    0.68
   0   5   1   21.45    0.50
   0   5   1   21.04    0.51
   0   5   1   21.54    0.50
  -1  -5  -1   30.52    0.89
  -1  -5  -1   30.62    0.97
  -1  -5  -1   32.54    0.85
  -1  -5  -1   30.94    0.75
  -1  -5  -1   30.97    0.75
  -1  -5  -1   30.50    0.89
   1   5   1   31.78    0.93
   1   5   1   30.71    0.92
   1   5   1   30.76    0.71
   1   5   1   30.36    0.71
   1   5   1   30.98    0.70
   1   5   1   30.59    0.95
   1   5   1   31.76    0.88
   1   5   1   32.24    0.97
   1   5   1   30.60    0.84
  -2  -5  -1    1.78    0.14
  -2  -5  -1    1.96    0.17
  -2  -5  -1    1.65    0.15
  -2  -5  -1    1.76    0.07
  -2  -5  -1    1.75    0.07
  -2  -5  -1    1.55    0.21
  -2  -5  -1    1.86    0.11
   2   5   1    1.73    0.23
   2   5   1    2.06    0.14
   2   5   1    1.40    0.08
   2   5   1    1.93    0.11
   2   5   1    1.72    0.11
   2   5   1    1.40    0.19
   2   5   1    1.57    0.11
   2   5   1    1.65    0.10
   2   5   1    1.82    0.17
  -3  -5  -1   27.10    0.71
  -3  -5  -1   26.55    0.63
  -3  -5  -1   27.32    0.85
  -3  -5  -1   27.94    0.79
  -3  -5  -1   26.73    0.96
  -3  -5  -1   23.60    0.84
   3   5   1   26.27    0.91
   3   5   1   27.07    0.69
   3   5   1   27.45    0.66
   3   5   1   26.62    0.66
   3   5   1   27.86    0.76
   3   5   1   27.76    0.81
   3   5   1   27.08    1.01
  -4  -5  -1    0.53    0.13
  -4  -5  -1    0.27    0.17
  -4  -5  -1    0.40    0.08
  -4  -5  -1    0.66    0.14
  -4  -5  -1    0.41    0.07
  -4  -5  -1    0.48    0.07
  -4  -5  -1    0.45    0.10
  -4  -5  -1    0.50    0.13
  -4  -5  -1    0.29    0.10
   4   5   1    0.38    0.09
   4   5   1    0.44    0.17
   4   5   1    0.45    0.10
   4   5   1    0.55    0.08
   4   5   1    0.43    0.10
   4   5   1    0.71    0.11
   4   5   1    0.48    0.10
   4   5   1    0.48    0.20
  -5  -5  -1   13.00    0.37
  -5  -5  -1   13.11    0.55
  -5  -5  -1   12.53    0.66
  -5  -5  -1   13.37    0.38
  -5  -5  -1   12.94    0.52
  -5  -5  -1   13.48    0.46
  -5  -5  -1   13.28    0.54
  -5  -5  -1   13.45    0.32
  -5  -5  -1   13.33    0.39
  -5  -5  -1   12.79    0.48
   5   5   1   13.17    0.42
   5   5   1   13.54    0.43
   5   5   1   13.29    0.64
   5   5   1   12.08    0.68
   5   5   1   12.60    0.42
   5   5   1   12.84    0.39
  -6  -5  -1   19.49    0.76
  -6  -5  -1   21.94    0.59
  -6  -5  -1   22.52    0.80
  -6  -5  -1   20.38    0.52
  -6  -5  -1   20.11    0.67
  -6  -5  -1   20.82    0.93
  -6  -5  -1   20.87    0.79
  -6  -5  -1   21.92    0.69
  -6  -5  -1   20.52    0.52
  -6  -5  -1   20.98    0.56
  -6  -5  -1   21.25    0.58
   6   5   1   20.61    0.62
   6   5   1   20.08    0.62
   6   5   1   20.33    0.62
   6   5   1   19.96    0.88
   6   5   1   20.52    0.59
   6   5   1   19.28    0.95
  -7  -5  -1    1.80    0.28
  -7  -5  -1    1.82    0.17
  -7  -5  -1    2.09    0.19
  -7  -5  -1    2.32    0.19
  -7  -5  -1    2.16    0.37
  -7  -5  -1    1.77    0.27
  -7  -5  -1    1.65    0.13
  -7  -5  -1    1.93    0.22
   7   5   1    1.90    0.21
   7   5   1    1.62    0.31
   7   5   1    1.94    0.20
   7   5   1    2.30    0.22
   7   5   1    2.10    0.22
   7   5   1    2.24    0.39
   7   5   1    1.69    0.31
  -8  -5  -1    0.11    0.12
  -8  -5  -1    0.17    0.12
  -8  -5  -1    0.15    0.08
  -8  -5  -1   -0.13    0.14
  -8  -5  -1    0.08    0.11
   8   5   1   -0.06    0.13
   8   5   1   -0.14    0.12
   8   5   1    0.06    0.14
   8   5   1   -0.01    0.14
  -9  -5  -1    0.42    0.10
  -9  -5  -1    0.66    0.17
  -9  -5  -1    0.61    0.15
   9   5   1    0.29    0.17
   9   5   1    0.61    0.18
   9   5   1    0.48    0.17
   9   5   1    0.90    0.20
 -10  -5  -1    1.22    0.20
 -10  -5  -1    0.96    0.20
  10   5   1    1.35    0.24
  10   5   1    1.18    0.23
  10   5   1    1.16    0.23
  10  -6  -1    0.05    0.17
  10  -6  -1    0.04    0.17
  10  -6  -1   -0.01    0.16
  10  -6  -1    0.14    0.20
 -10   6   1    0.11    0.19
 -10   6   1    0.11    0.20
 -10   6   1    0.04    0.17
 -10   6   1   -0.21    0.14
 -10   6   1    0.10    0.18
 -10   6   1   -0.09    0.17
   9  -6  -1    0.37    0.17
   9  -6  -1    0.43    0.19
   9  -6  -1    0.27    0.17
   9  -6  -1    0.21    0.16
  -9   6   1    0.26    0.16
  -9   6   1    0.09    0.15
  -9   6   1    0.47    0.19
  -9   6   1    0.23    0.19
  -9   6   1    0.51    0.19
  -9   6   1    0.29    0.19
   8  -6  -1    0.09    0.15
   8  -6  -1    0.14    0.14
   8  -6  -1    0.08    0.13
   8  -6  -1   -0.02    0.13
   8  -6  -1   -0.08    0.14
  -8   6   1   -0.04    0.21
  -8   6   1    0.04    0.13
  -8   6   1   -0.08    0.13
  -8   6   1   -0.03    0.14
  -8   6   1   -0.13    0.12
  -8   6   1   -0.28    0.12
  -8   6   1   -0.16    0.18
  -8   6   1    0.27    0.15
   7  -6  -1    3.44    0.28
   7  -6  -1    3.50    0.27
   7  -6  -1    3.56    0.25
   7  -6  -1    3.83    0.25
   7  -6  -1    3.36    0.24
   7  -6  -1    3.49    0.28
  -7   6   1    3.27    0.27
  -7   6   1    3.37    0.30
  -7   6   1    3.60    0.30
  -7   6   1    3.72    0.25
  -7   6   1    3.89    0.29
  -7   6   1    3.98    0.27
  -7   6   1    3.86    0.43
  -7   6   1    3.63    0.28
  -7   6   1    3.56    0.41
  -7   6   1    3.30    0.40
   6  -6  -1    0.09    0.10
   6  -6  -1    0.27    0.10
   6  -6  -1    0.22    0.11
   6  -6  -1    0.16    0.12
   6  -6  -1    0.15    0.12
   6  -6  -1    0.18    0.11
  -6   6   1    0.04    0.11
  -6   6   1    0.09    0.12
  -6   6   1    0.10    0.12
  -6   6   1    0.34    0.13
  -6   6   1   -0.02    0.17
  -6   6   1    0.19    0.10
  -6   6   1    0.05    0.17
  -6   6   1    0.38    0.13
  -6   6   1    0.06    0.17
  -6   6   1    0.13    0.18
  -6   6   1    0.25    0.14
   5  -6  -1    3.92    0.23
   5  -6  -1    3.89    0.22
   5  -6  -1    3.85    0.20
   5  -6  -1    4.19    0.21
   5  -6  -1    4.03    0.22
   5  -6  -1    4.09    0.20
   5  -6  -1    3.87    0.25
   5  -6  -1    3.95    0.31
   5  -6  -1    4.11    0.25
   5  -6  -1    3.86    0.23
  -5   6   1    4.00    0.24
  -5   6   1    3.90    0.21
  -5   6   1    4.16    0.26
  -5   6   1    4.34    0.25
  -5   6   1    4.05    0.24
  -5   6   1    4.00    0.24
  -5   6   1    3.53    0.37
  -5   6   1    3.51    0.36
  -5   6   1    3.56    0.37
  -5   6   1    4.53    0.24
  -5   6   1    3.53    0.37
   4  -6  -1    5.13    0.21
   4  -6  -1    5.18    0.32
   4  -6  -1    4.85    0.18
   4  -6  -1    4.99    0.27
   4  -6  -1    4.55    0.23
   4  -6  -1    5.24    0.24
   4  -6  -1    5.03    0.23
   4  -6  -1    4.84    0.25
   4  -6  -1    5.14    0.19
   4  -6  -1    5.34    0.21
   4  -6  -1    5.10    0.31
   4  -6  -1    5.10    0.26
   4  -6  -1    5.04    0.22
   4  -6  -1    4.58    0.22
   4  -6  -1    5.11    0.21
   4  -6  -1    5.20    0.22
  -4   6   1    4.89    0.21
  -4   6   1    5.24    0.24
  -4   6   1    5.11    0.23
  -4   6   1    4.47    0.38
  -4   6   1    4.34    0.35
  -4   6   1    4.43    0.36
  -4   6   1    4.61    0.26
  -4   6   1    4.63    0.40
  -4   6   1    5.08    0.25
  -4   6   1    4.94    0.24
  -4   6   1    4.76    0.24
   3  -6  -1    1.14    0.12
   3  -6  -1    0.96    0.10
   3  -6  -1    1.07    0.13
   3  -6  -1    1.16    0.11
   3  -6  -1    1.13    0.16
   3  -6  -1    1.08    0.11
   3  -6  -1    1.03    0.12
   3  -6  -1    1.13    0.07
   3  -6  -1    1.21    0.13
   3  -6  -1    1.16    0.08
   3  -6  -1    1.01    0.15
   3  -6  -1    1.02    0.07
   3  -6  -1    0.92    0.08
   3  -6  -1    0.95    0.11
   3  -6  -1    1.06    0.10
  -3   6   1    0.95    0.12
  -3   6   1    1.05    0.12
  -3   6   1    0.95    0.19
  -3   6   1    1.22    0.12
  -3   6   1    1.18    0.12
  -3   6   1    1.22    0.10
  -3   6   1    0.93    0.12
  -3   6   1    0.82    0.18
  -3   6   1    1.14    0.22
  -3   6   1    0.97    0.12
  -3   6   1    1.13    0.12
  -3   6   1    1.07    0.19
   2  -6  -1   20.53    0.68
   2  -6  -1   20.40    0.55
   2  -6  -1   21.15    0.49
   2  -6  -1   21.83    0.61
   2  -6  -1   20.35    0.67
   2  -6  -1   20.97    0.51
   2  -6  -1   20.89    0.57
   2  -6  -1   21.04    0.58
   2  -6  -1   21.01    0.59
   2  -6  -1   20.85    0.49
   2  -6  -1   21.23    0.51
   2  -6  -1   20.81    0.55
  -2   6   1   20.84    0.55
  -2   6   1   20.17    0.78
  -2   6   1   20.79    0.72
  -2   6   1   19.91    0.74
  -2   6   1   19.62    0.72
  -2   6   1   20.82    0.61
  -2   6   1   20.27    0.53
  -2   6   1   20.30    0.53
  -2   6   1   20.62    0.54
  -2   6   1   20.81    0.48
   1  -6  -1    4.07    0.12
   1  -6  -1    4.40    0.17
   1  -6  -1    3.73    0.20
   1  -6  -1    3.66    0.22
   1  -6  -1    4.42    0.21
   1  -6  -1    4.63    0.17
   1  -6  -1    4.14    0.22
  -1   6   1    4.15    0.20
  -1   6   1    4.16    0.16
  -1   6   1    4.49    0.23
  -1   6   1    3.97    0.15
  -1   6   1    4.07    0.16
  -1   6   1    3.93    0.14
  -1   6   1    4.46    0.29
  -1   6   1    4.10    0.29
  -1   6   1    4.14    0.16
  -1   6   1    4.13    0.16
  -1   6   1    3.94    0.19
  -1   6   1    4.14    0.16
  -1   6   1    4.19    0.26
  -1   6   1    4.53    0.30
   0  -6  -1   12.59    0.42
   0  -6  -1   12.23    0.41
   0  -6  -1   12.10    0.34
   0  -6  -1   12.74    0.43
   0  -6  -1   12.96    0.34
   0  -6  -1   12.38    0.47
   0  -6  -1   12.69    0.41
   0   6   1   13.34    0.48
   0   6   1   12.84    0.39
   0   6   1   12.48    0.32
   0   6   1   12.89    0.49
   0   6   1   12.74    0.31
   0   6   1   13.10    0.46
   0   6   1   12.66    0.32
   0   6   1   12.98    0.47
   0   6   1   12.56    0.34
   0   6   1   12.61    0.32
   0   6   1   12.31    0.51
   0   6   1   12.45    0.32
   0   6   1   12.42    0.32
  -1  -6  -1    6.72    0.30
  -1  -6  -1    6.61    0.25
  -1  -6  -1    6.41    0.25
  -1  -6  -1    6.84    0.36
  -1  -6  -1    6.90    0.21
  -1  -6  -1    6.87    0.20
   1   6   1    6.83    0.20
   1   6   1    7.49    0.37
   1   6   1    6.91    0.34
   1   6   1    7.46    0.35
   1   6   1    6.71    0.36
   1   6   1    6.85    0.20
   1   6   1    6.92    0.20
   1   6   1    7.16    0.33
   1   6   1    7.35    0.31
  -2  -6  -1   17.31    0.56
  -2  -6  -1   16.99    0.68
  -2  -6  -1   16.91    0.56
  -2  -6  -1   17.44    0.46
  -2  -6  -1   17.35    0.46
   2   6   1   17.73    0.57
   2   6   1   17.48    0.74
   2   6   1   17.30    0.51
   2   6   1   17.80    0.53
   2   6   1   17.13    0.43
   2   6   1   17.65    0.44
   2   6   1   16.51    0.66
   2   6   1   18.17    0.44
   2   6   1   17.34    0.44
   2   6   1   18.03    0.60
  -3  -6  -1    0.19    0.11
  -3  -6  -1    0.20    0.07
  -3  -6  -1    0.34    0.04
  -3  -6  -1    0.07    0.14
  -3  -6  -1    0.13    0.10
  -3  -6  -1    0.22    0.10
   3   6   1    0.24    0.15
   3   6   1    0.43    0.08
   3   6   1    0.20    0.17
   3   6   1    0.32    0.11
   3   6   1    0.23    0.07
   3   6   1    0.24    0.07
  -4  -6  -1    0.29    0.18
  -4  -6  -1    0.11    0.12
  -4  -6  -1    0.13    0.06
  -4  -6  -1    0.10    0.09
  -4  -6  -1    0.08    0.09
  -4  -6  -1    0.09    0.11
  -4  -6  -1   -0.09    0.10
   4   6   1    0.12    0.15
   4   6   1    0.12    0.08
   4   6   1    0.05    0.08
   4   6   1    0.18    0.07
   4   6   1    0.02    0.15
   4   6   1    0.24    0.06
  -5  -6  -1    0.81    0.14
  -5  -6  -1    0.69    0.16
  -5  -6  -1    0.79    0.23
  -5  -6  -1    0.83    0.10
  -5  -6  -1    0.83    0.17
  -5  -6  -1    0.80    0.08
  -5  -6  -1    0.38    0.12
  -5  -6  -1    0.55    0.16
   5   6   1    0.71    0.13
   5   6   1    0.84    0.13
   5   6   1    0.81    0.22
   5   6   1    1.02    0.12
   5   6   1    0.81    0.25
   5   6   1    0.95    0.13
  -6  -6  -1    5.18    0.37
  -6  -6  -1    5.46    0.30
  -6  -6  -1    5.09    0.21
  -6  -6  -1    5.89    0.31
  -6  -6  -1    5.29    0.33
  -6  -6  -1    5.51    0.24
  -6  -6  -1    5.38    0.36
  -6  -6  -1    4.97    0.49
   6   6   1    5.29    0.28
   6   6   1    4.97    0.27
   6   6   1    5.51    0.28
   6   6   1    6.38    0.49
   6   6   1    4.65    0.52
   6   6   1    5.61    0.27
  -7  -6  -1    0.43    0.12
  -7  -6  -1    0.62    0.11
  -7  -6  -1    0.74    0.22
  -7  -6  -1    0.69    0.18
   7   6   1    0.34    0.14
   7   6   1    0.61    0.25
   7   6   1    0.67    0.15
   7   6   1    0.31    0.23
   7   6   1    1.16    0.33
   7   6   1    0.35    0.14
  -8  -6  -1    0.05    0.15
  -8  -6  -1   -0.08    0.10
  -8  -6  -1    0.02    0.11
   8   6   1   -0.16    0.14
   8   6   1    0.10    0.14
   8   6   1   -0.03    0.14
  -9  -6  -1    0.13    0.12
  -9  -6  -1    0.11    0.13
   9   6   1    0.01    0.16
   9   6   1    0.13    0.15
   9   6   1   -0.01    0.15
 -10  -6  -1    0.88    0.18
  10   6   1    0.71    0.21
  10   6   1    0.31    0.18
  10   6   1    0.61    0.22
  10  -7  -1    1.90    0.23
  10  -7  -1    2.05    0.25
  10  -7  -1    1.85    0.27
  10  -7  -1    1.92    0.27
  10  -7  -1    1.76    0.27
 -10   7   1    2.08    0.29
 -10   7   1    2.01    0.28
 -10   7   1    2.05    0.29
 -10   7   1    1.50    0.28
 -10   7   1    1.99    0.31
   9  -7  -1    9.82    0.42
   9  -7  -1    9.55    0.45
   9  -7  -1    8.95    0.47
   9  -7  -1    8.23    0.44
   9  -7  -1   10.37    0.42
   9  -7  -1    8.50    0.42
  -9   7   1    9.44    0.48
  -9   7   1   10.21    0.52
  -9   7   1    9.34    0.48
  -9   7   1    8.75    0.43
  -9   7   1    9.35    0.47
   8  -7  -1    1.52    0.19
   8  -7  -1    1.93    0.21
   8  -7  -1    2.06    0.20
   8  -7  -1    1.70    0.23
   8  -7  -1    1.95    0.24
   8  -7  -1    1.97    0.23
  -8   7   1    1.77    0.25
  -8   7   1    2.05    0.36
  -8   7   1    1.69    0.24
  -8   7   1    1.77    0.24
  -8   7   1    2.06    0.22
  -8   7   1    1.65    0.24
   7  -7  -1    0.63    0.15
   7  -7  -1    0.42    0.13
   7  -7  -1    0.55    0.13
   7  -7  -1    0.27    0.15
   7  -7  -1    0.50    0.12
   7  -7  -1    0.75    0.16
  -7   7   1    0.47    0.16
  -7   7   1    0.60    0.15
  -7   7   1    0.63    0.24
  -7   7   1    0.59    0.25
  -7   7   1    0.69    0.17
  -7   7   1    0.40    0.15
  -7   7   1    0.67    0.25
  -7   7   1    0.51    0.17
  -7   7   1    0.48    0.17
   6  -7  -1    0.12    0.08
   6  -7  -1   -0.05    0.11
   6  -7  -1    0.05    0.09
   6  -7  -1    0.04    0.09
   6  -7  -1    0.02    0.11
   6  -7  -1    0.04    0.11
  -6   7   1    0.09    0.12
  -6   7   1    0.08    0.11
  -6   7   1   -0.09    0.11
  -6   7   1   -0.10    0.13
  -6   7   1    0.12    0.19
  -6   7   1    0.07    0.17
  -6   7   1    0.07    0.18
  -6   7   1   -0.04    0.10
   5  -7  -1    1.20    0.15
   5  -7  -1    1.56    0.16
   5  -7  -1    1.29    0.17
   5  -7  -1    1.27    0.21
   5  -7  -1    1.60    0.14
   5  -7  -1    1.48    0.12
   5  -7  -1    1.18    0.14
  -5   7   1    1.43    0.26
  -5   7   1    1.42    0.27
  -5   7   1    1.63    0.19
  -5   7   1    1.51    0.18
  -5   7   1    1.48    0.17
  -5   7   1    1.28    0.15
  -5   7   1    1.17    0.25
  -5   7   1    1.51    0.27
   4  -7  -1    1.77    0.15
   4  -7  -1    1.76    0.18
   4  -7  -1    2.11    0.23
   4  -7  -1    2.12    0.19
   4  -7  -1    1.84    0.23
   4  -7  -1    1.99    0.14
   4  -7  -1    2.02    0.10
   4  -7  -1    1.96    0.16
   4  -7  -1    1.95    0.16
   4  -7  -1    1.88    0.12
   4  -7  -1    1.68    0.12
   4  -7  -1    2.05    0.15
  -4   7   1    1.83    0.28
  -4   7   1    1.98    0.18
  -4   7   1    1.74    0.27
  -4   7   1    2.07    0.18
  -4   7   1    1.63    0.26
  -4   7   1    2.15    0.19
  -4   7   1    1.68    0.14
  -4   7   1    1.96    0.29
   3  -7  -1    3.29    0.19
   3  -7  -1    3.04    0.25
   3  -7  -1    3.02    0.17
   3  -7  -1    2.88    0.24
   3  -7  -1    3.45    0.17
   3  -7  -1    3.01    0.14
   3  -7  -1    3.13    0.21
   3  -7  -1    2.70    0.17
   3  -7  -1    2.94    0.15
   3  -7  -1    3.32    0.20
   3  -7  -1    3.16    0.21
  -3   7   1    3.50    0.33
  -3   7   1    2.98    0.18
  -3   7   1    3.09    0.32
  -3   7   1    2.83    0.31
  -3   7   1    2.13    0.30
  -3   7   1    3.13    0.20
  -3   7   1    3.19    0.18
  -3   7   1    3.17    0.19
  -3   7   1    3.39    0.16
   2  -7  -1    5.02    0.28
   2  -7  -1    5.04    0.26
   2  -7  -1    5.17    0.25
   2  -7  -1    5.12    0.22
   2  -7  -1    5.25    0.18
   2  -7  -1    5.23    0.27
   2  -7  -1    5.36    0.23
  -2   7   1    5.24    0.36
  -2   7   1    5.16    0.20
  -2   7   1    4.68    0.35
  -2   7   1    4.87    0.21
  -2   7   1    5.42    0.22
  -2   7   1    5.11    0.37
  -2   7   1    5.50    0.25
  -2   7   1    4.85    0.33
  -2   7   1    5.35    0.21
   1  -7  -1   11.37    0.41
   1  -7  -1   11.64    0.35
   1  -7  -1   12.19    0.42
   1  -7  -1   12.00    0.35
   1  -7  -1   11.23    0.42
   1  -7  -1   11.10    0.42
  -1   7   1   11.99    0.41
  -1   7   1   11.14    0.34
  -1   7   1   12.11    0.56
  -1   7   1   11.56    0.52
  -1   7   1   12.42    0.34
  -1   7   1   11.46    0.43
  -1   7   1   11.78    0.33
  -1   7   1   11.28    0.51
  -1   7   1   11.46    0.33
  -1   7   1   11.72    0.41
  -1   7   1   11.93    0.31
  -1   7   1   11.72    0.33
  -1   7   1   12.14    0.33
   0  -7  -1    3.35    0.14
   0  -7  -1    3.24    0.18
   0  -7  -1    3.65    0.24
   0  -7  -1    3.42    0.15
   0  -7  -1    3.48    0.23
   0  -7  -1    3.59    0.18
   0   7   1    3.28    0.13
   0   7   1    3.62    0.14
   0   7   1    3.75    0.14
   0   7   1    3.23    0.23
   0   7   1    3.28    0.28
   0   7   1    3.62    0.12
   0   7   1    3.42    0.31
   0   7   1    3.75    0.24
   0   7   1    3.82    0.19
   0   7   1    3.57    0.14
   0   7   1    3.32    0.26
  -1  -7  -1   12.41    0.46
  -1  -7  -1   12.75    0.42
  -1  -7  -1   12.60    0.35
  -1  -7  -1   12.66    0.54
  -1  -7  -1   13.16    0.35
  -1  -7  -1   12.58    0.42
   1   7   1   13.03    0.33
   1   7   1   12.62    0.33
   1   7   1   12.45    0.32
   1   7   1   12.63    0.50
   1   7   1   12.50    0.55
   1   7   1   13.14    0.47
   1   7   1   12.86    0.54
  -2  -7  -1    8.02    0.26
  -2  -7  -1    8.17    0.26
  -2  -7  -1    7.77    0.36
  -2  -7  -1    8.27    0.32
  -2  -7  -1    8.40    0.45
   2   7   1    7.97    0.49
   2   7   1    8.11    0.24
   2   7   1    8.52    0.35
   2   7   1    7.65    0.39
   2   7   1    8.33    0.37
   2   7   1    8.71    0.46
   2   7   1    8.91    0.32
   2   7   1    8.42    0.25
   2   7   1    7.68    0.25
   2   7   1    8.10    0.32
  -3  -7  -1   94.75    2.70
  -3  -7  -1   92.83    2.63
  -3  -7  -1   92.29    2.36
  -3  -7  -1   92.51    2.23
   3   7   1   94.09    2.44
   3   7   1   94.15    2.34
   3   7   1   94.47    2.17
   3   7   1   92.74    2.08
   3   7   1   89.77    2.57
   3   7   1   87.02    2.81
  -4  -7  -1    3.44    0.25
  -4  -7  -1    3.46    0.28
  -4  -7  -1    3.89    0.21
  -4  -7  -1    3.48    0.39
  -4  -7  -1    3.23    0.25
  -4  -7  -1    3.48    0.20
   4   7   1    3.44    0.41
   4   7   1    3.52    0.36
   4   7   1    3.59    0.20
  -5  -7  -1    5.42    0.34
  -5  -7  -1    5.69    0.34
  -5  -7  -1    5.49    0.46
  -5  -7  -1    6.00    0.19
  -5  -7  -1    6.05    0.29
  -5  -7  -1    5.88    0.35
   5   7   1    5.74    0.46
   5   7   1    5.68    0.23
   5   7   1    5.57    0.26
   5   7   1    5.94    0.27
   5   7   1    6.19    0.51
  -6  -7  -1    1.12    0.12
  -6  -7  -1    1.23    0.21
  -6  -7  -1    1.10    0.17
  -6  -7  -1    1.09    0.17
  -6  -7  -1    1.37    0.23
  -6  -7  -1    1.08    0.22
   6   7   1    1.00    0.15
   6   7   1    1.04    0.16
   6   7   1    1.11    0.16
   6   7   1    0.84    0.27
   6   7   1    0.96    0.30
  -7  -7  -1    0.23    0.15
  -7  -7  -1    0.69    0.12
  -7  -7  -1    0.37    0.20
  -7  -7  -1    0.64    0.18
   7   7   1    0.55    0.15
   7   7   1    0.41    0.15
   7   7   1    0.58    0.15
  -8  -7  -1    2.16    0.28
  -8  -7  -1    2.24    0.18
   8   7   1    1.96    0.23
   8   7   1    2.33    0.25
   8   7   1    2.09    0.23
  -9  -7  -1    0.07    0.12
   9   7   1    0.22    0.17
   9   7   1    0.32    0.17
   9   7   1   -0.04    0.15
  10  -8  -1    0.34    0.13
  10  -8  -1    0.39    0.19
  10  -8  -1    0.05    0.17
  10  -8  -1    0.17    0.15
  10  -8  -1    0.38    0.19
  10  -8  -1    0.12    0.14
 -10   8   1    0.45    0.22
 -10   8   1    0.40    0.20
 -10   8   1    0.01    0.18
 -10   8   1    0.36    0.20
 -10   8   1    0.45    0.18
   9  -8  -1    0.12    0.12
   9  -8  -1   -0.23    0.16
   9  -8  -1    0.30    0.17
   9  -8  -1   -0.06    0.13
   9  -8  -1    0.35    0.18
   9  -8  -1   -0.11    0.13
  -9   8   1    0.15    0.18
  -9   8   1   -0.09    0.16
  -9   8   1   -0.23    0.16
   8  -8  -1   -0.17    0.09
   8  -8  -1   -0.03    0.14
   8  -8  -1   -0.18    0.11
   8  -8  -1   -0.26    0.11
   8  -8  -1    0.16    0.14
   8  -8  -1   -0.06    0.13
  -8   8   1   -0.05    0.15
  -8   8   1   -0.26    0.13
  -8   8   1    0.13    0.17
  -8   8   1   -0.08    0.14
   7  -8  -1    1.68    0.20
   7  -8  -1    1.74    0.17
   7  -8  -1    1.82    0.21
   7  -8  -1    2.10    0.22
   7  -8  -1    1.97    0.16
  -7   8   1    2.36    0.25
  -7   8   1    2.44    0.27
  -7   8   1    2.15    0.25
  -7   8   1    2.01    0.21
  -7   8   1    1.98    0.36
   6  -8  -1    0.59    0.14
   6  -8  -1    0.32    0.09
   6  -8  -1    0.28    0.13
   6  -8  -1    0.29    0.10
   6  -8  -1    0.22    0.12
  -6   8   1    0.65    0.14
  -6   8   1    0.19    0.13
  -6   8   1    0.00    0.20
  -6   8   1    0.47    0.23
  -6   8   1    0.25    0.15
  -6   8   1    0.34    0.14
  -6   8   1    0.49    0.21
   5  -8  -1    7.72    0.31
   5  -8  -1    7.51    0.31
   5  -8  -1    7.47    0.25
   5  -8  -1    7.95    0.29
   5  -8  -1    7.73    0.45
   5  -8  -1    7.74    0.37
  -5   8   1    7.29    0.54
  -5   8   1    7.74    0.53
  -5   8   1    7.53    0.34
  -5   8   1    7.96    0.37
  -5   8   1    7.51    0.34
  -5   8   1    7.98    0.32
  -5   8   1    6.74    0.50
   4  -8  -1   14.82    0.47
   4  -8  -1   13.25    0.58
   4  -8  -1   14.46    0.41
   4  -8  -1   13.81    0.39
   4  -8  -1   14.19    0.50
   4  -8  -1   14.48    0.46
   4  -8  -1   14.03    0.59
   4  -8  -1   14.42    0.49
   4  -8  -1   13.94    0.42
  -4   8   1   14.32    0.49
  -4   8   1   13.32    0.67
  -4   8   1   14.44    0.46
  -4   8   1   13.77    0.42
  -4   8   1   14.41    0.67
  -4   8   1   13.16    0.45
  -4   8   1   11.67    0.68
  -4   8   1   13.83    0.69
   3  -8  -1    6.26    0.19
   3  -8  -1    6.26    0.29
   3  -8  -1    6.08    0.22
   3  -8  -1    6.48    0.28
   3  -8  -1    5.31    0.32
   3  -8  -1    6.63    0.28
   3  -8  -1    6.06    0.29
   3  -8  -1    6.20    0.36
  -3   8   1    6.51    0.27
  -3   8   1    6.54    0.42
  -3   8   1    5.98    0.42
  -3   8   1    6.02    0.22
  -3   8   1    5.88    0.25
  -3   8   1    5.83    0.41
  -3   8   1    5.59    0.44
  -3   8   1    5.90    0.27
   2  -8  -1    2.67    0.11
   2  -8  -1    2.81    0.22
   2  -8  -1    3.07    0.18
   2  -8  -1    3.16    0.22
   2  -8  -1    2.87    0.18
   2  -8  -1    2.86    0.23
   2  -8  -1    3.14    0.23
  -2   8   1    2.88    0.17
  -2   8   1    2.30    0.30
  -2   8   1    2.40    0.29
  -2   8   1    3.22    0.17
  -2   8   1    2.63    0.30
  -2   8   1    3.19    0.17
   1  -8  -1   31.62    0.99
   1  -8  -1   32.15    0.99
   1  -8  -1   34.43    0.84
   1  -8  -1   32.45    0.91
   1  -8  -1   33.04    0.84
   1  -8  -1   31.80    0.93
  -1   8   1   32.30    0.96
  -1   8   1   31.35    0.81
  -1   8   1   33.00    0.81
  -1   8   1   31.12    1.04
  -1   8   1   33.41    0.83
  -1   8   1   32.53    0.79
  -1   8   1   33.41    1.14
  -1   8   1   31.81    1.07
  -1   8   1   32.33    0.77
   0  -8  -1   15.24    0.52
   0  -8  -1   15.21    0.55
   0  -8  -1   16.64    0.44
   0  -8  -1   15.99    0.52
   0  -8  -1   15.20    0.43
   0   8   1   16.64    0.62
   0   8   1   16.28    0.49
   0   8   1   17.00    0.58
   0   8   1   16.01    0.41
   0   8   1   15.50    0.41
   0   8   1   16.12    0.64
   0   8   1   15.79    0.41
   0   8   1   15.26    0.67
   0   8   1   16.50    0.61
  -1  -8  -1   30.30    0.76
  -1  -8  -1   31.43    0.92
  -1  -8  -1   30.03    0.91
  -1  -8  -1   30.47    0.77
  -1  -8  -1   30.16    0.91
   1   8   1   31.22    0.89
   1   8   1   31.06    1.05
   1   8   1   30.70    0.81
   1   8   1   30.29    0.72
   1   8   1   29.40    0.73
   1   8   1   30.08    1.02
   1   8   1   31.87    0.93
   1   8   1   30.57    0.97
  -2  -8  -1    1.85    0.15
  -2  -8  -1    1.91    0.22
  -2  -8  -1    1.56    0.12
  -2  -8  -1    1.46    0.11
   2   8   1    2.03    0.27
   2   8   1    1.73    0.17
   2   8   1    1.64    0.10
   2   8   1    1.68    0.29
   2   8   1    1.64    0.12
   2   8   1    1.68    0.22
   2   8   1    1.83    0.21
  -3  -8  -1    0.21    0.08
  -3  -8  -1    0.19    0.12
  -3  -8  -1    0.31    0.11
  -3  -8  -1    0.14    0.14
   3   8   1    0.22    0.17
   3   8   1    0.18    0.12
   3   8   1    0.25    0.13
   3   8   1    0.32    0.08
   3   8   1    0.46    0.22
   3   8   1    0.21    0.08
  -4  -8  -1    0.07    0.11
  -4  -8  -1    0.10    0.12
  -4  -8  -1    0.00    0.09
  -4  -8  -1   -0.14    0.13
  -4  -8  -1    0.04    0.09
   4   8   1    0.19    0.09
   4   8   1    0.16    0.18
   4   8   1    0.09    0.19
  -5  -8  -1    1.21    0.20
  -5  -8  -1    1.12    0.21
  -5  -8  -1    1.63    0.22
  -5  -8  -1    1.13    0.16
   5   8   1    1.52    0.30
   5   8   1    1.54    0.16
   5   8   1    1.67    0.34
   5   8   1    1.84    0.17
   5   8   1    1.56    0.13
  -6  -8  -1    0.13    0.16
  -6  -8  -1    0.10    0.15
  -6  -8  -1    0.01    0.17
  -6  -8  -1   -0.07    0.13
  -6  -8  -1    0.23    0.13
   6   8   1    0.13    0.20
   6   8   1    0.29    0.12
   6   8   1    0.04    0.11
   6   8   1   -0.21    0.21
   6   8   1    0.18    0.13
  -7  -8  -1    0.88    0.21
  -7  -8  -1    0.96    0.19
  -7  -8  -1    0.70    0.22
   7   8   1    0.83    0.17
   7   8   1    0.84    0.17
   7   8   1    0.56    0.17
  -8  -8  -1    6.25    0.43
   8   8   1    6.86    0.37
   8   8   1    6.60    0.36
   9   8   1    0.26    0.18
   9   8   1    0.46    0.20
   9   8   1    0.20    0.16
   9  -9  -1    0.06    0.15
   9  -9  -1    0.02    0.11
   9  -9  -1    0.28    0.16
  -9   9   1   -0.04    0.16
  -9   9   1   -0.07    0.15
  -9   9   1   -0.15    0.15
   8  -9  -1    0.31    0.15
   8  -9  -1    0.22    0.15
   8  -9  -1    0.17    0.10
   8  -9  -1    0.04    0.13
  -8   9   1    0.16    0.17
  -8   9   1    0.19    0.17
  -8   9   1    0.03    0.14
  -8   9   1    0.08    0.16
   7  -9  -1    1.53    0.18
   7  -9  -1    1.81    0.20
   7  -9  -1    1.60    0.14
   7  -9  -1    1.38    0.20
  -7   9   1    1.62    0.20
  -7   9   1    1.64    0.24
  -7   9   1    1.48    0.22
  -7   9   1    1.32    0.22
   6  -9  -1    0.52    0.12
   6  -9  -1    0.65    0.13
   6  -9  -1    0.33    0.07
   6  -9  -1    0.66    0.14
  -6   9   1    0.36    0.16
  -6   9   1    0.44    0.14
  -6   9   1    0.37    0.15
  -6   9   1    0.43    0.15
   5  -9  -1    1.71    0.26
   5  -9  -1    1.52    0.14
   5  -9  -1    1.79    0.21
   5  -9  -1    1.42    0.15
  -5   9   1    1.43    0.20
  -5   9   1    1.34    0.29
  -5   9   1    1.40    0.18
  -5   9   1    1.12    0.15
  -5   9   1    1.46    0.18
  -5   9   1    1.03    0.28
  -5   9   1    0.64    0.25
   4  -9  -1    1.03    0.09
   4  -9  -1    1.08    0.16
   4  -9  -1    1.09    0.15
   4  -9  -1    1.05    0.16
   4  -9  -1    1.19    0.12
   4  -9  -1    1.25    0.21
   4  -9  -1    0.88    0.20
  -4   9   1    0.57    0.21
  -4   9   1    1.18    0.27
  -4   9   1    1.06    0.16
  -4   9   1    1.11    0.17
  -4   9   1    0.95    0.13
  -4   9   1    1.11    0.27
   3  -9  -1    0.55    0.14
   3  -9  -1    0.74    0.08
   3  -9  -1    0.77    0.15
   3  -9  -1    0.34    0.14
   3  -9  -1    0.60    0.13
   3  -9  -1    0.83    0.16
   3  -9  -1    0.63    0.13
  -3   9   1    0.57    0.20
  -3   9   1    0.46    0.11
  -3   9   1    0.51    0.21
  -3   9   1    0.63    0.09
  -3   9   1    0.48    0.21
  -3   9   1    0.55    0.12
   2  -9  -1    0.29    0.13
   2  -9  -1    0.22    0.12
   2  -9  -1    0.41    0.13
   2  -9  -1    0.23    0.13
   2  -9  -1    0.42    0.11
  -2   9   1    0.31    0.09
  -2   9   1    0.32    0.10
  -2   9   1    0.39    0.19
  -2   9   1    0.18    0.16
  -2   9   1    0.26    0.19
   1  -9  -1   11.41    0.44
   1  -9  -1   11.77    0.46
   1  -9  -1   12.19    0.44
   1  -9  -1   11.44    0.37
   1  -9  -1   11.64    0.37
  -1   9   1   11.18    0.35
  -1   9   1   11.25    0.60
  -1   9   1   10.64    0.56
  -1   9   1   11.71    0.35
  -1   9   1   11.71    0.35
  -1   9   1   11.95    0.56
   0  -9  -1    0.72    0.16
   0  -9  -1    0.82    0.12
   0  -9  -1    0.79    0.12
   0  -9  -1    0.70    0.09
   0  -9  -1    0.81    0.10
   0   9   1    0.79    0.20
   0   9   1    0.70    0.08
   0   9   1    0.56    0.17
   0   9   1    0.92    0.08
   0   9   1    0.96    0.10
   0   9   1    0.77    0.20
  -1  -9  -1    0.41    0.15
  -1  -9  -1    0.23    0.07
  -1  -9  -1    0.35    0.07
  -1  -9  -1    0.19    0.09
  -1  -9  -1    0.34    0.10
   1   9   1    0.25    0.16
   1   9   1    0.44    0.08
   1   9   1    0.35    0.16
   1   9   1    0.26    0.15
   1   9   1    0.32    0.14
   1   9   1    0.30    0.06
  -2  -9  -1    4.54    0.30
  -2  -9  -1    4.61    0.24
  -2  -9  -1    5.02    0.25
  -2  -9  -1    4.67    0.19
  -2  -9  -1    4.68    0.20
   2   9   1    3.52    0.37
   2   9   1    4.70    0.35
   2   9   1    4.54    0.32
   2   9   1    4.34    0.46
   2   9   1    4.87    0.19
   2   9   1    4.60    0.18
  -3  -9  -1   -0.05    0.10
  -3  -9  -1    0.10    0.14
  -3  -9  -1    0.07    0.11
  -3  -9  -1   -0.14    0.07
   3   9   1    0.07    0.18
   3   9   1   -0.42    0.13
   3   9   1    0.06    0.08
   3   9   1    0.20    0.08
  -4  -9  -1   28.23    0.90
  -4  -9  -1   25.73    0.88
  -4  -9  -1   26.28    0.75
  -4  -9  -1   25.68    0.75
  -4  -9  -1   27.58    0.90
   4   9   1   26.42    1.18
   4   9   1   28.72    1.08
   4   9   1   26.59    0.70
  -5  -9  -1    1.51    0.24
  -5  -9  -1    1.20    0.20
  -5  -9  -1    0.95    0.15
  -5  -9  -1    0.89    0.20
   5   9   1    1.26    0.30
   5   9   1    1.03    0.12
   5   9   1    0.78    0.30
   5   9   1    1.29    0.15
   5   9   1    1.43    0.16
  -6  -9  -1    3.11    0.32
  -6  -9  -1    3.57    0.32
  -6  -9  -1    2.98    0.32
  -6  -9  -1    3.15    0.24
   6   9   1    3.02    0.24
   6   9   1    3.43    0.24
   6   9   1    3.00    0.22
  -7  -9  -1    3.37    0.29
  -7  -9  -1    2.91    0.34
  -7  -9  -1    3.76    0.36
   7   9   1    3.45    0.27
   7   9   1    3.76    0.27
   7   9   1    4.20    0.29
  -8  -9  -1    2.11    0.31
  -8  -9  -1    1.68    0.31
   8   9   1    2.04    0.25
   8   9   1    1.85    0.23
   8   9   1    2.08    0.24
   9   9   1    0.17    0.18
   9   9   1    0.25    0.19
   9   9   1    0.36    0.17
   9 -10  -1    0.46    0.10
   9 -10  -1    0.74    0.18
   9 -10  -1    0.47    0.18
  -9  10   1    0.79    0.22
  -9  10   1    0.29    0.19
   8 -10  -1    5.32    0.33
   8 -10  -1    5.43    0.31
  -8  10   1    4.91    0.39
  -8  10   1    5.64    0.34
   7 -10  -1    1.70    0.21
   7 -10  -1    1.73    0.19
  -7  10   1    1.78    0.22
  -7  10   1    1.80    0.24
  -7  10   1    2.26    0.27
   6 -10  -1    0.16    0.10
   6 -10  -1    0.21    0.12
  -6  10   1    0.12    0.12
  -6  10   1    0.26    0.14
  -6  10   1    0.31    0.15
   5 -10  -1    0.01    0.16
   5 -10  -1   -0.06    0.12
   5 -10  -1   -0.01    0.09
  -5  10   1   -0.20    0.12
  -5  10   1   -0.03    0.11
  -5  10   1   -0.08    0.11
   4 -10  -1    0.03    0.15
   4 -10  -1    0.12    0.15
   4 -10  -1    0.03    0.07
   4 -10  -1   -0.09    0.11
   4 -10  -1   -0.03    0.11
  -4  10   1   -0.12    0.11
  -4  10   1    0.03    0.11
  -4  10   1    0.04    0.18
  -4  10   1   -0.11    0.09
  -4  10   1    0.05    0.19
  -4  10   1   -0.08    0.19
   3 -10  -1    0.32    0.12
   3 -10  -1    0.36    0.12
   3 -10  -1    0.37    0.15
   3 -10  -1    0.33    0.14
   3 -10  -1    0.20    0.13
  -3  10   1    0.38    0.21
  -3  10   1    0.31    0.21
  -3  10   1    0.16    0.10
  -3  10   1    0.31    0.21
  -3  10   1    0.42    0.13
  -3  10   1    0.24    0.09
   2 -10  -1   12.51    0.42
   2 -10  -1   12.45    0.49
   2 -10  -1   12.42    0.49
   2 -10  -1   12.19    0.51
   2 -10  -1   12.34    0.42
  -2  10   1   13.16    0.65
  -2  10   1   12.67    0.41
  -2  10   1   11.68    0.67
  -2  10   1   12.44    0.65
  -2  10   1   12.04    0.39
   1 -10  -1    9.86    0.44
   1 -10  -1   10.31    0.35
   1 -10  -1    9.78    0.35
   1 -10  -1   10.71    0.41
   1 -10  -1    9.85    0.42
  -1  10   1   10.32    0.33
  -1  10   1   10.11    0.56
  -1  10   1   10.39    0.33
  -1  10   1    9.99    0.54
  -1  10   1   10.14    0.60
   0 -10  -1    3.85    0.19
   0 -10  -1    3.90    0.22
   0 -10  -1    3.15    0.28
   0 -10  -1    4.27    0.20
   0 -10  -1    3.74    0.23
   0  10   1    4.20    0.18
   0  10   1    4.10    0.40
   0  10   1    5.04    0.37
   0  10   1    3.84    0.40
   0  10   1    4.06    0.18
   0  10   1    4.04    0.35
  -1 -10  -1    0.05    0.14
  -1 -10  -1    0.05    0.10
  -1 -10  -1    0.04    0.07
  -1 -10  -1    0.21    0.10
  -1 -10  -1    0.11    0.07
  -1 -10  -1    0.17    0.09
   1  10   1    0.07    0.15
   1  10   1   -0.20    0.14
   1  10   1    0.04    0.07
   1  10   1    0.15    0.14
   1  10   1    0.25    0.07
  -2 -10  -1    0.15    0.08
  -2 -10  -1    0.26    0.08
  -2 -10  -1    0.22    0.10
  -2 -10  -1    0.13    0.10
  -2 -10  -1    0.20    0.15
   2  10   1    0.17    0.18
   2  10   1    0.17    0.07
   2  10   1    0.28    0.16
   2  10   1    0.23    0.08
   2  10   1    0.13    0.19
  -3 -10  -1    0.09    0.09
  -3 -10  -1    0.14    0.11
  -3 -10  -1    0.09    0.10
  -3 -10  -1    0.07    0.15
   3  10   1   -0.13    0.17
   3  10   1    0.00    0.21
   3  10   1    0.12    0.08
  -4 -10  -1    1.30    0.15
  -4 -10  -1    1.52    0.16
  -4 -10  -1    1.55    0.24
  -4 -10  -1    1.80    0.20
   4  10   1    1.41    0.14
   4  10   1    1.56    0.36
   4  10   1    1.35    0.31
  -5 -10  -1    2.54    0.27
  -5 -10  -1    2.91    0.27
  -5 -10  -1    2.39    0.30
  -5 -10  -1    2.37    0.22
   5  10   1    1.73    0.35
   5  10   1    3.32    0.22
   5  10   1    2.78    0.22
  -6 -10  -1    0.45    0.16
  -6 -10  -1    0.57    0.19
  -6 -10  -1    0.42    0.15
  -6 -10  -1    0.56    0.19
  -6 -10  -1    0.05    0.18
   6  10   1    0.50    0.14
   6  10   1    0.50    0.14
   6  10   1    0.36    0.15
  -7 -10  -1    0.17    0.19
  -7 -10  -1    0.25    0.20
  -7 -10  -1    0.44    0.16
  -7 -10  -1    0.22    0.20
   7  10   1    0.23    0.15
   7  10   1    0.14    0.16
   7  10   1    0.19    0.13
  -8 -10  -1    0.18    0.21
  -8 -10  -1    0.55    0.24
   8  10   1    0.37    0.16
   8  10   1    0.35    0.18
   8  10   1    0.35    0.18
   8 -11  -1    0.91    0.17
  -8  11   1    0.73    0.20
  -8  11   1    0.75    0.21
   7 -11  -1    0.09    0.13
  -7  11   1   -0.15    0.13
  -7  11   1    0.14    0.16
   6 -11  -1    0.06    0.10
  -6  11   1    0.09    0.13
  -6  11   1    0.15    0.14
  -6  11   1   -0.09    0.13
   5 -11  -1    0.06    0.08
   5 -11  -1   -0.12    0.13
   5 -11  -1    0.00    0.17
  -5  11   1    0.06    0.13
  -5  11   1   -0.24    0.11
  -5  11   1    0.15    0.12
   4 -11  -1    0.08    0.16
   4 -11  -1    0.09    0.13
   4 -11  -1    0.16    0.17
   4 -11  -1    0.21    0.15
  -4  11   1    0.33    0.13
  -4  11   1    0.05    0.10
  -4  11   1    0.12    0.12
   3 -11  -1    1.01    0.21
   3 -11  -1    0.88    0.18
   3 -11  -1    1.24    0.17
   3 -11  -1    1.26    0.21
   3 -11  -1    1.31    0.17
  -3  11   1    1.29    0.30
  -3  11   1    1.11    0.16
  -3  11   1    1.48    0.13
  -3  11   1    1.13    0.28
  -3  11   1    0.87    0.29
  -3  11   1    1.37    0.16
   2 -11  -1    2.90    0.21
   2 -11  -1    2.85    0.26
   2 -11  -1    2.81    0.26
   2 -11  -1    3.04    0.27
   2 -11  -1    2.60    0.20
  -2  11   1    3.00    0.20
  -2  11   1    2.14    0.36
  -2  11   1    2.21    0.18
  -2  11   1    2.58    0.37
  -2  11   1    2.37    0.34
  -2  11   1    2.98    0.20
   1 -11  -1    3.42    0.30
   1 -11  -1    3.82    0.21
   1 -11  -1    4.03    0.22
   1 -11  -1    4.21    0.26
   1 -11  -1    3.62    0.25
  -1  11   1    3.82    0.20
  -1  11   1    4.24    0.42
  -1  11   1    3.35    0.37
  -1  11   1    4.24    0.45
   0 -11  -1    0.27    0.09
   0 -11  -1    0.40    0.11
   0 -11  -1    0.42    0.16
   0 -11  -1    0.20    0.09
   0 -11  -1    0.18    0.11
   0  11   1    0.31    0.19
   0  11   1    0.37    0.20
   0  11   1    0.25    0.20
  -1 -11  -1    7.81    0.44
  -1 -11  -1    7.95    0.29
  -1 -11  -1    8.08    0.30
  -1 -11  -1    8.94    0.34
   1  11   1    7.66    0.52
   1  11   1    8.16    0.27
   1  11   1    8.75    0.55
   1  11   1    9.06    0.62
  -2 -11  -1    0.33    0.11
  -2 -11  -1    0.25    0.09
  -2 -11  -1    0.35    0.11
  -2 -11  -1    0.09    0.08
  -2 -11  -1    0.10    0.14
   2  11   1    0.35    0.21
   2  11   1    0.18    0.22
  -3 -11  -1    2.40    0.20
  -3 -11  -1    2.68    0.21
  -3 -11  -1    2.50    0.18
  -3 -11  -1    2.56    0.30
   3  11   1    2.21    0.41
   3  11   1    2.60    0.39
  -4 -11  -1    2.69    0.23
  -4 -11  -1    2.12    0.19
  -4 -11  -1    2.27    0.19
  -4 -11  -1    2.66    0.24
  -4 -11  -1    2.15    0.30
   4  11   1    2.20    0.37
  -5 -11  -1    0.65    0.18
  -5 -11  -1    0.83    0.24
  -5 -11  -1    0.92    0.16
  -5 -11  -1    0.79    0.18
  -5 -11  -1    0.23    0.14
   5  11   1    0.78    0.15
  -6 -11  -1   -0.17    0.15
  -6 -11  -1    0.17    0.14
  -6 -11  -1   -0.15    0.12
  -6 -11  -1    0.35    0.19
  -6 -11  -1   -0.04    0.18
   6  11   1    0.05    0.14
   6  11   1    0.03    0.12
  -7 -11  -1    1.31    0.25
  -7 -11  -1    0.90    0.19
  -7 -11  -1    0.85    0.24
  -7 -11  -1    0.59    0.25
   7  11   1    1.04    0.19
   7  11   1    1.00    0.20
  -7  12   1    2.36    0.28
  -7  12   1    2.25    0.26
  -6  12   1    1.60    0.20
  -6  12   1    1.61    0.22
   5 -12  -1    9.02    0.45
   5 -12  -1    8.57    0.53
  -5  12   1    8.88    0.38
  -5  12   1    8.87    0.43
  -5  12   1    8.08    0.39
   4 -12  -1    6.24    0.43
   4 -12  -1    5.99    0.41
   4 -12  -1    5.93    0.34
  -4  12   1    6.50    0.29
  -4  12   1    5.67    0.30
  -4  12   1    5.44    0.33
   3 -12  -1    0.28    0.16
   3 -12  -1    0.44    0.14
   3 -12  -1    0.18    0.16
   3 -12  -1    0.24    0.13
   3 -12  -1    0.36    0.17
  -3  12   1    0.39    0.13
  -3  12   1    0.32    0.12
  -3  12   1    0.35    0.10
   2 -12  -1    0.20    0.11
   2 -12  -1    0.23    0.17
   2 -12  -1    0.17    0.12
   2 -12  -1    0.17    0.14
   2 -12  -1    0.05    0.13
  -2  12   1   -0.39    0.19
  -2  12   1   -0.04    0.10
  -2  12   1    0.01    0.20
   1 -12  -1    0.13    0.10
   1 -12  -1    0.11    0.12
   1 -12  -1   -0.03    0.10
   1 -12  -1   -0.02    0.14
   1 -12  -1    0.03    0.12
  -1  12   1   -0.05    0.18
  -1  12   1    0.00    0.21
  -1  12   1    0.13    0.19
   0 -12  -1    0.09    0.08
   0 -12  -1    0.03    0.10
   0 -12  -1   -0.09    0.15
   0 -12  -1    0.02    0.09
   0 -12  -1    0.07    0.10
   0  12   1    0.13    0.19
   0  12   1    0.10    0.20
   0  12   1   -0.05    0.17
  -1 -12  -1    0.62    0.20
  -1 -12  -1    0.70    0.11
  -1 -12  -1    0.65    0.12
  -1 -12  -1    0.24    0.11
  -1 -12  -1    0.70    0.11
   1  12   1    0.75    0.23
   1  12   1    0.62    0.24
   1  12   1    0.65    0.28
  -2 -12  -1    3.25    0.20
  -2 -12  -1    2.69    0.32
  -2 -12  -1    3.57    0.20
   2  12   1    3.54    0.43
  -3 -12  -1    0.24    0.10
  -3 -12  -1    0.11    0.19
  -3 -12  -1    0.46    0.12
  -3 -12  -1    0.36    0.12
  -4 -12  -1    2.78    0.34
  -4 -12  -1    3.50    0.25
  -4 -12  -1    3.24    0.22
  -4 -12  -1    2.99    0.24
  -5 -12  -1    4.14    0.40
  -5 -12  -1    3.41    0.28
  -5 -12  -1    3.64    0.25
  -5 -12  -1    3.42    0.29
  -6 -12  -1    5.24    0.37
  -6 -12  -1    5.67    0.33
  -6 -12  -1    5.90    0.39
  -6 -12  -1    5.36    0.47
  -6 -12  -1    5.95    0.34
   6  12   1    6.11    0.30
  -6  13   1   -0.09    0.15
  -6  13   1    0.20    0.15
  -6  13   1    0.07    0.15
   5 -13  -1    1.66    0.29
  -5  13   1    1.55    0.21
  -5  13   1    2.04    0.22
  -5  13   1    2.78    0.26
   4 -13  -1   11.21    0.59
   4 -13  -1   10.96    0.49
   4 -13  -1   11.62    0.57
  -4  13   1   11.37    0.45
  -4  13   1   11.17    0.45
  -4  13   1   11.48    0.42
   3 -13  -1    3.84    0.33
   3 -13  -1    3.99    0.34
   3 -13  -1    4.53    0.29
   3 -13  -1    3.61    0.27
  -3  13   1    4.43    0.23
  -3  13   1    3.85    0.26
   2 -13  -1    3.08    0.27
   2 -13  -1    2.71    0.30
   2 -13  -1    2.67    0.22
   2 -13  -1    2.51    0.25
   2 -13  -1    2.24    0.22
   1 -13  -1   -0.02    0.12
   1 -13  -1    0.00    0.11
   1 -13  -1    0.03    0.10
   1 -13  -1   -0.01    0.15
   1 -13  -1    0.00    0.12
   0 -13  -1    0.44    0.20
   0 -13  -1    0.81    0.12
   0 -13  -1    0.86    0.13
   0 -13  -1    0.74    0.12
   0 -13  -1    0.66    0.13
  -1 -13  -1    4.45    0.39
  -1 -13  -1    4.39    0.22
  -1 -13  -1    3.81    0.21
  -2 -13  -1    6.08    0.27
  -2 -13  -1    5.73    0.42
  -3 -13  -1   12.22    0.42
  -3 -13  -1   11.66    0.60
  -4 -13  -1    1.09    0.15
  -4 -13  -1    1.27    0.16
  -4 -13  -1    1.21    0.16
  -4 -13  -1    1.41    0.28
  -4 -13  -1    0.33    0.14
  -5 -13  -1    5.87    0.33
  -5 -13  -1    6.14    0.34
  -5 -13  -1    5.84    0.46
  -5 -13  -1    6.06    0.31
   5 -14  -1   -0.26    0.18
  -5  14   1   -0.02    0.14
  -5  14   1    0.13    0.14
   4 -14  -1    0.40    0.20
   4 -14  -1    0.34    0.20
   4 -14  -1    0.34    0.17
  -4  14   1    0.58    0.15
   3 -14  -1    1.53    0.25
   3 -14  -1    2.04    0.27
   3 -14  -1    1.87    0.22
   3 -14  -1    1.61    0.21
  -3  14   1    2.11    0.19
  -3  14   1    2.00    0.28
   2 -14  -1    0.04    0.11
   2 -14  -1    0.05    0.14
   2 -14  -1    0.09    0.13
   2 -14  -1    0.16    0.15
   2 -14  -1    0.09    0.17
   1 -14  -1    0.42    0.13
   1 -14  -1    0.19    0.19
   1 -14  -1    0.37    0.12
   1 -14  -1    0.35    0.13
   1 -14  -1    0.33    0.13
   0 -14  -1    0.15    0.19
   0 -14  -1    0.38    0.11
   0 -14  -1    0.29    0.11
  -1 -14  -1    1.54    0.15
  -1 -14  -1    1.71    0.15
  -1 -14  -1    1.60    0.29
  -2 -14  -1    0.18    0.11
  -2 -14  -1    0.06    0.19
  -3 -14  -1    0.31    0.12
  -3 -14  -1    0.55    0.24
  -4 -14  -1    2.87    0.37
  -4 -14  -1    2.67    0.22
   3 -15  -1    0.96    0.21
   3 -15  -1    0.63    0.20
   3 -15  -1    0.80    0.18
   3 -15  -1    0.37    0.15
  -3  15   1    0.69    0.15
   2 -15  -1    0.34    0.15
   2 -15  -1    0.18    0.14
   2 -15  -1    0.71    0.15
   2 -15  -1    0.43    0.16
   1 -15  -1    2.55    0.33
   1 -15  -1    1.91    0.19
   1 -15  -1    2.01    0.20
   1 -15  -1    2.43    0.18
   0 -15  -1    2.40    0.19
   0 -15  -1    2.87    0.35
   0 -15  -1    2.77    0.20
  -1 -15  -1    1.22    0.27
  -1 -15  -1    1.38    0.14
  -2 -15  -1   -0.01    0.09
  -2 -15  -1    0.00    0.20
  -2 -15   2    0.19    0.20
  -1 -15   2    0.07    0.20
   0 -15   2    0.70    0.23
   1 -15   2   -0.04    0.09
   2 -15   2    0.08    0.13
   2 -15   2    0.17    0.12
   2 -15   2    0.12    0.11
   2 -15   2    0.20    0.14
  -4 -14   2    3.32    0.18
  -4 -14   2    3.23    0.38
  -3 -14   2    4.51    0.43
  -2 -14   2    1.17    0.26
  -1 -14   2    0.17    0.20
   0 -14   2    0.03    0.17
   0 -14   2    0.09    0.08
   0 -14   2    0.09    0.08
  -1  14  -2   -0.10    0.10
   1 -14   2    0.03    0.09
   1 -14   2    0.18    0.17
   1 -14   2    0.09    0.10
  -2  14  -2    0.01    0.11
   2 -14   2   -0.02    0.13
   2 -14   2    0.27    0.13
   2 -14   2   -0.02    0.10
   2 -14   2    0.05    0.12
  -3  14  -2    8.58    0.40
   3 -14   2    9.29    0.40
   3 -14   2    8.56    0.45
   3 -14   2    8.39    0.40
   3 -14   2    9.53    0.46
  -4  14  -2    2.81    0.23
  -4  14  -2    2.40    0.26
   4 -14   2    2.27    0.31
   4 -14   2    1.80    0.29
   4 -14   2    2.39    0.27
  -5  14  -2    3.85    0.33
  -5  14  -2    3.12    0.26
   5 -14   2    2.33    0.35
  -5 -13   2    0.10    0.10
  -5 -13   2    0.11    0.20
  -5 -13   2    0.04    0.10
  -4 -13   2    4.30    0.41
  -4 -13   2    4.13    0.21
  -4 -13   2    4.22    0.20
  -3 -13   2    1.26    0.26
  -2 -13   2    0.31    0.19
  -1 -13   2    1.78    0.27
   0  13  -2    0.34    0.08
   0 -13   2    0.14    0.08
   0 -13   2   -0.05    0.16
   0 -13   2    0.16    0.08
  -1  13  -2    2.86    0.18
   1 -13   2    3.70    0.33
   1 -13   2    2.84    0.20
   1 -13   2    2.91    0.19
   1 -13   2    2.45    0.19
   1 -13   2    3.04    0.19
   1 -13   2    3.65    0.34
  -2  13  -2    0.13    0.11
   2 -13   2    0.14    0.15
   2 -13   2    0.11    0.13
   2 -13   2    0.11    0.12
   2 -13   2    0.11    0.17
   2 -13   2    0.09    0.16
   2 -13   2    0.07    0.10
  -3  13  -2    4.70    0.29
  -3  13  -2    5.51    0.24
   3 -13   2    4.91    0.29
   3 -13   2    4.70    0.34
   3 -13   2    4.84    0.29
   3 -13   2    4.80    0.38
  -4  13  -2   12.82    0.52
  -4  13  -2   12.76    0.45
  -4  13  -2   13.24    0.48
   4 -13   2   12.98    0.53
   4 -13   2   13.76    0.63
  -5  13  -2    0.72    0.17
  -5  13  -2    0.45    0.19
  -5  13  -2    0.35    0.14
   5 -13   2    0.48    0.19
   5 -13   2    0.16    0.23
  -6  13  -2    2.56    0.28
  -6  13  -2    2.71    0.26
  -6  13  -2    2.95    0.32
   7  12  -2    0.39    0.15
  -7 -12   2    0.39    0.15
  -7 -12   2   -0.01    0.21
  -7 -12   2    0.23    0.15
  -7 -12   2    0.18    0.17
  -7 -12   2    0.43    0.19
  -6 -12   2    1.33    0.20
  -6 -12   2    1.74    0.22
  -6 -12   2    1.76    0.20
  -6 -12   2    1.27    0.28
  -6 -12   2    1.73    0.19
  -5 -12   2    0.18    0.11
  -5 -12   2    0.09    0.20
  -5 -12   2    0.34    0.12
  -5 -12   2    0.25    0.13
  -5 -12   2    0.15    0.12
  -4 -12   2    0.61    0.11
  -4 -12   2    0.63    0.22
  -4 -12   2    0.55    0.11
   3  12  -2    0.99    0.32
  -3 -12   2    1.19    0.24
  -2 -12   2    0.85    0.21
   1  12  -2    0.28    0.19
   1  12  -2    0.11    0.18
  -1 -12   2    0.08    0.16
  -1 -12   2    0.15    0.17
   0  12  -2    0.25    0.07
   0  12  -2    0.45    0.22
   0  12  -2    0.30    0.21
   0 -12   2    0.27    0.08
   0 -12   2    0.19    0.16
   0 -12   2    0.61    0.20
   0 -12   2    0.21    0.07
  -1  12  -2    0.34    0.21
  -1  12  -2    0.09    0.08
  -1  12  -2    0.11    0.19
   1 -12   2   -0.05    0.11
   1 -12   2    0.10    0.17
   1 -12   2    0.07    0.08
   1 -12   2   -0.04    0.10
   1 -12   2    0.16    0.09
   1 -12   2    0.02    0.15
  -2  12  -2    1.24    0.15
  -2  12  -2    1.52    0.32
  -2  12  -2    1.19    0.28
   2 -12   2    0.95    0.21
   2 -12   2    1.40    0.19
   2 -12   2    1.13    0.15
   2 -12   2    1.03    0.19
   2 -12   2    1.34    0.16
   2 -12   2    1.19    0.18
  -3  12  -2    1.10    0.12
  -3  12  -2    1.09    0.16
  -3  12  -2    0.98    0.15
  -3  12  -2    0.96    0.15
   3 -12   2    1.06    0.20
   3 -12   2    1.28    0.17
   3 -12   2    0.81    0.21
   3 -12   2    0.71    0.15
   3 -12   2    0.87    0.19
  -4  12  -2    1.74    0.19
  -4  12  -2    0.78    0.18
  -4  12  -2    1.00    0.15
   4 -12   2    1.03    0.18
   4 -12   2    0.95    0.18
   4 -12   2    1.10    0.23
   4 -12   2    0.92    0.23
  -5  12  -2    0.32    0.14
  -5  12  -2    0.38    0.17
  -5  12  -2    0.25    0.14
   5 -12   2    0.26    0.17
   5 -12   2    0.28    0.20
  -6  12  -2    1.82    0.27
  -6  12  -2    1.43    0.22
  -6  12  -2    1.43    0.20
  -7  12  -2   -0.27    0.14
  -7  12  -2   -0.32    0.17
  -7  12  -2   -0.08    0.15
   7  11  -2    0.10    0.14
   7  11  -2    0.19    0.15
  -7 -11   2    0.07    0.14
  -7 -11   2    0.05    0.17
  -7 -11   2    0.06    0.20
  -7 -11   2    0.04    0.13
  -7 -11   2    0.19    0.18
  -6 -11   2    0.79    0.23
  -6 -11   2    0.68    0.15
  -6 -11   2    0.58    0.14
  -6 -11   2    0.61    0.17
  -6 -11   2    0.40    0.17
  -5 -11   2    0.12    0.19
  -5 -11   2    0.43    0.12
  -5 -11   2    0.29    0.12
  -5 -11   2    0.25    0.13
  -5 -11   2    0.17    0.13
   4  11  -2   -0.22    0.23
  -4 -11   2    0.12    0.18
  -4 -11   2    0.23    0.09
  -4 -11   2    0.10    0.09
  -4 -11   2    0.00    0.09
  -4 -11   2   -0.04    0.10
   3  11  -2    1.30    0.32
  -3 -11   2    0.80    0.20
  -3 -11   2    0.99    0.10
   2  11  -2    2.08    0.35
   2  11  -2    2.33    0.32
   2  11  -2    2.12    0.30
  -2 -11   2    2.71    0.30
  -2 -11   2    1.92    0.25
   1  11  -2    0.10    0.17
   1  11  -2   -0.33    0.16
   1  11  -2    0.12    0.17
  -1 -11   2    0.06    0.16
  -1 -11   2   -0.03    0.14
   0  11  -2    0.16    0.06
   0  11  -2    0.31    0.19
   0  11  -2   -0.09    0.17
   0  11  -2    0.31    0.20
   0  11  -2    0.19    0.17
   0 -11   2    0.12    0.07
   0 -11   2    0.05    0.15
   0 -11   2   -0.02    0.14
   0 -11   2    0.11    0.07
  -1  11  -2    0.68    0.10
  -1  11  -2    0.61    0.21
  -1  11  -2    0.54    0.23
  -1  11  -2    0.55    0.25
  -1  11  -2    0.47    0.22
   1 -11   2    0.90    0.19
   1 -11   2    0.59    0.10
   1 -11   2    0.51    0.12
   1 -11   2    0.52    0.10
   1 -11   2    0.61    0.12
   1 -11   2    0.75    0.19
  -2  11  -2    6.31    0.25
  -2  11  -2    5.32    0.47
  -2  11  -2    5.26    0.53
  -2  11  -2    5.13    0.50
  -2  11  -2    5.83    0.51
  -2  11  -2    5.62    0.26
  -2  11  -2    5.97    0.25
   2 -11   2    5.62    0.32
   2 -11   2    6.53    0.33
   2 -11   2    6.07    0.27
   2 -11   2    4.91    0.32
   2 -11   2    6.04    0.27
   2 -11   2    5.85    0.37
  -3  11  -2    9.97    0.37
  -3  11  -2   10.40    0.61
  -3  11  -2    9.82    0.38
  -3  11  -2   10.36    0.32
  -3  11  -2    9.48    0.64
  -3  11  -2   10.10    0.37
  -3  11  -2   10.46    0.64
   3 -11   2    9.59    0.48
   3 -11   2    9.49    0.46
   3 -11   2   10.46    0.47
   3 -11   2    9.32    0.39
   3 -11   2   10.26    0.40
  -4  11  -2    0.25    0.12
  -4  11  -2    0.50    0.14
  -4  11  -2    0.23    0.11
  -4  11  -2    0.43    0.15
   4 -11   2    0.32    0.14
   4 -11   2    0.23    0.14
   4 -11   2    0.13    0.17
   4 -11   2    0.18    0.17
   4 -11   2    0.25    0.16
  -5  11  -2    3.06    0.28
  -5  11  -2    2.71    0.22
  -5  11  -2    2.77    0.25
   5 -11   2    2.72    0.33
   5 -11   2    2.98    0.28
  -6  11  -2    3.24    0.28
  -6  11  -2    2.77    0.25
  -6  11  -2    2.16    0.27
   6 -11   2    3.06    0.19
  -7  11  -2    5.06    0.41
  -7  11  -2    5.18    0.32
  -7  11  -2    4.90    0.37
   7 -11   2    4.40    0.26
  -8  11  -2    3.21    0.30
  -8  11  -2    2.98    0.35
  -8  11  -2    3.01    0.32
   8 -11   2    3.02    0.25
   8  10  -2    0.92    0.18
   8  10  -2    0.88    0.19
   8  10  -2    0.82    0.19
  -8 -10   2    0.73    0.24
  -8 -10   2    1.15    0.21
   7  10  -2    0.47    0.16
   7  10  -2    0.34    0.15
   7  10  -2    0.41    0.15
  -7 -10   2    0.28    0.15
  -7 -10   2    0.49    0.19
  -7 -10   2    0.78    0.24
  -7 -10   2    0.37    0.15
  -7 -10   2    0.45    0.20
   6  10  -2    0.04    0.10
   6  10  -2    0.16    0.12
  -6 -10   2   -0.01    0.11
  -6 -10   2    0.07    0.16
  -6 -10   2   -0.08    0.14
  -6 -10   2    0.20    0.13
  -6 -10   2    0.16    0.19
   5  10  -2    0.45    0.25
   5  10  -2    1.27    0.35
  -5 -10   2    0.91    0.17
  -5 -10   2    0.79    0.20
  -5 -10   2    0.67    0.13
  -5 -10   2    0.55    0.15
  -5 -10   2    0.91    0.14
   4  10  -2    3.78    0.47
   4  10  -2    3.87    0.43
   4  10  -2    3.49    0.39
   4  10  -2    3.77    0.40
  -4 -10   2    3.86    0.24
  -4 -10   2    4.09    0.21
  -4 -10   2    3.72    0.20
  -4 -10   2    3.61    0.33
  -4 -10   2    3.64    0.23
   3  10  -2    0.10    0.15
   3  10  -2    0.09    0.17
   3  10  -2   -0.01    0.19
   3  10  -2    0.15    0.17
   3  10  -2    0.14    0.17
  -3 -10   2   -0.06    0.07
  -3 -10   2    0.06    0.16
  -3 -10   2    0.01    0.07
  -3 -10   2    0.05    0.06
   2  10  -2    2.19    0.28
   2  10  -2    1.64    0.31
   2  10  -2    2.48    0.27
   2  10  -2    1.72    0.27
   2  10  -2    1.90    0.28
   2  10  -2    2.74    0.31
  -2 -10   2    2.08    0.25
  -2 -10   2    2.38    0.27
   1  10  -2    5.56    0.42
   1  10  -2    5.08    0.34
   1  10  -2    4.62    0.41
   1  10  -2    4.84    0.42
   1  10  -2    5.14    0.37
  -1 -10   2    4.93    0.33
  -1 -10   2    4.77    0.32
   0  10  -2    2.57    0.28
   0  10  -2    2.64    0.34
   0  10  -2    2.83    0.31
   0  10  -2    2.55    0.32
   0  10  -2    2.61    0.29
   0 -10   2    2.38    0.25
   0 -10   2    2.41    0.15
   0 -10   2    2.56    0.13
   0 -10   2    2.86    0.15
   0 -10   2    2.40    0.12
   0 -10   2    2.90    0.28
  -1  10  -2    0.49    0.19
  -1  10  -2    0.36    0.08
  -1  10  -2    0.42    0.20
  -1  10  -2    0.56    0.09
  -1  10  -2    0.68    0.23
  -1  10  -2    0.17    0.17
   1 -10   2    0.50    0.15
   1 -10   2    0.40    0.09
   1 -10   2    0.28    0.08
   1 -10   2    0.21    0.15
   1 -10   2    0.36    0.11
   1 -10   2    0.53    0.11
  -2  10  -2    2.00    0.15
  -2  10  -2    1.36    0.29
  -2  10  -2    1.76    0.28
  -2  10  -2    1.55    0.31
  -2  10  -2    1.97    0.15
  -2  10  -2    1.97    0.30
  -2  10  -2    1.95    0.16
   2 -10   2    1.73    0.19
   2 -10   2    1.82    0.22
   2 -10   2    2.24    0.21
   2 -10   2    1.88    0.16
   2 -10   2    1.82    0.16
   2 -10   2    1.81    0.19
  -3  10  -2    5.03    0.46
  -3  10  -2    5.04    0.26
  -3  10  -2    5.07    0.20
  -3  10  -2    5.99    0.46
  -3  10  -2    5.12    0.51
  -3  10  -2    5.44    0.50
  -3  10  -2    5.31    0.25
  -3  10  -2    5.39    0.25
   3 -10   2    5.64    0.28
   3 -10   2    5.04    0.32
   3 -10   2    5.59    0.33
   3 -10   2    5.41    0.29
   3 -10   2    4.85    0.26
   3 -10   2    5.24    0.34
  -4  10  -2    0.05    0.09
  -4  10  -2   -0.21    0.10
  -4  10  -2   -0.06    0.18
  -4  10  -2   -0.01    0.17
  -4  10  -2    0.22    0.20
  -4  10  -2    0.02    0.11
  -4  10  -2    0.04    0.11
  -4  10  -2    0.07    0.21
   4 -10   2   -0.06    0.05
   4 -10   2   -0.05    0.13
   4 -10   2   -0.08    0.11
   4 -10   2   -0.09    0.14
   4 -10   2    0.03    0.15
   4 -10   2   -0.01    0.11
  -5  10  -2    1.07    0.16
  -5  10  -2    1.03    0.17
  -5  10  -2    1.29    0.19
   5 -10   2    1.26    0.20
   5 -10   2    1.14    0.24
   5 -10   2    0.96    0.12
  -6  10  -2    0.12    0.13
  -6  10  -2   -0.10    0.14
  -6  10  -2    0.08    0.12
   6 -10   2    0.12    0.11
  -7  10  -2    1.61    0.24
  -7  10  -2    1.32    0.24
  -7  10  -2    1.48    0.20
   7 -10   2    1.25    0.16
   7 -10   2    1.42    0.19
  -8  10  -2    2.11    0.31
  -8  10  -2    2.12    0.25
  -8  10  -2    2.54    0.29
   8 -10   2    2.34    0.24
   8 -10   2    1.79    0.21
   9   9  -2    0.98    0.21
   9   9  -2    0.93    0.21
   9   9  -2    0.67    0.19
   8   9  -2    0.77    0.18
   8   9  -2    0.60    0.18
   8   9  -2    1.01    0.20
  -8  -9   2    0.60    0.19
  -8  -9   2    0.42    0.23
   7   9  -2    0.11    0.13
   7   9  -2   -0.14    0.13
   7   9  -2   -0.10    0.13
  -7  -9   2   -0.08    0.17
  -7  -9   2   -0.17    0.16
  -7  -9   2   -0.37    0.11
  -7  -9   2    0.08    0.14
  -7  -9   2   -0.10    0.17
   6   9  -2    1.06    0.15
   6   9  -2    1.38    0.14
   6   9  -2    0.92    0.27
  -6  -9   2    1.02    0.16
  -6  -9   2    0.82    0.19
  -6  -9   2    0.99    0.20
  -6  -9   2    1.10    0.17
  -6  -9   2    1.17    0.23
   5   9  -2    2.80    0.43
   5   9  -2    2.51    0.17
   5   9  -2    2.32    0.34
   5   9  -2    2.11    0.35
  -5  -9   2    2.43    0.27
  -5  -9   2    2.19    0.23
  -5  -9   2    2.44    0.20
  -5  -9   2    2.45    0.24
  -5  -9   2    2.57    0.19
   4   9  -2    5.39    0.43
   4   9  -2    4.44    0.49
   4   9  -2    5.92    0.44
   4   9  -2    5.67    0.22
  -4  -9   2    5.63    0.24
  -4  -9   2    5.26    0.28
  -4  -9   2    4.96    0.35
  -4  -9   2    5.36    0.28
  -4  -9   2    5.89    0.24
   3   9  -2    1.00    0.22
   3   9  -2    0.95    0.22
   3   9  -2    0.74    0.25
   3   9  -2    1.07    0.09
   3   9  -2    0.91    0.21
   3   9  -2    1.03    0.21
  -3  -9   2    0.96    0.09
  -3  -9   2    0.83    0.19
  -3  -9   2    0.59    0.09
  -3  -9   2    0.94    0.11
  -3  -9   2    0.81    0.18
  -3  -9   2    1.00    0.11
   2   9  -2   14.41    0.54
   2   9  -2   13.56    0.70
   2   9  -2   13.37    0.57
   2   9  -2   13.68    0.59
   2   9  -2   13.17    0.60
   2   9  -2   13.77    0.63
  -2  -9   2   13.30    0.54
  -2  -9   2   13.91    0.55
   1   9  -2    2.07    0.30
   1   9  -2    1.99    0.28
   1   9  -2    1.75    0.26
   1   9  -2    1.94    0.20
   1   9  -2    2.08    0.22
   1   9  -2    2.15    0.25
   1   9  -2    1.98    0.23
   1   9  -2    1.95    0.23
   1   9  -2    2.06    0.23
  -1  -9   2    2.09    0.23
  -1  -9   2    1.42    0.21
   0   9  -2    1.26    0.21
   0   9  -2    1.31    0.24
   0   9  -2    1.30    0.09
   0   9  -2    1.56    0.26
   0   9  -2    1.55    0.23
   0   9  -2    1.54    0.17
   0   9  -2    1.59    0.22
   0   9  -2    1.40    0.19
   0   9  -2    1.63    0.18
   0  -9   2    1.14    0.19
   0  -9   2    1.28    0.09
   0  -9   2    1.51    0.19
   0  -9   2    1.31    0.11
   0  -9   2    1.42    0.12
  -1   9  -2    6.38    0.30
  -1   9  -2    6.68    0.22
  -1   9  -2    6.10    0.44
  -1   9  -2    6.70    0.42
  -1   9  -2    6.43    0.45
  -1   9  -2    6.28    0.32
  -1   9  -2    6.55    0.40
  -1   9  -2    6.50    0.22
   1  -9   2    6.81    0.33
   1  -9   2    7.18    0.29
   1  -9   2    6.50    0.24
   1  -9   2    6.82    0.35
   1  -9   2    6.62    0.24
   1  -9   2    6.27    0.29
  -2   9  -2    6.56    0.25
  -2   9  -2    7.08    0.48
  -2   9  -2    6.65    0.43
  -2   9  -2    6.15    0.44
  -2   9  -2    6.81    0.26
  -2   9  -2    6.66    0.45
  -2   9  -2    7.04    0.25
   2  -9   2    6.34    0.33
   2  -9   2    6.42    0.35
   2  -9   2    6.87    0.32
   2  -9   2    6.68    0.27
   2  -9   2    6.95    0.27
   2  -9   2    6.65    0.32
  -3   9  -2    0.18    0.17
  -3   9  -2    0.38    0.17
  -3   9  -2    0.29    0.11
  -3   9  -2    0.38    0.21
  -3   9  -2    0.31    0.10
  -3   9  -2    0.23    0.10
  -3   9  -2    0.11    0.16
  -3   9  -2    0.24    0.07
   3  -9   2    0.22    0.13
   3  -9   2    0.31    0.11
   3  -9   2    0.23    0.13
   3  -9   2    0.26    0.12
   3  -9   2    0.29    0.11
   3  -9   2    0.48    0.15
  -4   9  -2    5.12    0.50
  -4   9  -2    4.59    0.27
  -4   9  -2    4.64    0.45
  -4   9  -2    4.60    0.22
  -4   9  -2    5.18    0.27
  -4   9  -2    4.31    0.44
  -4   9  -2    4.15    0.43
  -4   9  -2    4.75    0.25
   4  -9   2    4.60    0.28
   4  -9   2    4.78    0.35
   4  -9   2    5.26    0.35
   4  -9   2    5.17    0.29
   4  -9   2    4.49    0.26
   4  -9   2    4.85    0.20
  -5   9  -2    2.94    0.26
  -5   9  -2    3.55    0.41
  -5   9  -2    2.51    0.38
  -5   9  -2    2.78    0.40
  -5   9  -2    3.01    0.24
  -5   9  -2    2.42    0.37
  -5   9  -2    2.68    0.21
  -5   9  -2    3.18    0.25
   5  -9   2    3.27    0.27
   5  -9   2    3.11    0.20
   5  -9   2    2.90    0.18
   5  -9   2    3.41    0.34
  -6   9  -2    0.21    0.14
  -6   9  -2   -0.15    0.13
  -6   9  -2   -0.10    0.11
  -6   9  -2   -0.06    0.11
   6  -9   2   -0.11    0.10
   6  -9   2    0.08    0.11
  -7   9  -2    4.61    0.35
  -7   9  -2    3.74    0.27
  -7   9  -2    4.20    0.36
  -7   9  -2    3.96    0.32
   7  -9   2    3.90    0.18
   7  -9   2    3.76    0.26
   7  -9   2    4.35    0.27
  -8   9  -2    1.66    0.28
  -8   9  -2    1.67    0.26
  -8   9  -2    1.93    0.24
  -8   9  -2    1.38    0.24
   8  -9   2    1.40    0.15
   8  -9   2    1.64    0.21
   8  -9   2    1.28    0.21
  -9   9  -2    0.09    0.17
  -9   9  -2    0.22    0.18
  -9   9  -2    0.65    0.20
   9  -9   2    0.18    0.17
   9  -9   2    0.12    0.11
   9  -9   2    0.44    0.17
   9   8  -2    0.27    0.17
   9   8  -2    0.36    0.18
   9   8  -2    0.33    0.17
   8   8  -2    1.50    0.20
   8   8  -2    1.52    0.21
   8   8  -2    1.80    0.23
  -8  -8   2    1.57    0.29
   7   8  -2    0.56    0.15
   7   8  -2    0.24    0.13
   7   8  -2    0.59    0.26
   7   8  -2    0.64    0.15
  -7  -8   2    0.34    0.19
  -7  -8   2    0.51    0.19
  -7  -8   2    0.41    0.15
  -7  -8   2    0.73    0.21
   6   8  -2    0.81    0.30
   6   8  -2    1.44    0.30
   6   8  -2    1.61    0.17
   6   8  -2    0.95    0.27
   6   8  -2    1.47    0.17
   6   8  -2    1.55    0.15
  -6  -8   2    1.27    0.22
  -6  -8   2    1.22    0.16
  -6  -8   2    1.34    0.22
  -6  -8   2    1.41    0.23
  -6  -8   2    1.58    0.18
   5   8  -2    1.54    0.31
   5   8  -2    1.99    0.36
   5   8  -2    1.66    0.15
   5   8  -2    1.31    0.28
   5   8  -2    1.53    0.15
  -5  -8   2    1.74    0.20
  -5  -8   2    1.38    0.19
  -5  -8   2    1.59    0.23
  -5  -8   2    1.71    0.17
  -5  -8   2    1.57    0.16
   4   8  -2    6.10    0.24
   4   8  -2    6.60    0.23
   4   8  -2    7.15    0.53
   4   8  -2    6.31    0.24
   4   8  -2    6.87    0.47
   4   8  -2    6.66    0.44
  -4  -8   2    7.05    0.38
  -4  -8   2    6.73    0.26
  -4  -8   2    6.05    0.30
  -4  -8   2    6.40    0.25
  -4  -8   2    6.24    0.31
   3   8  -2    2.19    0.32
   3   8  -2    1.96    0.24
   3   8  -2    1.87    0.11
   3   8  -2    1.61    0.24
   3   8  -2    2.16    0.28
  -3  -8   2    1.99    0.12
  -3  -8   2    1.72    0.15
  -3  -8   2    2.33    0.24
  -3  -8   2    1.98    0.22
  -3  -8   2    1.79    0.15
  -3  -8   2    1.72    0.12
   2   8  -2   13.09    0.42
   2   8  -2   11.02    0.51
   2   8  -2   10.56    0.52
   2   8  -2   12.05    0.54
   2   8  -2   11.34    0.52
   2   8  -2   11.15    0.59
   2   8  -2   12.03    0.45
  -2  -8   2   11.14    0.47
  -2  -8   2   11.84    0.48
   1   8  -2   -0.17    0.10
   1   8  -2    0.09    0.13
   1   8  -2   -0.07    0.09
   1   8  -2    0.04    0.14
   1   8  -2   -0.05    0.10
   1   8  -2    0.17    0.12
   1   8  -2   -0.08    0.10
   1   8  -2   -0.09    0.11
  -1  -8   2    0.24    0.13
  -1  -8   2    0.23    0.12
   0   8  -2   11.06    0.47
   0   8  -2   10.94    0.27
   0   8  -2   10.04    0.52
   0   8  -2   11.09    0.41
   0   8  -2   10.91    0.49
   0   8  -2   10.77    0.43
   0   8  -2    9.93    0.46
   0   8  -2   10.30    0.42
   0   8  -2   10.74    0.53
   0   8  -2   10.95    0.42
   0   8  -2   10.63    0.46
   0  -8   2   10.53    0.34
   0  -8   2   10.08    0.34
   0  -8   2   11.09    0.43
   0  -8   2   10.50    0.42
  -1   8  -2    1.82    0.25
  -1   8  -2    2.19    0.25
  -1   8  -2    2.02    0.12
  -1   8  -2    1.94    0.08
  -1   8  -2    1.90    0.18
  -1   8  -2    2.14    0.14
  -1   8  -2    1.36    0.25
  -1   8  -2    1.92    0.11
  -1   8  -2    2.51    0.21
  -1   8  -2    1.80    0.24
   1  -8   2    1.69    0.18
   1  -8   2    1.96    0.16
   1  -8   2    2.08    0.16
   1  -8   2    1.87    0.12
   1  -8   2    1.92    0.13
   1  -8   2    1.85    0.20
  -2   8  -2    0.10    0.07
  -2   8  -2    0.12    0.10
  -2   8  -2   -0.11    0.13
  -2   8  -2    0.13    0.14
  -2   8  -2    0.09    0.15
  -2   8  -2    0.09    0.07
  -2   8  -2    0.20    0.17
  -2   8  -2    0.07    0.10
  -2   8  -2    0.06    0.07
   2  -8   2    0.00    0.07
   2  -8   2    0.05    0.10
   2  -8   2    0.01    0.10
   2  -8   2    0.07    0.10
   2  -8   2    0.07    0.08
   2  -8   2    0.07    0.11
  -3   8  -2   33.94    0.96
  -3   8  -2   32.54    0.83
  -3   8  -2   30.24    1.17
  -3   8  -2   33.44    0.83
  -3   8  -2   30.96    1.12
  -3   8  -2   31.46    1.10
  -3   8  -2   32.72    0.97
  -3   8  -2   32.74    0.78
  -3   8  -2   34.16    0.87
  -3   8  -2   30.34    1.13
  -3   8  -2   31.97    0.83
   3  -8   2   32.69    0.89
   3  -8   2   32.03    1.05
   3  -8   2   32.35    0.88
   3  -8   2   32.95    0.88
   3  -8   2   32.77    0.76
   3  -8   2   31.13    1.04
   3  -8   2   32.81    0.91
  -4   8  -2   -0.02    0.15
  -4   8  -2    0.16    0.10
  -4   8  -2   -0.12    0.09
  -4   8  -2    0.00    0.09
  -4   8  -2    0.13    0.10
  -4   8  -2    0.03    0.17
  -4   8  -2    0.00    0.12
  -4   8  -2    0.00    0.15
  -4   8  -2    0.09    0.08
  -4   8  -2    0.14    0.16
   4  -8   2    0.03    0.07
   4  -8   2    0.08    0.14
   4  -8   2    0.01    0.06
   4  -8   2   -0.04    0.08
   4  -8   2   -0.18    0.08
   4  -8   2    0.18    0.11
   4  -8   2    0.00    0.12
   4  -8   2   -0.07    0.09
  -5   8  -2    0.86    0.24
  -5   8  -2    0.68    0.24
  -5   8  -2    0.79    0.24
  -5   8  -2    0.97    0.16
  -5   8  -2    1.00    0.26
  -5   8  -2    0.93    0.15
  -5   8  -2    1.07    0.17
  -5   8  -2    0.78    0.15
  -5   8  -2    0.85    0.14
   5  -8   2    1.21    0.14
   5  -8   2    0.81    0.08
   5  -8   2    1.03    0.21
   5  -8   2    0.76    0.08
   5  -8   2    0.93    0.14
   5  -8   2    1.02    0.18
   5  -8   2    1.05    0.13
  -6   8  -2    0.69    0.16
  -6   8  -2    0.50    0.16
  -6   8  -2    0.65    0.14
  -6   8  -2    0.70    0.26
  -6   8  -2    0.99    0.27
  -6   8  -2    0.75    0.26
  -6   8  -2    0.47    0.24
  -6   8  -2    0.30    0.14
   6  -8   2    0.72    0.13
   6  -8   2    0.50    0.14
   6  -8   2    0.51    0.10
   6  -8   2    0.59    0.14
  -7   8  -2    4.17    0.32
  -7   8  -2    3.33    0.32
  -7   8  -2    3.65    0.31
  -7   8  -2    3.49    0.27
   7  -8   2    3.94    0.27
   7  -8   2    3.89    0.25
   7  -8   2    3.74    0.21
   7  -8   2    4.06    0.28
   7  -8   2    3.76    0.19
  -8   8  -2    0.27    0.15
  -8   8  -2    0.38    0.17
  -8   8  -2    0.48    0.20
  -8   8  -2    0.18    0.17
   8  -8   2    0.39    0.16
   8  -8   2    0.40    0.14
   8  -8   2    0.34    0.12
   8  -8   2    0.27    0.09
   8  -8   2    0.17    0.16
   8  -8   2    0.58    0.18
  -9   8  -2    2.50    0.30
  -9   8  -2    2.81    0.28
  -9   8  -2    2.96    0.32
   9  -8   2    2.59    0.27
   9  -8   2    3.20    0.31
   9  -8   2    2.49    0.19
   9  -8   2    2.40    0.21
   9  -8   2    2.78    0.29
   9  -8   2    2.83    0.24
  10   7  -2    0.15    0.19
  10   7  -2   -0.11    0.17
  10   7  -2    0.18    0.19
   9   7  -2    2.16    0.25
   9   7  -2    1.78    0.25
   9   7  -2    2.09    0.25
  -9  -7   2    1.69    0.17
   8   7  -2    0.42    0.16
   8   7  -2    0.38    0.15
   8   7  -2    0.39    0.15
  -8  -7   2    0.54    0.23
  -8  -7   2    0.40    0.10
   7   7  -2    1.89    0.20
   7   7  -2    1.73    0.18
   7   7  -2    1.81    0.20
   7   7  -2    1.25    0.34
   7   7  -2    1.95    0.35
  -7  -7   2    2.16    0.28
  -7  -7   2    1.94    0.22
  -7  -7   2    1.81    0.27
  -7  -7   2    1.63    0.13
  -7  -7   2    1.72    0.25
   6   7  -2    3.91    0.21
   6   7  -2    3.31    0.42
   6   7  -2    3.81    0.23
   6   7  -2    3.48    0.46
   6   7  -2    3.65    0.41
   6   7  -2    3.79    0.23
  -6  -7   2    3.73    0.25
  -6  -7   2    3.77    0.26
  -6  -7   2    4.01    0.31
  -6  -7   2    3.50    0.30
  -6  -7   2    4.01    0.32
   5   7  -2    1.58    0.28
   5   7  -2    2.06    0.13
   5   7  -2    1.96    0.16
   5   7  -2    2.03    0.31
   5   7  -2    2.31    0.16
   5   7  -2    2.07    0.34
  -5  -7   2    1.84    0.17
  -5  -7   2    2.03    0.18
  -5  -7   2    2.05    0.24
  -5  -7   2    1.99    0.22
  -5  -7   2    2.55    0.23
   4   7  -2    1.29    0.11
   4   7  -2    1.63    0.25
   4   7  -2    1.09    0.23
   4   7  -2    1.25    0.17
   4   7  -2    1.31    0.12
   4   7  -2    1.64    0.29
   4   7  -2    1.29    0.12
  -4  -7   2    1.24    0.13
  -4  -7   2    1.20    0.18
  -4  -7   2    1.35    0.13
  -4  -7   2    1.19    0.15
  -4  -7   2    1.24    0.16
   3   7  -2    4.33    0.37
   3   7  -2    4.50    0.20
   3   7  -2    4.66    0.17
   3   7  -2    4.28    0.29
   3   7  -2    3.99    0.39
   3   7  -2    4.07    0.31
  -3  -7   2    3.97    0.28
  -3  -7   2    3.99    0.28
  -3  -7   2    4.39    0.17
  -3  -7   2    4.20    0.21
  -3  -7   2    4.43    0.21
   2   7  -2    0.04    0.13
   2   7  -2   -0.17    0.10
   2   7  -2   -0.01    0.12
   2   7  -2    0.03    0.08
   2   7  -2   -0.04    0.09
   2   7  -2    0.06    0.13
   2   7  -2    0.05    0.04
   2   7  -2    0.16    0.12
  -2  -7   2    0.05    0.05
  -2  -7   2    0.00    0.11
  -2  -7   2   -0.03    0.11
   1   7  -2   17.07    0.69
   1   7  -2   18.37    0.64
   1   7  -2   17.86    0.73
   1   7  -2   18.72    0.59
   1   7  -2   18.38    0.63
   1   7  -2   18.42    0.59
   1   7  -2   19.18    0.63
   1   7  -2   18.77    0.65
  -1  -7   2   18.25    0.59
  -1  -7   2   18.62    0.60
   0   7  -2    0.00    0.09
   0   7  -2   -0.18    0.10
   0   7  -2   -0.02    0.04
   0   7  -2    0.06    0.10
   0   7  -2   -0.07    0.09
   0   7  -2    0.01    0.08
   0   7  -2    0.00    0.09
   0   7  -2    0.05    0.04
   0   7  -2    0.03    0.10
   0  -7   2    0.03    0.05
   0  -7   2   -0.01    0.09
   0  -7   2    0.02    0.10
   0  -7   2    0.04    0.05
  -1   7  -2    7.67    0.22
  -1   7  -2    7.04    0.31
  -1   7  -2    7.79    0.41
  -1   7  -2    7.71    0.23
  -1   7  -2    7.50    0.33
  -1   7  -2    7.67    0.28
  -1   7  -2    7.85    0.25
  -1   7  -2    7.66    0.43
  -1   7  -2    7.86    0.33
  -1   7  -2    7.24    0.38
  -1   7  -2    7.95    0.26
  -1   7  -2    7.51    0.23
  -1   7  -2    7.55    0.43
   1  -7   2    7.51    0.31
   1  -7   2    7.49    0.30
   1  -7   2    7.50    0.24
   1  -7   2    7.14    0.24
   1  -7   2    7.13    0.29
   1  -7   2    7.06    0.32
  -2   7  -2    0.58    0.18
  -2   7  -2    0.30    0.12
  -2   7  -2    0.27    0.16
  -2   7  -2    0.29    0.08
  -2   7  -2    0.17    0.15
  -2   7  -2    0.54    0.09
  -2   7  -2    0.27    0.08
  -2   7  -2    0.33    0.07
  -2   7  -2    0.09    0.10
  -2   7  -2    0.28    0.16
  -2   7  -2    0.28    0.08
   2  -7   2    0.22    0.09
   2  -7   2    0.18    0.10
   2  -7   2    0.34    0.11
   2  -7   2    0.29    0.12
   2  -7   2    0.27    0.05
   2  -7   2    0.33    0.08
   2  -7   2    0.29    0.08
   2  -7   2    0.38    0.05
   2  -7   2    0.33    0.11
   2  -7   2    0.27    0.10
  -3   7  -2    2.70    0.31
  -3   7  -2    2.88    0.33
  -3   7  -2    2.95    0.17
  -3   7  -2    2.71    0.29
  -3   7  -2    2.79    0.18
  -3   7  -2    2.75    0.18
  -3   7  -2    2.90    0.24
  -3   7  -2    2.54    0.31
  -3   7  -2    2.88    0.19
  -3   7  -2    2.69    0.24
  -3   7  -2    2.71    0.14
   3  -7   2    2.67    0.17
   3  -7   2    2.95    0.14
   3  -7   2    2.76    0.24
   3  -7   2    2.85    0.22
   3  -7   2    3.00    0.13
   3  -7   2    3.04    0.15
   3  -7   2    2.79    0.19
   3  -7   2    3.10    0.24
   3  -7   2    2.94    0.19
  -4   7  -2   -0.09    0.11
  -4   7  -2    0.12    0.15
  -4   7  -2    0.02    0.15
  -4   7  -2   -0.06    0.14
  -4   7  -2    0.19    0.17
  -4   7  -2    0.02    0.10
  -4   7  -2    0.07    0.08
  -4   7  -2    0.02    0.09
  -4   7  -2    0.03    0.09
  -4   7  -2    0.05    0.10
   4  -7   2    0.18    0.11
   4  -7   2    0.10    0.12
   4  -7   2    0.09    0.08
   4  -7   2    0.05    0.05
   4  -7   2   -0.04    0.09
   4  -7   2    0.12    0.10
   4  -7   2    0.04    0.12
   4  -7   2    0.05    0.09
   4  -7   2   -0.14    0.07
   4  -7   2   -0.01    0.05
  -5   7  -2    3.34    0.39
  -5   7  -2    3.18    0.36
  -5   7  -2    3.26    0.23
  -5   7  -2    3.24    0.37
  -5   7  -2    3.02    0.36
  -5   7  -2    3.33    0.23
  -5   7  -2    3.26    0.24
  -5   7  -2    3.26    0.31
  -5   7  -2    3.30    0.21
  -5   7  -2    3.19    0.22
   5  -7   2    3.36    0.18
   5  -7   2    3.39    0.20
   5  -7   2    3.04    0.22
   5  -7   2    3.12    0.21
   5  -7   2    3.25    0.25
   5  -7   2    3.60    0.22
   5  -7   2    3.16    0.16
   5  -7   2    3.13    0.31
  -6   7  -2    0.79    0.24
  -6   7  -2    0.82    0.25
  -6   7  -2    0.97    0.17
  -6   7  -2    0.86    0.15
  -6   7  -2    0.94    0.26
  -6   7  -2    0.88    0.17
  -6   7  -2    0.91    0.26
   6  -7   2    0.71    0.15
   6  -7   2    1.09    0.16
   6  -7   2    0.84    0.14
   6  -7   2    0.84    0.13
  -7   7  -2    2.15    0.26
  -7   7  -2    1.85    0.23
  -7   7  -2    1.76    0.32
  -7   7  -2    1.57    0.33
  -7   7  -2    1.36    0.21
  -7   7  -2    1.34    0.31
  -7   7  -2    1.66    0.20
   7  -7   2    1.82    0.19
   7  -7   2    1.29    0.15
   7  -7   2    1.95    0.20
   7  -7   2    2.11    0.22
   7  -7   2    1.84    0.21
  -8   7  -2   11.61    0.50
  -8   7  -2   11.43    0.47
  -8   7  -2   11.73    0.52
  -8   7  -2   12.17    0.52
   8  -7   2   11.65    0.43
   8  -7   2   11.38    0.44
   8  -7   2   11.72    0.50
   8  -7   2   12.37    0.50
   8  -7   2   11.49    0.48
  -9   7  -2    0.40    0.17
  -9   7  -2    0.37    0.16
  -9   7  -2    0.43    0.19
  -9   7  -2    0.50    0.19
  -9   7  -2    0.29    0.19
   9  -7   2    0.31    0.16
   9  -7   2    0.13    0.16
   9  -7   2    0.13    0.18
   9  -7   2    0.08    0.13
   9  -7   2    0.53    0.16
 -10   7  -2    1.74    0.28
 -10   7  -2    1.71    0.25
 -10   7  -2    1.61    0.28
 -10   7  -2    1.99    0.29
 -10   7  -2    2.02    0.29
  10  -7   2    1.63    0.23
  10  -7   2    1.60    0.26
  10  -7   2    2.07    0.27
  10  -7   2    1.61    0.21
  10  -7   2    1.73    0.26
  10   6  -2    0.13    0.19
  10   6  -2    0.46    0.20
  10   6  -2   -0.17    0.15
 -10  -6   2    0.01    0.14
   9   6  -2    0.44    0.18
   9   6  -2    0.81    0.19
   9   6  -2    0.56    0.18
  -9  -6   2    0.44    0.14
   8   6  -2    1.31    0.20
   8   6  -2    1.43    0.19
   8   6  -2    1.10    0.19
  -8  -6   2    1.02    0.12
  -8  -6   2    1.19    0.16
   7   6  -2    4.10    0.50
   7   6  -2    3.92    0.24
   7   6  -2    3.92    0.26
   7   6  -2    3.50    0.24
   7   6  -2    3.40    0.41
   7   6  -2    3.27    0.44
  -7  -6   2    3.97    0.28
  -7  -6   2    3.67    0.16
  -7  -6   2    3.22    0.20
  -7  -6   2    4.21    0.35
   6   6  -2   10.33    0.59
   6   6  -2    9.53    0.60
   6   6  -2   10.42    0.36
   6   6  -2   10.60    0.38
   6   6  -2    9.76    0.66
   6   6  -2   10.80    0.39
  -6  -6   2    9.53    0.45
  -6  -6   2   10.91    0.33
  -6  -6   2   10.36    0.41
  -6  -6   2   10.49    0.51
  -6  -6   2   11.29    0.50
  -6  -6   2   10.66    0.41
   5   6  -2    2.51    0.33
   5   6  -2    2.34    0.14
   5   6  -2    2.22    0.33
   5   6  -2    2.45    0.18
   5   6  -2    2.09    0.29
   5   6  -2    2.22    0.17
   5   6  -2    2.24    0.17
  -5  -6   2    2.59    0.24
  -5  -6   2    2.82    0.24
  -5  -6   2    2.51    0.19
  -5  -6   2    2.08    0.18
  -5  -6   2    2.60    0.25
  -5  -6   2    2.36    0.12
   4   6  -2    1.67    0.12
   4   6  -2    1.67    0.13
   4   6  -2    1.63    0.24
   4   6  -2    1.88    0.14
   4   6  -2    1.63    0.13
   4   6  -2    1.72    0.18
   4   6  -2    1.90    0.27
   4   6  -2    1.66    0.28
  -4  -6   2    1.52    0.13
  -4  -6   2    1.71    0.19
  -4  -6   2    1.72    0.20
  -4  -6   2    1.64    0.17
  -4  -6   2    1.69    0.14
  -4  -6   2    1.96    0.18
   3   6  -2   14.52    0.42
   3   6  -2   15.22    0.63
   3   6  -2   14.95    0.39
   3   6  -2   13.97    0.66
   3   6  -2   15.35    0.59
   3   6  -2   14.96    0.54
   3   6  -2   14.78    0.38
  -3  -6   2   14.37    0.49
  -3  -6   2   15.37    0.52
  -3  -6   2   14.39    0.51
  -3  -6   2   14.55    0.49
  -3  -6   2   14.54    0.41
   2   6  -2   44.29    0.99
   2   6  -2   44.41    1.00
   2   6  -2   41.33    1.42
   2   6  -2   46.15    1.14
   2   6  -2   46.14    1.29
   2   6  -2   44.85    1.30
   2   6  -2   45.65    0.99
   2   6  -2   43.70    1.33
   2   6  -2   47.09    1.29
  -2  -6   2   45.50    1.26
  -2  -6   2   45.67    1.21
  -2  -6   2   44.84    1.17
  -2  -6   2   43.51    1.26
   1   6  -2   -0.04    0.09
   1   6  -2    0.11    0.11
   1   6  -2   -0.14    0.08
   1   6  -2    0.05    0.09
   1   6  -2    0.10    0.08
   1   6  -2   -0.03    0.08
   1   6  -2    0.04    0.10
   1   6  -2    0.04    0.11
   1   6  -2    0.03    0.09
  -1  -6   2   -0.10    0.09
  -1  -6   2   -0.05    0.08
   0   6  -2   33.94    0.76
   0   6  -2   34.06    0.98
   0   6  -2   34.77    0.93
   0   6  -2   34.47    0.97
   0   6  -2   34.23    0.77
   0   6  -2   33.15    1.08
   0   6  -2   35.67    0.99
   0   6  -2   35.67    0.98
   0   6  -2   35.61    1.05
   0  -6   2   36.00    0.94
   0  -6   2   34.30    0.97
   0  -6   2   33.69    0.97
   0  -6   2   35.19    0.93
  -1   6  -2   13.73    0.34
  -1   6  -2   13.65    0.41
  -1   6  -2   13.59    0.38
  -1   6  -2   13.23    0.44
  -1   6  -2   12.58    0.46
  -1   6  -2   13.50    0.35
  -1   6  -2   13.41    0.34
  -1   6  -2   13.08    0.46
  -1   6  -2   13.61    0.58
  -1   6  -2   13.27    0.55
  -1   6  -2   12.84    0.50
  -1   6  -2   13.26    0.35
   1  -6   2   12.73    0.43
   1  -6   2   13.39    0.44
   1  -6   2   12.98    0.36
   1  -6   2   13.72    0.36
   1  -6   2   13.16    0.43
   1  -6   2   13.37    0.44
  -2   6  -2    1.54    0.21
  -2   6  -2    1.57    0.11
  -2   6  -2    1.47    0.21
  -2   6  -2    1.36    0.11
  -2   6  -2    1.42    0.21
  -2   6  -2    1.70    0.17
  -2   6  -2    1.68    0.20
  -2   6  -2    1.97    0.13
  -2   6  -2    1.69    0.21
  -2   6  -2    1.57    0.12
  -2   6  -2    1.75    0.18
   2  -6   2    1.61    0.12
   2  -6   2    1.52    0.06
   2  -6   2    1.49    0.15
   2  -6   2    1.59    0.10
   2  -6   2    1.65    0.13
   2  -6   2    1.39    0.15
   2  -6   2    1.67    0.13
   2  -6   2    1.61    0.16
   2  -6   2    1.61    0.08
   2  -6   2    1.93    0.17
   2  -6   2    1.76    0.17
  -3   6  -2   11.47    0.36
  -3   6  -2    9.88    0.52
  -3   6  -2   10.99    0.35
  -3   6  -2   11.21    0.35
  -3   6  -2   11.30    0.44
  -3   6  -2   10.96    0.54
  -3   6  -2   11.25    0.32
  -3   6  -2   10.72    0.52
  -3   6  -2   10.79    0.34
  -3   6  -2   11.42    0.35
  -3   6  -2   11.91    0.35
  -3   6  -2   11.73    0.52
  -3   6  -2   11.55    0.37
  -3   6  -2   11.45    0.36
  -3   6  -2   11.20    0.44
   3  -6   2   11.24    0.34
   3  -6   2   11.98    0.44
   3  -6   2   11.01    0.32
   3  -6   2   11.21    0.29
   3  -6   2   11.09    0.38
   3  -6   2   10.93    0.31
   3  -6   2   11.23    0.45
   3  -6   2   11.19    0.44
   3  -6   2   10.96    0.29
   3  -6   2   10.97    0.39
   3  -6   2   11.14    0.46
   3  -6   2   11.02    0.38
   3  -6   2   10.72    0.32
   3  -6   2   11.03    0.34
  -4   6  -2    8.42    0.31
  -4   6  -2    7.58    0.45
  -4   6  -2    8.56    0.29
  -4   6  -2    8.70    0.32
  -4   6  -2    9.04    0.33
  -4   6  -2    8.57    0.33
  -4   6  -2    8.57    0.48
  -4   6  -2    9.01    0.33
  -4   6  -2    8.69    0.50
  -4   6  -2    8.93    0.35
  -4   6  -2    8.41    0.48
  -4   6  -2    8.87    0.42
  -4   6  -2    8.89    0.34
   4  -6   2    8.83    0.35
   4  -6   2    8.52    0.30
   4  -6   2    8.30    0.30
   4  -6   2    8.72    0.34
   4  -6   2    8.65    0.42
   4  -6   2    8.90    0.28
   4  -6   2    8.54    0.42
   4  -6   2    8.62    0.33
   4  -6   2    8.53    0.31
   4  -6   2    8.12    0.25
   4  -6   2    8.77    0.31
   4  -6   2    8.67    0.26
   4  -6   2    9.06    0.28
  -5   6  -2    0.39    0.12
  -5   6  -2    0.40    0.18
  -5   6  -2    0.54    0.19
  -5   6  -2    0.47    0.12
  -5   6  -2    0.39    0.12
  -5   6  -2    0.59    0.13
  -5   6  -2    0.58    0.17
  -5   6  -2    0.39    0.12
  -5   6  -2    0.54    0.13
  -5   6  -2    0.38    0.10
  -5   6  -2    0.31    0.12
  -5   6  -2    0.21    0.16
  -5   6  -2    0.33    0.19
   5  -6   2    0.63    0.17
   5  -6   2    0.65    0.12
   5  -6   2    0.49    0.11
   5  -6   2    0.45    0.09
   5  -6   2    0.62    0.11
   5  -6   2    0.34    0.11
   5  -6   2    0.71    0.14
   5  -6   2    0.37    0.10
   5  -6   2    0.39    0.11
  -6   6  -2    0.11    0.17
  -6   6  -2   -0.10    0.11
  -6   6  -2   -0.05    0.10
  -6   6  -2    0.06    0.16
  -6   6  -2    0.04    0.16
  -6   6  -2    0.03    0.10
  -6   6  -2    0.16    0.11
  -6   6  -2   -0.08    0.11
  -6   6  -2   -0.18    0.11
  -6   6  -2   -0.06    0.11
  -6   6  -2    0.00    0.16
   6  -6   2   -0.12    0.10
   6  -6   2    0.03    0.11
   6  -6   2    0.01    0.10
   6  -6   2   -0.03    0.11
   6  -6   2   -0.14    0.11
   6  -6   2    0.20    0.09
  -7   6  -2   15.40    0.59
  -7   6  -2   14.22    0.75
  -7   6  -2   14.80    0.76
  -7   6  -2   14.50    0.56
  -7   6  -2   14.67    0.54
  -7   6  -2   14.80    0.55
  -7   6  -2   14.58    0.51
  -7   6  -2   16.57    0.79
  -7   6  -2   14.34    0.56
  -7   6  -2   15.63    0.77
   7  -6   2   14.86    0.54
   7  -6   2   16.58    0.55
   7  -6   2   14.83    0.51
   7  -6   2   14.77    0.50
   7  -6   2   14.70    0.52
  -8   6  -2    5.46    0.52
  -8   6  -2    5.32    0.37
  -8   6  -2    6.10    0.56
  -8   6  -2    5.14    0.33
  -8   6  -2    6.12    0.36
  -8   6  -2    5.32    0.34
  -8   6  -2    5.39    0.31
   8  -6   2    5.18    0.34
   8  -6   2    5.33    0.31
   8  -6   2    5.10    0.34
   8  -6   2    5.18    0.32
   8  -6   2    5.22    0.30
  -9   6  -2    0.66    0.20
  -9   6  -2    0.68    0.18
  -9   6  -2    0.69    0.21
  -9   6  -2    0.91    0.21
  -9   6  -2    0.75    0.21
   9  -6   2    0.59    0.20
   9  -6   2    0.86    0.20
   9  -6   2    1.07    0.20
   9  -6   2    0.74    0.22
 -10   6  -2    4.61    0.39
 -10   6  -2    4.51    0.41
 -10   6  -2    4.71    0.40
 -10   6  -2    6.04    0.39
  10  -6   2    5.45    0.37
  10  -6   2    4.89    0.40
  10  -6   2    4.89    0.34
  10  -6   2    5.22    0.38
  10   5  -2    1.08    0.23
  10   5  -2    0.86    0.21
  10   5  -2    1.40    0.23
 -10  -5   2    0.98    0.19
 -10  -5   2    1.12    0.18
   9   5  -2    0.15    0.17
   9   5  -2   -0.04    0.15
   9   5  -2    0.40    0.17
   9   5  -2    0.27    0.17
  -9  -5   2    0.15    0.14
  -9  -5   2    0.25    0.13
   8   5  -2    0.47    0.16
   8   5  -2    0.57    0.16
   8   5  -2    0.23    0.14
   8   5  -2    0.61    0.17
  -8  -5   2    0.44    0.23
  -8  -5   2    0.57    0.13
  -8  -5   2    0.50    0.13
   7   5  -2    1.22    0.18
   7   5  -2    1.04    0.28
   7   5  -2    1.19    0.18
   7   5  -2    1.17    0.30
   7   5  -2    1.26    0.29
   7   5  -2    1.34    0.17
   7   5  -2    1.07    0.17
  -7  -5   2    1.29    0.13
  -7  -5   2    1.00    0.18
  -7  -5   2    1.35    0.14
  -7  -5   2    1.30    0.24
  -7  -5   2    0.96    0.23
  -7  -5   2    1.41    0.16
   6   5  -2    2.94    0.39
   6   5  -2    2.74    0.36
   6   5  -2    2.92    0.22
   6   5  -2    2.91    0.21
   6   5  -2    2.75    0.20
   6   5  -2    2.85    0.20
   6   5  -2    3.39    0.37
  -6  -5   2    2.94    0.16
  -6  -5   2    2.93    0.18
  -6  -5   2    3.24    0.23
  -6  -5   2    2.98    0.26
  -6  -5   2    3.04    0.17
  -6  -5   2    3.19    0.22
  -6  -5   2    3.20    0.29
  -6  -5   2    3.09    0.29
   5   5  -2   11.93    0.58
   5   5  -2   11.35    0.38
   5   5  -2   10.82    0.58
   5   5  -2   11.87    0.64
   5   5  -2   12.12    0.38
   5   5  -2   11.83    0.35
   5   5  -2   11.93    0.38
   5   5  -2   11.80    0.39
  -5  -5   2   11.19    0.31
  -5  -5   2   11.65    0.41
  -5  -5   2   12.25    0.41
  -5  -5   2   12.07    0.49
  -5  -5   2   11.96    0.35
  -5  -5   2   11.66    0.32
  -5  -5   2   11.86    0.49
  -5  -5   2   12.32    0.47
   4   5  -2    0.39    0.14
   4   5  -2    0.11    0.11
   4   5  -2    0.39    0.10
   4   5  -2    0.16    0.08
   4   5  -2    0.23    0.08
   4   5  -2    0.36    0.09
   4   5  -2    0.58    0.19
   4   5  -2    0.28    0.08
   4   5  -2    0.71    0.19
  -4  -5   2    0.42    0.09
  -4  -5   2    0.50    0.13
  -4  -5   2    0.18    0.10
  -4  -5   2    0.30    0.08
  -4  -5   2    0.36    0.12
  -4  -5   2    0.36    0.11
  -4  -5   2    0.30    0.06
   3   5  -2    2.24    0.13
   3   5  -2    2.43    0.24
   3   5  -2    2.35    0.12
   3   5  -2    2.28    0.12
   3   5  -2    1.99    0.26
   3   5  -2    2.39    0.26
  -3  -5   2    2.08    0.13
  -3  -5   2    2.37    0.13
  -3  -5   2    2.29    0.17
  -3  -5   2    2.60    0.20
  -3  -5   2    2.45    0.20
  -3  -5   2    2.68    0.17
   2   5  -2    2.68    0.20
   2   5  -2    2.65    0.10
   2   5  -2    2.81    0.23
   2   5  -2    2.53    0.10
   2   5  -2    2.50    0.10
   2   5  -2    2.39    0.23
   2   5  -2    2.62    0.26
  -2  -5   2    2.33    0.18
  -2  -5   2    2.45    0.13
  -2  -5   2    2.56    0.13
  -2  -5   2    2.62    0.09
  -2  -5   2    2.14    0.18
   1   5  -2   10.17    0.45
   1   5  -2   10.86    0.41
   1   5  -2   10.14    0.43
   1   5  -2   10.81    0.39
   1   5  -2   10.63    0.40
  -1  -5   2    9.54    0.35
  -1  -5   2   10.41    0.37
   0   5  -2    9.52    0.23
   0   5  -2    9.53    0.22
   0   5  -2    9.56    0.38
   0   5  -2    9.69    0.34
   0   5  -2    9.08    0.42
   0   5  -2   10.09    0.35
   0   5  -2   10.24    0.37
   0  -5   2    9.67    0.29
   0  -5   2    9.39    0.32
   0  -5   2    9.67    0.29
   0  -5   2    8.98    0.33
  -1   5  -2    6.11    0.28
  -1   5  -2    5.94    0.35
  -1   5  -2    6.23    0.27
  -1   5  -2    6.37    0.18
  -1   5  -2    6.44    0.16
  -1   5  -2    6.57    0.19
  -1   5  -2    6.60    0.19
  -1   5  -2    6.13    0.19
   1  -5   2    6.08    0.20
   1  -5   2    6.53    0.25
   1  -5   2    6.10    0.16
   1  -5   2    6.53    0.26
   1  -5   2    6.07    0.27
   1  -5   2    6.23    0.25
   1  -5   2    6.45    0.27
   1  -5   2    6.34    0.16
   1  -5   2    6.39    0.20
   1  -5   2    5.93    0.24
  -2   5  -2    0.95    0.17
  -2   5  -2    1.05    0.16
  -2   5  -2    1.16    0.16
  -2   5  -2    1.03    0.14
  -2   5  -2    1.07    0.14
  -2   5  -2    1.16    0.09
  -2   5  -2    1.02    0.09
  -2   5  -2    1.11    0.10
  -2   5  -2    1.21    0.10
  -2   5  -2    0.89    0.06
  -2   5  -2    0.70    0.16
  -2   5  -2    1.05    0.17
   2  -5   2    1.17    0.10
   2  -5   2    0.98    0.08
   2  -5   2    1.04    0.13
   2  -5   2    1.19    0.08
   2  -5   2    1.23    0.10
   2  -5   2    1.15    0.13
   2  -5   2    1.18    0.08
   2  -5   2    1.18    0.12
   2  -5   2    1.15    0.10
   2  -5   2    1.06    0.13
   2  -5   2    1.18    0.09
  -3   5  -2    1.93    0.15
  -3   5  -2    2.37    0.16
  -3   5  -2    1.93    0.20
  -3   5  -2    1.28    0.20
  -3   5  -2    2.20    0.14
  -3   5  -2    2.00    0.14
  -3   5  -2    1.76    0.19
  -3   5  -2    2.37    0.24
  -3   5  -2    1.98    0.22
  -3   5  -2    1.89    0.12
  -3   5  -2    2.14    0.24
  -3   5  -2    2.20    0.15
  -3   5  -2    2.27    0.15
  -3   5  -2    2.07    0.15
  -3   5  -2    1.90    0.14
  -3   5  -2    1.89    0.23
  -3   5  -2    2.04    0.14
   3  -5   2    2.09    0.13
   3  -5   2    2.50    0.21
   3  -5   2    1.85    0.10
   3  -5   2    2.07    0.13
   3  -5   2    2.09    0.20
   3  -5   2    2.27    0.17
   3  -5   2    2.09    0.12
   3  -5   2    1.96    0.19
   3  -5   2    2.20    0.12
   3  -5   2    2.45    0.15
   3  -5   2    1.86    0.13
   3  -5   2    2.00    0.16
   3  -5   2    2.02    0.18
   3  -5   2    1.93    0.15
   3  -5   2    1.90    0.12
  -4   5  -2    4.66    0.24
  -4   5  -2    4.35    0.29
  -4   5  -2    4.60    0.22
  -4   5  -2    3.85    0.34
  -4   5  -2    4.39    0.34
  -4   5  -2    4.24    0.23
  -4   5  -2    3.72    0.34
  -4   5  -2    4.11    0.20
  -4   5  -2    4.44    0.23
  -4   5  -2    4.37    0.37
  -4   5  -2    4.40    0.22
  -4   5  -2    3.91    0.21
  -4   5  -2    4.32    0.22
  -4   5  -2    4.57    0.22
  -4   5  -2    4.22    0.23
   4  -5   2    4.57    0.21
   4  -5   2    4.40    0.22
   4  -5   2    4.74    0.30
   4  -5   2    4.10    0.17
   4  -5   2    4.46    0.24
   4  -5   2    4.04    0.21
   4  -5   2    4.71    0.21
   4  -5   2    4.54    0.22
   4  -5   2    4.29    0.20
   4  -5   2    4.10    0.19
   4  -5   2    4.47    0.19
   4  -5   2    4.14    0.23
   4  -5   2    4.54    0.30
  -5   5  -2   38.66    1.28
  -5   5  -2   39.12    1.30
  -5   5  -2   40.67    1.04
  -5   5  -2   39.98    1.01
  -5   5  -2   40.64    1.03
  -5   5  -2   39.37    1.03
  -5   5  -2   39.95    1.15
  -5   5  -2   37.36    1.27
  -5   5  -2   40.35    1.05
  -5   5  -2   39.06    1.02
  -5   5  -2   38.96    1.00
  -5   5  -2   38.76    1.19
  -5   5  -2   38.97    1.26
  -5   5  -2   39.56    1.07
   5  -5   2   39.30    1.00
   5  -5   2   41.86    1.11
   5  -5   2   39.89    1.01
   5  -5   2   39.12    1.01
   5  -5   2   39.98    1.30
   5  -5   2   40.18    1.09
   5  -5   2   39.67    1.01
   5  -5   2   41.03    1.01
   5  -5   2   39.45    1.00
   5  -5   2   39.06    1.02
  -6   5  -2    0.13    0.11
  -6   5  -2    0.05    0.12
  -6   5  -2   -0.06    0.15
  -6   5  -2   -0.02    0.11
  -6   5  -2    0.03    0.15
  -6   5  -2   -0.08    0.11
  -6   5  -2   -0.09    0.11
  -6   5  -2   -0.03    0.10
  -6   5  -2    0.11    0.17
  -6   5  -2    0.17    0.16
  -6   5  -2   -0.02    0.10
   6  -5   2   -0.23    0.09
   6  -5   2   -0.02    0.15
   6  -5   2    0.00    0.11
   6  -5   2   -0.10    0.09
   6  -5   2    0.03    0.10
   6  -5   2   -0.04    0.09
   6  -5   2   -0.09    0.16
   6  -5   2   -0.14    0.10
  -7   5  -2    2.38    0.21
  -7   5  -2    2.74    0.25
  -7   5  -2    2.23    0.34
  -7   5  -2    2.42    0.23
  -7   5  -2    2.79    0.26
  -7   5  -2    2.63    0.34
  -7   5  -2    2.13    0.33
  -7   5  -2    2.54    0.25
  -7   5  -2    2.37    0.25
  -7   5  -2    1.98    0.23
  -7   5  -2    1.62    0.30
   7  -5   2    2.57    0.23
   7  -5   2    2.16    0.22
   7  -5   2    1.94    0.20
   7  -5   2    2.22    0.22
   7  -5   2    2.39    0.23
   7  -5   2    2.31    0.23
   7  -5   2    2.22    0.34
   7  -5   2    3.06    0.39
  -8   5  -2    9.03    0.45
  -8   5  -2    8.30    0.59
  -8   5  -2    8.98    0.57
  -8   5  -2    8.85    0.58
  -8   5  -2    8.93    0.42
  -8   5  -2    8.48    0.38
  -8   5  -2    9.09    0.43
  -8   5  -2    9.00    0.43
  -8   5  -2    8.40    0.43
   8  -5   2    7.91    0.58
   8  -5   2    8.88    0.43
   8  -5   2    8.04    0.39
   8  -5   2    8.09    0.42
   8  -5   2    8.49    0.41
   8  -5   2    9.42    0.42
   8  -5   2    9.87    0.64
  -9   5  -2    1.56    0.24
  -9   5  -2    1.53    0.24
  -9   5  -2    1.28    0.20
  -9   5  -2    1.13    0.22
  -9   5  -2    0.73    0.20
  -9   5  -2    1.38    0.23
   9  -5   2    1.18    0.22
   9  -5   2    1.22    0.22
   9  -5   2    1.04    0.20
   9  -5   2    0.66    0.21
 -10   5  -2    0.66    0.20
 -10   5  -2    0.44    0.21
 -10   5  -2    0.49    0.21
 -10   5  -2    0.37    0.20
 -10   5  -2    0.67    0.22
  10  -5   2    0.72    0.21
  10  -5   2    0.78    0.23
  10  -5   2    0.74    0.22
  10  -5   2    0.57    0.19
  11   4  -2    0.29    0.21
  11   4  -2    0.52    0.22
  11   4  -2    0.83    0.22
  11   4  -2    0.56    0.21
 -11  -4   2    0.92    0.20
 -11  -4   2    0.70    0.19
 -11  -4   2    0.54    0.12
  10   4  -2    0.35    0.18
  10   4  -2    0.30    0.18
  10   4  -2    0.42    0.19
  10   4  -2    0.10    0.17
 -10  -4   2    0.41    0.15
 -10  -4   2    0.32    0.11
 -10  -4   2    0.22    0.15
   9   4  -2    2.22    0.26
   9   4  -2    2.13    0.26
   9   4  -2    2.44    0.26
   9   4  -2    2.36    0.26
  -9  -4   2    1.85    0.35
  -9  -4   2    2.13    0.17
  -9  -4   2    2.35    0.23
  -9  -4   2    2.44    0.15
  -9  -4   2    2.49    0.22
  -9  -4   2    2.39    0.23
   8   4  -2   -0.07    0.20
   8   4  -2   -0.11    0.13
   8   4  -2    0.25    0.27
   8   4  -2   -0.17    0.18
   8   4  -2   -0.23    0.12
   8   4  -2   -0.30    0.12
   8   4  -2   -0.19    0.12
  -8  -4   2   -0.21    0.11
  -8  -4   2   -0.06    0.09
  -8  -4   2    0.06    0.08
  -8  -4   2   -0.05    0.10
  -8  -4   2    0.01    0.19
  -8  -4   2    0.09    0.12
   7   4  -2    1.80    0.20
   7   4  -2    1.73    0.20
   7   4  -2    1.74    0.31
   7   4  -2    1.55    0.31
   7   4  -2    1.80    0.18
   7   4  -2    2.13    0.37
   7   4  -2    1.76    0.20
  -7  -4   2    1.90    0.27
  -7  -4   2    1.66    0.16
  -7  -4   2    1.75    0.28
  -7  -4   2    1.70    0.14
  -7  -4   2    1.41    0.17
  -7  -4   2    1.68    0.11
  -7  -4   2    1.59    0.17
   6   4  -2   17.64    0.52
   6   4  -2   16.79    0.79
   6   4  -2   17.84    0.56
   6   4  -2   18.69    0.88
   6   4  -2   18.14    0.55
   6   4  -2   18.62    0.79
  -6  -4   2   18.49    0.44
  -6  -4   2   17.52    0.73
  -6  -4   2   18.86    0.48
  -6  -4   2   18.61    0.59
  -6  -4   2   17.97    0.50
  -6  -4   2   18.32    0.59
  -6  -4   2   18.43    0.48
  -6  -4   2   17.72    0.52
  -6  -4   2   18.00    0.71
  -6  -4   2   17.52    0.69
  -6  -4   2   18.42    0.52
   5   4  -2    0.06    0.09
   5   4  -2   -0.13    0.15
   5   4  -2   -0.02    0.14
   5   4  -2    0.02    0.09
   5   4  -2    0.06    0.11
   5   4  -2    0.10    0.07
   5   4  -2   -0.10    0.12
   5   4  -2    0.00    0.08
   5   4  -2    0.01    0.08
  -5  -4   2    0.04    0.10
  -5  -4   2    0.14    0.07
  -5  -4   2    0.03    0.07
  -5  -4   2    0.03    0.05
  -5  -4   2    0.02    0.10
  -5  -4   2   -0.01    0.07
  -5  -4   2    0.10    0.09
  -5  -4   2    0.16    0.09
  -5  -4   2   -0.02    0.07
  -5  -4   2    0.01    0.11
  -5  -4   2    0.01    0.05
  -5  -4   2    0.00    0.07
  -5  -4   2    0.17    0.14
   4   4  -2    3.58    0.18
   4   4  -2    3.64    0.18
   4   4  -2    3.42    0.14
   4   4  -2    3.64    0.35
   4   4  -2    3.34    0.24
   4   4  -2    3.52    0.17
   4   4  -2    3.88    0.21
   4   4  -2    3.20    0.31
   4   4  -2    3.12    0.29
  -4  -4   2    3.54    0.19
  -4  -4   2    3.45    0.23
  -4  -4   2    3.80    0.22
  -4  -4   2    3.56    0.15
  -4  -4   2    3.67    0.14
  -4  -4   2    3.54    0.14
  -4  -4   2    3.67    0.16
  -4  -4   2    3.77    0.23
  -4  -4   2    3.65    0.19
  -4  -4   2    3.93    0.23
   3   4  -2    0.30    0.13
   3   4  -2    0.26    0.12
   3   4  -2    0.17    0.06
   3   4  -2    0.21    0.05
   3   4  -2    0.17    0.06
   3   4  -2    0.21    0.11
   3   4  -2    0.27    0.13
   3   4  -2    0.03    0.06
  -3  -4   2    0.23    0.05
  -3  -4   2    0.14    0.09
  -3  -4   2    0.17    0.09
  -3  -4   2    0.17    0.06
  -3  -4   2    0.26    0.09
  -3  -4   2    0.18    0.11
  -3  -4   2    0.14    0.06
  -3  -4   2    0.15    0.08
   2   4  -2   13.15    0.33
   2   4  -2   12.45    0.53
   2   4  -2   12.83    0.53
   2   4  -2   14.03    0.47
   2   4  -2   13.58    0.33
   2   4  -2   13.43    0.51
   2   4  -2   13.24    0.33
   2   4  -2   13.27    0.48
  -2  -4   2   12.68    0.43
  -2  -4   2   13.43    0.42
  -2  -4   2   13.39    0.34
  -2  -4   2   13.23    0.41
  -2  -4   2   13.57    0.42
   1   4  -2   37.27    1.02
   1   4  -2   35.36    1.07
   1   4  -2   35.62    1.00
   1   4  -2   36.10    1.10
   1   4  -2   36.35    0.98
  -1  -4   2   36.05    0.94
  -1  -4   2   35.64    0.92
   0   4  -2   13.87    0.32
   0   4  -2   13.75    0.32
   0   4  -2   14.22    0.44
   0   4  -2   14.29    0.43
   0   4  -2   14.33    0.32
   0   4  -2   14.20    0.46
   0  -4   2   13.64    0.42
   0  -4   2   13.86    0.42
   0  -4   2   13.52    0.41
   0  -4   2   14.88    0.41
  -1   4  -2   11.52    0.28
  -1   4  -2   11.80    0.31
  -1   4  -2   12.14    0.39
  -1   4  -2   11.61    0.31
  -1   4  -2   11.07    0.46
  -1   4  -2   11.94    0.40
  -1   4  -2   12.67    0.41
  -1   4  -2   11.53    0.30
  -1   4  -2   11.84    0.30
   1  -4   2   12.00    0.39
   1  -4   2   11.29    0.29
   1  -4   2   11.87    0.40
   1  -4   2   11.02    0.38
   1  -4   2   11.35    0.28
   1  -4   2   11.67    0.32
   1  -4   2   12.10    0.32
   1  -4   2   11.44    0.27
   1  -4   2   11.76    0.35
   1  -4   2   11.79    0.27
   1  -4   2   12.07    0.39
   1  -4   2   11.63    0.36
  -2   4  -2    0.20    0.07
  -2   4  -2    0.04    0.10
  -2   4  -2    0.10    0.04
  -2   4  -2    0.00    0.08
  -2   4  -2    0.06    0.10
  -2   4  -2    0.00    0.06
  -2   4  -2    0.06    0.05
  -2   4  -2   -0.19    0.08
  -2   4  -2    0.13    0.09
  -2   4  -2    0.25    0.07
  -2   4  -2    0.16    0.06
  -2   4  -2    0.11    0.12
  -2   4  -2    0.11    0.06
   2  -4   2    0.11    0.05
   2  -4   2    0.06    0.05
   2  -4   2    0.18    0.06
   2  -4   2    0.00    0.05
   2  -4   2    0.11    0.08
   2  -4   2    0.04    0.05
   2  -4   2    0.11    0.07
   2  -4   2    0.18    0.06
   2  -4   2   -0.06    0.06
   2  -4   2    0.10    0.06
   2  -4   2    0.13    0.06
   2  -4   2    0.16    0.05
   2  -4   2    0.15    0.03
   2  -4   2    0.04    0.06
   2  -4   2    0.05    0.08
  -3   4  -2   38.52    1.15
  -3   4  -2   40.98    1.24
  -3   4  -2   39.91    0.96
  -3   4  -2   38.95    1.17
  -3   4  -2   40.25    1.16
  -3   4  -2   40.26    0.96
  -3   4  -2   39.84    0.95
  -3   4  -2   40.66    0.96
  -3   4  -2   39.13    0.95
  -3   4  -2   40.08    1.21
  -3   4  -2   40.69    0.94
  -3   4  -2   39.32    0.97
  -3   4  -2   39.61    1.00
  -3   4  -2   39.32    0.97
  -3   4  -2   39.69    1.10
  -3   4  -2   41.30    1.11
  -3   4  -2   40.83    1.13
   3  -4   2   39.71    1.09
   3  -4   2   39.11    1.21
   3  -4   2   40.47    1.12
   3  -4   2   40.19    0.97
   3  -4   2   39.07    0.94
   3  -4   2   40.29    0.95
   3  -4   2   39.20    0.94
   3  -4   2   39.35    0.94
   3  -4   2   39.90    0.99
   3  -4   2   41.95    0.99
   3  -4   2   39.35    0.96
   3  -4   2   38.59    1.21
   3  -4   2   40.97    1.02
   3  -4   2   38.35    1.02
   3  -4   2   39.11    1.02
   3  -4   2   38.76    0.96
  -4   4  -2    5.71    0.25
[truncated: 2,556,322 more chars]
