# Supplementary material for: Crystal structure of 3-(3,4,5-tri­meth­oxy­phen­yl)-1,2,3,4-tetra­hydro­cyclo­penta[b]indole-2-carb­oxy­lic acid
Source: Acta Crystallogr E Crystallogr Commun. 2015 May 13;71(Pt 6):o395–6. doi: 10.1107/S2056989015008786 (PMC4459319; doi:10.1107/S2056989015008786)
Supplement: Supplementary file 2 [file e-71-0o395-Isup2.hkl]

data_I                                                                          
_shelx_title ' proc5 in P-1'                                                    
_shelx_refln_list_code          4                                               
_shelx_F_calc_maximum      127.09                                               
_exptl_crystal_F_000       388.00                                               
_reflns_d_resolution_high  0.6200                                               
                                                                                
loop_                                                                           
 _space_group_symop_operation_xyz                                               
 'x, y, z'                                                                      
 '-x, -y, -z'                                                                   
                                                                                
_cell_length_a     7.2030                                                       
_cell_length_b     9.5844                                                       
_cell_length_c    12.9957                                                       
_cell_angle_alpha  91.939                                                       
_cell_angle_beta   97.198                                                       
_cell_angle_gamma  91.716                                                       
                                                                                
_shelx_F_squared_multiplier     1.000                                           
                                                                                
loop_                                                                           
 _refln_index_h                                                                 
 _refln_index_k                                                                 
 _refln_index_l                                                                 
 _refln_F_squared_calc                                                          
 _refln_F_squared_meas                                                          
 _refln_F_squared_sigma                                                         
 _refln_observed_status                                                         
   1   0   0        806.08        824.16         4.14 o                         
   2   0   0        235.94        226.12         1.22 o                         
   3   0   0       1613.80       1718.58         7.33 o                         
   4   0   0          0.07         -0.23         0.23 o                         
   5   0   0         76.62         77.02         0.84 o                         
   6   0   0         43.94         32.52         0.67 o                         
   7   0   0        267.55        238.31         1.97 o                         
   8   0   0          7.81          6.38         0.63 o                         
   9   0   0         29.99         26.59         1.08 o                         
  10   0   0        127.13        136.44         2.50 o                         
  11   0   0          1.12          1.47         0.97 o                         
 -11   1   0        117.95        117.72         2.38 o                         
 -10   1   0          6.97          4.33         0.92 o                         
  -9   1   0          5.32          5.65         0.75 o                         
  -8   1   0         44.55         35.63         1.02 o                         
  -7   1   0        157.02        142.62         1.50 o                         
  -6   1   0        221.62        208.90         1.60 o                         
  -5   1   0          3.07          3.94         0.33 o                         
  -4   1   0          2.35          1.92         0.26 o                         
  -3   1   0         25.83         24.39         0.38 o                         
  -2   1   0         87.04         99.70         0.86 o                         
  -1   1   0         19.70         15.47         0.23 o                         
   0   1   0        665.90        721.24         7.34 o                         
   1   1   0       2167.91       2186.34        12.89 o                         
   2   1   0        152.57        156.75         0.96 o                         
   3   1   0         11.41         11.90         0.28 o                         
   4   1   0         14.85         20.02         0.40 o                         
   5   1   0        685.74        738.85         3.88 o                         
   6   1   0        156.88        141.90         1.31 o                         
   7   1   0        375.82        350.50         2.41 o                         
   8   1   0        217.48        188.93         2.28 o                         
   9   1   0        132.19        123.94         1.84 o                         
  10   1   0         22.65         20.57         1.20 o                         
  11   1   0         49.67         53.27         2.27 o                         
 -11   2   0         11.87         11.00         1.30 o                         
 -10   2   0         27.56         27.42         1.23 o                         
  -9   2   0         18.62         16.30         0.99 o                         
  -8   2   0         10.88          7.41         0.67 o                         
  -7   2   0         72.54         66.87         1.06 o                         
  -6   2   0          6.15          7.94         0.47 o                         
  -5   2   0         52.32         60.78         0.73 o                         
  -4   2   0        296.94        323.02         1.70 o                         
  -3   2   0       3963.55       4447.33        18.26 o                         
  -2   2   0         45.09         51.88         0.45 o                         
  -1   2   0        642.24        645.25         3.23 o                         
   0   2   0       1950.47       2155.23        16.55 o                         
   1   2   0       9655.65      10340.88        59.58 o                         
   2   2   0       2288.41       2479.43        11.76 o                         
   3   2   0        123.96        124.71         0.82 o                         
   4   2   0        170.75        200.02         1.21 o                         
   5   2   0         11.38         11.45         0.36 o                         
   6   2   0         72.65         64.93         1.01 o                         
   7   2   0        111.70        110.66         1.74 o                         
   8   2   0         18.14         16.29         0.76 o                         
   9   2   0          3.27          2.46         0.70 o                         
  10   2   0          0.84          0.67         0.73 o                         
  11   2   0          2.17          1.02         0.82 o                         
 -11   3   0        110.55        114.77         2.29 o                         
 -10   3   0         83.63         84.27         2.02 o                         
  -9   3   0          1.47          1.83         0.71 o                         
  -8   3   0          4.55          5.09         0.63 o                         
  -7   3   0         74.93         56.91         1.08 o                         
  -6   3   0         43.93         30.55         0.80 o                         
  -5   3   0        189.38        193.55         1.40 o                         
  -4   3   0         61.78         56.88         0.65 o                         
  -3   3   0         87.97         99.02         0.69 o                         
  -2   3   0        354.85        367.41         1.79 o                         
  -1   3   0        281.88        286.64         1.47 o                         
   0   3   0          4.77          4.20         0.25 o                         
   1   3   0       1221.85       1316.05         8.62 o                         
   2   3   0       2141.61       2301.11        12.82 o                         
   3   3   0        811.35        859.42         4.47 o                         
   4   3   0        343.29        367.21         2.05 o                         
   5   3   0        915.61        920.71         4.47 o                         
   6   3   0          5.67          8.08         0.46 o                         
   7   3   0         12.07         11.00         0.61 o                         
   8   3   0          9.24          9.19         0.69 o                         
   9   3   0         25.51         23.62         0.96 o                         
  10   3   0          0.29         -0.68         0.68 o                         
  11   3   0          3.69          3.66         0.80 o                         
 -11   4   0          6.87          8.29         1.21 o                         
 -10   4   0          8.45          7.05         1.04 o                         
  -9   4   0          3.96          3.38         0.85 o                         
  -8   4   0         88.75         90.09         1.43 o                         
  -7   4   0        144.47        124.99         1.44 o                         
  -6   4   0        740.46        632.57         3.83 o                         
  -5   4   0        618.70        602.38         3.30 o                         
  -4   4   0        350.42        359.33         1.86 o                         
  -3   4   0        797.93        844.08         3.73 o                         
  -2   4   0       3850.21       4268.60        17.79 o                         
  -1   4   0        770.75        816.74         3.89 o                         
   0   4   0        109.51        117.34         1.01 o                         
   1   4   0         20.00         31.39         0.57 o                         
   2   4   0        395.15        423.95         2.66 o                         
   3   4   0         71.93         86.57         0.91 o                         
   4   4   0         84.70         77.72         0.74 o                         
   5   4   0         59.09         64.45         0.88 o                         
   6   4   0        157.14        146.23         1.40 o                         
   7   4   0         41.52         41.45         0.84 o                         
   8   4   0         23.95         21.36         0.87 o                         
   9   4   0         36.87         35.94         1.24 o                         
  10   4   0         14.62         18.34         1.33 o                         
  11   4   0         12.84         13.50         1.40 o                         
 -11   5   0         37.33         40.74         1.80 o                         
 -10   5   0        126.85        131.57         2.58 o                         
  -9   5   0          0.29         -0.19         0.78 o                         
  -8   5   0          1.54          1.34         0.67 o                         
  -7   5   0         29.52         32.57         1.09 o                         
  -6   5   0         38.36         32.51         0.84 o                         
  -5   5   0        489.69        443.49         2.93 o                         
  -4   5   0        254.46        233.81         1.44 o                         
  -3   5   0          1.49          2.03         0.26 o                         
  -2   5   0        235.55        269.83         1.50 o                         
  -1   5   0         44.25         57.15         0.54 o                         
   0   5   0        163.18        170.99         1.42 o                         
   1   5   0        674.46        727.41         5.05 o                         
   2   5   0       6261.04       6835.38        42.26 o                         
   3   5   0        627.92        670.66         5.94 o                         
   4   5   0        318.19        294.68         2.13 o                         
   5   5   0        603.04        598.64         4.49 o                         
   6   5   0        114.22        120.31         1.46 o                         
   7   5   0         39.89         37.89         1.01 o                         
   8   5   0         12.38         11.85         0.88 o                         
   9   5   0          2.83          3.48         0.91 o                         
  10   5   0         13.41         13.49         1.52 o                         
 -10   6   0         66.31         65.85         2.18 o                         
  -9   6   0        104.51        103.15         2.07 o                         
  -8   6   0         37.66         36.43         1.20 o                         
  -7   6   0         16.43         19.98         0.82 o                         
  -6   6   0         65.82         53.16         1.19 o                         
  -5   6   0        402.55        330.65         2.29 o                         
  -4   6   0         84.06         83.99         0.80 o                         
  -3   6   0         87.47         93.29         0.83 o                         
  -2   6   0        135.85        158.22         1.13 o                         
  -1   6   0        914.77        986.40         5.40 o                         
   0   6   0          1.76          0.64         0.26 o                         
   1   6   0        261.60        260.23         2.20 o                         
   2   6   0        357.79        360.07         2.68 o                         
   3   6   0         41.48         46.16         0.94 o                         
   4   6   0          6.74          7.87         0.52 o                         
   5   6   0        217.99        196.74         2.43 o                         
   6   6   0         34.64         31.55         0.91 o                         
   7   6   0         87.59         87.00         1.65 o                         
   8   6   0         40.26         37.17         1.52 o                         
   9   6   0          0.87          0.68         1.06 o                         
  10   6   0          8.42          7.67         1.63 o                         
 -10   7   0          6.04          5.85         1.04 o                         
  -9   7   0        114.39        121.77         2.07 o                         
  -8   7   0          1.33          0.65         0.70 o                         
  -7   7   0          0.12         -0.58         0.58 o                         
  -6   7   0          1.77          3.15         0.57 o                         
  -5   7   0          1.13          0.71         0.42 o                         
  -4   7   0          0.03         -0.08         0.37 o                         
  -3   7   0        686.50        606.19         3.75 o                         
  -2   7   0        306.71        319.28         2.27 o                         
  -1   7   0        244.46        254.85         1.75 o                         
   0   7   0        146.50        130.43         1.39 o                         
   1   7   0         41.07         35.65         0.85 o                         
   2   7   0        191.07        215.83         2.56 o                         
   3   7   0       1381.60       1363.62        19.61 o                         
   4   7   0        623.78        654.23         7.30 o                         
   5   7   0         11.36          8.24         0.73 o                         
   6   7   0          3.54          2.33         0.63 o                         
   7   7   0         95.02         98.14         1.99 o                         
   8   7   0          2.14          2.37         1.54 o                         
   9   7   0          3.61          3.76         1.38 o                         
  10   7   0          5.29          5.90         1.55 o                         
 -10   8   0          3.80          3.66         0.91 o                         
  -9   8   0        553.76        575.20         5.94 o                         
  -8   8   0        252.08        257.09         2.98 o                         
  -7   8   0          3.01          2.32         0.62 o                         
  -6   8   0         51.12         53.44         1.38 o                         
  -5   8   0          3.26          0.46         0.46 o                         
  -4   8   0         13.32          8.90         0.53 o                         
  -3   8   0        135.79        107.17         1.25 o                         
  -2   8   0        302.73        261.78         2.16 o                         
  -1   8   0          7.03          9.23         0.42 o                         
   0   8   0        154.86        147.28         1.40 o                         
   1   8   0        490.63        451.17         3.63 o                         
   2   8   0         42.90         37.93         1.16 o                         
   3   8   0         23.98         25.69         0.85 o                         
   4   8   0         30.85         38.49         1.55 o                         
   5   8   0         27.69         30.21         1.07 o                         
   6   8   0          0.21         -0.13         0.73 o                         
   7   8   0         86.09         89.56         2.30 o                         
   8   8   0          4.15          5.96         1.42 o                         
   9   8   0          4.82          3.16         1.72 o                         
  -9   9   0          4.54          4.74         1.15 o                         
  -8   9   0         40.09         43.26         1.66 o                         
  -7   9   0         18.55         19.88         1.62 o                         
  -6   9   0        129.69        133.27         2.56 o                         
  -5   9   0         35.61         43.54         1.23 o                         
  -4   9   0        109.93         96.86         1.57 o                         
  -3   9   0         16.62         19.84         0.67 o                         
  -2   9   0        318.78        278.69         2.66 o                         
  -1   9   0        112.75        117.86         1.42 o                         
   0   9   0        649.11        649.60         4.95 o                         
   1   9   0        615.63        589.55         4.85 o                         
   2   9   0        252.59        227.11         3.77 o                         
   3   9   0        105.15        105.77         1.79 o                         
   4   9   0        549.08        534.98         6.35 o                         
   5   9   0         30.86         38.27         1.37 o                         
   6   9   0         24.48         22.28         1.12 o                         
   7   9   0         14.07         14.94         1.26 o                         
   8   9   0         47.06         51.32         2.29 o                         
   9   9   0         40.41         38.26         2.97 o                         
  -9  10   0          2.59          2.49         1.49 o                         
  -8  10   0        120.74        133.72         6.03 o                         
  -7  10   0        154.78        162.82         3.27 o                         
  -6  10   0          4.31          5.89         0.99 o                         
  -5  10   0         20.56         21.60         2.13 o                         
  -4  10   0         81.90         75.71         1.40 o                         
  -3  10   0         11.91         14.69         0.77 o                         
  -2  10   0         73.56         77.63         1.36 o                         
  -1  10   0         20.21         22.52         0.74 o                         
   0  10   0          1.89          3.87         0.44 o                         
   1  10   0          0.09          0.70         0.52 o                         
   2  10   0          4.12          2.91         0.69 o                         
   3  10   0         14.24         16.31         0.93 o                         
   4  10   0        103.05        109.18         3.11 o                         
   5  10   0         64.40         67.93         2.24 o                         
   6  10   0         59.50         66.17         1.83 o                         
   7  10   0         44.44         48.99         1.81 o                         
   8  10   0         29.67         30.25         1.98 o                         
  -8  11   0         11.72         12.54         1.98 o                         
  -7  11   0         21.47         22.77         1.78 o                         
  -6  11   0         15.89         18.32         1.65 o                         
  -5  11   0         35.30         36.00         1.47 o                         
  -4  11   0         56.66         52.89         1.68 o                         
  -3  11   0         86.79         80.66         1.67 o                         
  -2  11   0         14.81         14.91         0.86 o                         
  -1  11   0          5.45          6.88         0.73 o                         
   0  11   0         77.66         87.29         1.40 o                         
   1  11   0         51.81         52.05         1.30 o                         
   2  11   0         28.91         27.72         0.99 o                         
   3  11   0         49.90         48.48         1.62 o                         
   4  11   0        139.60        141.15         4.20 o                         
   5  11   0         81.40         84.53         2.82 o                         
   6  11   0          6.56          7.00         1.04 o                         
   7  11   0         93.65         96.71         2.62 o                         
  -7  12   0        196.03        198.61         5.19 o                         
  -6  12   0          0.01          1.28         1.45 o                         
  -5  12   0         16.06         19.00         1.60 o                         
  -4  12   0         43.27         47.05         1.80 o                         
  -3  12   0         16.89         17.05         1.04 o                         
  -2  12   0         28.32         31.03         1.27 o                         
  -1  12   0          8.52          8.02         0.93 o                         
   0  12   0         87.77         90.54         1.86 o                         
   1  12   0          2.58          1.87         0.71 o                         
   2  12   0         72.41         69.51         2.82 o                         
   3  12   0          1.69          0.30         1.29 o                         
   4  12   0         16.67         12.39         1.35 o                         
   5  12   0        254.99        253.39         4.98 o                         
   6  12   0         87.35         90.47         3.61 o                         
  -6  13   0         80.15         78.87         3.92 o                         
  -5  13   0          3.47          4.59         1.28 o                         
  -4  13   0        217.77        230.33         3.77 o                         
  -3  13   0          1.68          1.58         0.91 o                         
  -2  13   0        151.84        157.25         3.29 o                         
  -1  13   0         22.24         23.58         1.67 o                         
   0  13   0          0.19          1.11         1.26 o                         
   1  13   0         28.68         23.98         1.47 o                         
   2  13   0         53.17         51.65         2.80 o                         
   3  13   0         57.99         58.83         2.63 o                         
   4  13   0          1.91          0.42         1.20 o                         
   5  13   0          2.53          1.65         1.01 o                         
  -5  14   0          1.56          0.48         1.30 o                         
  -4  14   0          6.55          9.55         1.98 o                         
  -3  14   0        101.93        109.00         2.70 o                         
  -2  14   0          7.44          7.55         1.28 o                         
  -1  14   0         30.43         32.79         1.50 o                         
   0  14   0          1.06          2.11         1.09 o                         
   1  14   0          1.16          0.31         1.05 o                         
   2  14   0        186.80        192.84         5.32 o                         
   3  14   0          4.37          3.07         1.64 o                         
   4  14   0         39.31         34.79         6.86 o                         
  -3  15   0          2.76          3.19         1.14 o                         
  -2  15   0         36.13         34.29         2.98 o                         
  -1  15   0          4.79          5.75         1.37 o                         
   0  15   0          4.35          3.00         1.62 o                         
   1  15   0          0.29         -1.23         3.34 o                         
   2  15   0         11.84          5.10         4.05 o                         
  -2 -15   1          7.36          8.09         4.05 o                         
  -1 -15   1          5.69         14.60         4.22 o                         
   0 -15   1         13.57         11.76         1.29 o                         
   1 -15   1         13.56         11.57         1.50 o                         
   2 -15   1         31.98         29.88         1.69 o                         
   3 -15   1          0.67          0.18         1.26 o                         
  -4 -14   1         12.10         12.17         1.36 o                         
  -3 -14   1        166.47        179.24        10.20 o                         
  -2 -14   1          0.04          1.76         3.34 o                         
  -1 -14   1          0.05          0.35         3.17 o                         
   0 -14   1          1.34          1.29         0.99 o                         
   1 -14   1         49.43         49.62         2.23 o                         
   2 -14   1          0.00          0.77         1.09 o                         
   3 -14   1          0.27          0.43         0.93 o                         
   4 -14   1          5.20          4.00         1.25 o                         
   5 -14   1          5.50          6.45         1.76 o                         
  -5 -13   1         19.83         18.78         1.98 o                         
  -4 -13   1          0.02          0.35         1.37 o                         
  -3 -13   1         28.32         24.42         2.06 o                         
  -2 -13   1          0.00         -2.99         2.99 o                         
  -1 -13   1          0.31          0.84         3.69 o                         
   0 -13   1          1.13          1.92         1.07 o                         
   1 -13   1         36.98         37.62         1.81 o                         
   2 -13   1         11.63          9.73         1.07 o                         
   3 -13   1         32.21         31.08         1.47 o                         
   4 -13   1          2.05          0.59         1.04 o                         
   5 -13   1          0.45          0.37         1.14 o                         
   6 -13   1        187.72        194.53         5.02 o                         
  -7 -12   1         32.91         34.56         2.53 o                         
  -6 -12   1          4.15          3.62         1.20 o                         
  -5 -12   1        101.11        100.71         2.47 o                         
  -4 -12   1          4.17          2.57         0.99 o                         
  -3 -12   1          0.94         -0.84         0.94 o                         
  -2 -12   1         46.19         46.01         4.35 o                         
  -1 -12   1         52.93         55.49         2.64 o                         
   0 -12   1          0.34          2.63         0.78 o                         
   1 -12   1         60.52         57.55         1.38 o                         
   2 -12   1         83.72         83.02         1.84 o                         
   3 -12   1          7.98          8.41         0.86 o                         
   4 -12   1         49.49         51.92         1.90 o                         
   5 -12   1          0.58         -0.48         1.29 o                         
   6 -12   1         14.51         15.41         1.98 o                         
   7 -12   1         88.08        103.97         5.34 o                         
  -7 -11   1         13.88         15.77         1.32 o                         
  -6 -11   1          0.19         -0.14         1.47 o                         
  -5 -11   1         36.33         35.26         1.89 o                         
  -4 -11   1          6.72          5.60         0.92 o                         
  -3 -11   1          0.15         -0.25         0.80 o                         
  -2 -11   1         12.22         12.31         2.36 o                         
  -1 -11   1         28.41         27.90         1.44 o                         
   0 -11   1         33.12         27.06         0.90 o                         
   1 -11   1          2.38          1.75         0.71 o                         
   2 -11   1         93.49         89.32         1.47 o                         
   3 -11   1         76.19         72.59         1.43 o                         
   4 -11   1         48.59         44.19         1.57 o                         
   5 -11   1          6.70          5.10         1.17 o                         
   6 -11   1          6.91          5.50         1.23 o                         
   7 -11   1         87.14         84.08         3.66 o                         
   8 -11   1          4.99          3.78         1.42 o                         
  -8 -10   1        104.90        114.04         3.11 o                         
  -7 -10   1          5.51          7.66         1.04 o                         
  -6 -10   1         64.79         66.61         1.80 o                         
  -5 -10   1        198.23        200.76         3.76 o                         
  -4 -10   1         96.76         93.03         2.24 o                         
  -3 -10   1         79.35         69.25         1.72 o                         
  -2 -10   1         10.50         11.44         1.43 o                         
  -1 -10   1          9.08          7.97         1.19 o                         
   0 -10   1         24.56         25.90         0.76 o                         
   1 -10   1         57.94         60.07         1.15 o                         
   2 -10   1         69.10         62.95         1.66 o                         
   3 -10   1         41.46         40.55         1.36 o                         
   4 -10   1         52.68         50.31         1.21 o                         
   5 -10   1         39.80         42.24         1.58 o                         
   6 -10   1          0.24          0.32         0.85 o                         
   7 -10   1         13.88         12.66         1.35 o                         
   8 -10   1        190.95        202.66         5.05 o                         
  -9  -9   1          1.35          0.71         1.99 o                         
  -8  -9   1          2.57          3.64         1.31 o                         
  -7  -9   1          2.16          1.27         0.98 o                         
  -6  -9   1          0.24         -0.04         0.74 o                         
  -5  -9   1          0.56         -0.45         0.68 o                         
  -4  -9   1          0.96          1.24         0.71 o                         
  -3  -9   1        143.71        138.73         1.80 o                         
  -2  -9   1        374.16        360.68         3.94 o                         
  -1  -9   1         23.29         17.84         1.08 o                         
   0  -9   1         58.21         59.35         1.19 o                         
   1  -9   1         60.65         54.18         1.06 o                         
   2  -9   1          0.14          0.02         0.48 o                         
   3  -9   1          5.42          5.40         0.55 o                         
   4  -9   1         38.13         27.95         0.91 o                         
   5  -9   1         44.36         43.51         1.21 o                         
   6  -9   1         23.09         25.94         1.36 o                         
   7  -9   1          1.16          1.55         0.80 o                         
   8  -9   1         68.38         70.82         2.01 o                         
   9  -9   1         19.49         24.92         2.46 o                         
  -9  -8   1          0.93          4.10         1.73 o                         
  -8  -8   1         25.68         26.19         1.96 o                         
  -7  -8   1         21.14         19.02         1.28 o                         
  -6  -8   1         48.19         44.43         2.09 o                         
  -5  -8   1         82.77         87.97         1.60 o                         
  -4  -8   1        284.15        282.75         3.64 o                         
  -3  -8   1         12.44          9.58         0.60 o                         
  -2  -8   1         35.24         31.09         0.96 o                         
  -1  -8   1         10.70         14.83         0.91 o                         
   0  -8   1        367.02        351.79         2.93 o                         
   1  -8   1         27.32         32.44         0.65 o                         
   2  -8   1        128.03        118.35         1.43 o                         
   3  -8   1         48.06         43.95         0.82 o                         
   4  -8   1          5.10          2.94         0.45 o                         
   5  -8   1        200.06        180.51         1.83 o                         
   6  -8   1          6.25          8.52         0.66 o                         
   7  -8   1          8.09          7.85         0.81 o                         
   8  -8   1        274.60        278.28         3.60 o                         
   9  -8   1         32.12         29.17         1.30 o                         
 -10  -7   1          5.05          5.99         1.88 o                         
  -9  -7   1          0.14          1.74         1.26 o                         
  -8  -7   1          2.54          1.71         1.08 o                         
  -7  -7   1          0.00         -0.73         0.73 o                         
  -6  -7   1        135.51        126.97         1.89 o                         
  -5  -7   1         59.11         53.82         1.21 o                         
  -4  -7   1         10.51          8.75         0.65 o                         
  -3  -7   1        424.52        458.64         3.86 o                         
  -2  -7   1          8.28         11.06         0.95 o                         
  -1  -7   1         37.96         38.75         1.21 o                         
   0  -7   1        268.23        308.32         2.40 o                         
   1  -7   1        853.09        906.65         5.55 o                         
   2  -7   1          8.60          5.87         0.35 o                         
   3  -7   1         72.32         68.27         0.83 o                         
   4  -7   1         93.29         82.51         0.93 o                         
   5  -7   1          1.33          0.10         0.46 o                         
   6  -7   1        140.90        143.93         1.98 o                         
   7  -7   1          2.44          2.28         0.65 o                         
   8  -7   1         20.46         20.83         1.09 o                         
   9  -7   1          6.55          5.58         0.94 o                         
  10  -7   1         31.29         35.03         1.60 o                         
 -10  -6   1          0.25          1.88         1.46 o                         
  -9  -6   1          2.98          1.89         1.08 o                         
  -8  -6   1         58.09         60.32         1.89 o                         
  -7  -6   1         10.71          9.20         0.84 o                         
  -6  -6   1          6.11          5.13         0.59 o                         
  -5  -6   1        145.70        129.63         1.66 o                         
  -4  -6   1         37.87         37.27         0.92 o                         
  -3  -6   1          2.06          1.04         0.36 o                         
  -2  -6   1          8.01         10.26         0.56 o                         
  -1  -6   1         22.99         23.97         0.94 o                         
   0  -6   1         16.35         19.37         0.52 o                         
   1  -6   1         24.25         25.39         0.49 o                         
   2  -6   1        282.05        294.04         1.91 o                         
   3  -6   1          3.75          6.35         0.29 o                         
   4  -6   1         25.47         33.16         0.56 o                         
   5  -6   1         46.80         32.67         0.73 o                         
   6  -6   1        292.99        263.68         2.30 o                         
   7  -6   1        125.17        113.37         1.66 o                         
   8  -6   1         14.01         13.25         0.91 o                         
   9  -6   1        424.27        444.29         4.90 o                         
  10  -6   1         58.16         60.46         2.48 o                         
 -10  -5   1          1.33          0.97         1.21 o                         
  -9  -5   1          2.10          0.41         1.02 o                         
  -8  -5   1          4.13          5.45         0.82 o                         
  -7  -5   1        145.29        139.70         1.75 o                         
  -6  -5   1         63.31         63.39         1.22 o                         
  -5  -5   1          0.11          0.01         0.45 o                         
  -4  -5   1        254.75        253.15         2.28 o                         
  -3  -5   1        329.18        360.42         2.60 o                         
  -2  -5   1       1393.52       1478.88         9.72 o                         
  -1  -5   1        136.01        129.27         1.97 o                         
   0  -5   1         39.35         50.16         0.97 o                         
   1  -5   1        107.90        122.43         0.90 o                         
   2  -5   1        504.78        556.93         2.82 o                         
   3  -5   1        367.85        399.53         2.03 o                         
   4  -5   1         83.25         81.32         0.82 o                         
   5  -5   1         14.93          9.70         0.47 o                         
   6  -5   1         12.81         10.18         0.60 o                         
   7  -5   1          0.05         -0.51         0.51 o                         
   8  -5   1         19.41         16.66         0.91 o                         
   9  -5   1          2.03          1.03         0.85 o                         
  10  -5   1         93.20         97.60         2.33 o                         
 -11  -4   1          1.44          0.59         1.02 o                         
 -10  -4   1         24.86         23.75         1.40 o                         
  -9  -4   1          9.81         10.99         0.86 o                         
  -8  -4   1          8.07          8.77         0.73 o                         
  -7  -4   1          0.23         -0.42         0.42 o                         
  -6  -4   1        533.13        529.55         4.24 o                         
  -5  -4   1         26.38         27.63         0.55 o                         
  -4  -4   1         20.19         14.46         0.34 o                         
  -3  -4   1        215.88        245.59         1.73 o                         
  -2  -4   1       1110.78       1170.09         8.08 o                         
  -1  -4   1       1509.93       1578.88        16.52 o                         
   0  -4   1        617.74        599.95         6.53 o                         
   1  -4   1        529.64        544.47         3.10 o                         
   2  -4   1          0.87         -0.18         0.18 o                         
   3  -4   1          1.10          0.02         0.20 o                         
   4  -4   1          0.61         -0.24         0.24 o                         
   5  -4   1         10.29         18.16         0.49 o                         
   6  -4   1        211.74        162.37         1.48 o                         
   7  -4   1          5.71          3.48         0.52 o                         
   8  -4   1          0.48         -0.48         0.61 o                         
   9  -4   1          0.00         -0.74         0.74 o                         
  10  -4   1         56.16         59.00         1.89 o                         
  11  -4   1         30.83         30.40         1.64 o                         
 -11  -3   1         19.63         20.71         1.22 o                         
 -10  -3   1         29.20         27.10         1.04 o                         
  -9  -3   1          0.32          0.15         0.62 o                         
  -8  -3   1         15.81         13.47         0.76 o                         
  -7  -3   1         55.03         54.78         1.03 o                         
  -6  -3   1        145.13        158.12         1.39 o                         
  -5  -3   1          9.26         13.71         0.38 o                         
  -4  -3   1         48.47         42.39         0.47 o                         
  -3  -3   1        378.12        435.66         2.39 o                         
  -2  -3   1        568.53        619.83         3.78 o                         
  -1  -3   1       3621.10       3858.91        42.52 o                         
   0  -3   1        293.74        304.98         5.12 o                         
   1  -3   1         98.25        116.96         0.78 o                         
   2  -3   1         77.62         67.62         0.52 o                         
   3  -3   1          5.29          0.36         0.20 o                         
   4  -3   1          8.86          8.65         0.34 o                         
   5  -3   1        568.62        594.33         3.16 o                         
   6  -3   1         52.80         49.48         0.84 o                         
   7  -3   1          2.41          0.98         0.48 o                         
   8  -3   1         12.87         13.95         0.77 o                         
   9  -3   1          7.37          6.50         1.10 o                         
  10  -3   1         41.68         42.61         1.89 o                         
  11  -3   1        228.40        249.06         3.34 o                         
 -11  -2   1         37.06         41.38         1.36 o                         
 -10  -2   1         17.68         15.54         0.99 o                         
  -9  -2   1         15.50         13.86         0.91 o                         
  -8  -2   1          1.31         -0.35         0.55 o                         
  -7  -2   1         20.23         19.13         0.69 o                         
  -6  -2   1         37.33         38.57         0.71 o                         
  -5  -2   1         49.24         48.68         0.60 o                         
  -4  -2   1         12.09          9.08         0.30 o                         
  -3  -2   1          0.55         -0.06         0.17 o                         
  -2  -2   1        388.13        390.30         2.02 o                         
  -1  -2   1       2249.13       2251.86        14.36 o                         
   0  -2   1       3843.73       4019.41        39.16 o                         
   1  -2   1        475.35        480.52         2.39 o                         
   2  -2   1        870.59        902.04         3.87 o                         
   3  -2   1       1163.24       1334.94         5.91 o                         
   4  -2   1         43.54         40.20         0.55 o                         
   5  -2   1        227.76        233.78         1.53 o                         
   6  -2   1          0.02          1.66         0.40 o                         
   7  -2   1         16.70         13.43         0.61 o                         
   8  -2   1         50.82         57.00         1.23 o                         
   9  -2   1          1.29          1.25         0.75 o                         
  10  -2   1          2.02          1.65         0.87 o                         
  11  -2   1         12.43         11.20         1.21 o                         
 -11  -1   1         78.81         86.26         1.94 o                         
 -10  -1   1         37.47         38.66         1.36 o                         
  -9  -1   1         13.44         14.30         0.94 o                         
  -8  -1   1         22.96         20.34         0.80 o                         
  -7  -1   1         45.04         42.79         0.85 o                         
  -6  -1   1        136.50        127.40         1.17 o                         
  -5  -1   1          6.46          5.33         0.33 o                         
  -4  -1   1        274.20        307.11         1.67 o                         
  -3  -1   1         77.84         89.15         0.64 o                         
  -2  -1   1        431.21        432.50         1.99 o                         
  -1  -1   1       9834.49      10020.43        50.78 o                         
   0  -1   1         69.19         70.86         0.55 o                         
   1  -1   1         90.21        107.05         0.70 o                         
   2  -1   1        485.08        525.40         2.40 o                         
   3  -1   1         99.07        107.32         0.76 o                         
   4  -1   1        232.98        220.44         1.33 o                         
   5  -1   1          0.21         -0.26         0.29 o                         
   6  -1   1         97.60         77.80         0.98 o                         
   7  -1   1          1.66          0.95         0.45 o                         
   8  -1   1        164.29        140.35         2.27 o                         
   9  -1   1          8.58          6.12         0.78 o                         
  10  -1   1          6.26          6.98         0.97 o                         
  11  -1   1        234.64        252.67         4.48 o                         
 -11   0   1         12.59         15.90         1.31 o                         
 -10   0   1          8.57         10.15         1.00 o                         
  -9   0   1          8.81          9.74         0.86 o                         
  -8   0   1          3.24          1.88         0.56 o                         
  -7   0   1        104.13         93.36         1.14 o                         
  -6   0   1         33.88         26.95         0.63 o                         
  -5   0   1         72.60         86.02         0.85 o                         
  -4   0   1       1012.35       1077.98         5.34 o                         
  -3   0   1          6.67         11.41         0.30 o                         
  -2   0   1        364.46        336.32         1.68 o                         
  -1   0   1       2825.83       2832.58        14.80 o                         
   0   0   1         94.42         89.46         0.74 o                         
   1   0   1        154.17        189.69         1.18 o                         
   2   0   1        245.51        236.38         1.22 o                         
   3   0   1         44.82         45.82         0.51 o                         
   4   0   1       1929.95       2103.49         9.22 o                         
   5   0   1        334.81        359.69         2.07 o                         
   6   0   1        234.02        212.54         1.62 o                         
   7   0   1        111.31         88.49         1.20 o                         
   8   0   1         26.05         24.50         0.90 o                         
   9   0   1          3.92          3.39         0.82 o                         
  10   0   1         60.88         63.29         1.72 o                         
  11   0   1          0.01          0.05         0.97 o                         
 -11   1   1         25.83         28.07         1.47 o                         
 -10   1   1         16.36         15.34         1.07 o                         
  -9   1   1          0.09         -0.36         0.66 o                         
  -8   1   1         80.25         83.34         1.52 o                         
  -7   1   1        115.74         91.14         1.25 o                         
  -6   1   1          9.82          6.24         0.44 o                         
  -5   1   1         21.17         20.27         0.48 o                         
  -4   1   1       1483.83       1667.39         7.52 o                         
  -3   1   1          5.18         17.21         0.35 o                         
  -2   1   1       1628.27       1674.02         7.08 o                         
  -1   1   1        605.40        597.87         3.27 o                         
   0   1   1        444.81        467.02         2.27 o                         
   1   1   1       3401.83       3552.51        20.02 o                         
   2   1   1         59.24         60.26         0.54 o                         
   3   1   1         22.95         25.33         0.42 o                         
   4   1   1        342.78        384.00         2.13 o                         
   5   1   1        218.26        227.12         1.49 o                         
   6   1   1         53.41         51.50         0.78 o                         
   7   1   1        129.50        106.40         1.26 o                         
   8   1   1         79.27         76.46         1.28 o                         
   9   1   1        107.76        103.72         2.89 o                         
  10   1   1         35.75         37.95         1.45 o                         
  11   1   1         47.27         48.23         1.79 o                         
 -11   2   1         56.84         57.07         1.87 o                         
 -10   2   1         46.58         51.65         1.55 o                         
  -9   2   1          0.81          0.27         0.67 o                         
  -8   2   1         36.41         31.70         0.98 o                         
  -7   2   1         14.65         11.22         0.61 o                         
  -6   2   1         42.15         41.98         0.88 o                         
  -5   2   1        330.14        353.94         2.05 o                         
  -4   2   1        399.11        484.94         2.52 o                         
  -3   2   1        647.89        693.93         3.20 o                         
  -2   2   1        702.05        710.28         3.23 o                         
  -1   2   1          0.82         -0.17         0.17 o                         
   0   2   1        330.99        398.88         2.03 o                         
   1   2   1      11381.54      11714.54        55.81 o                         
   2   2   1          1.15          0.68         0.19 o                         
   3   2   1        275.35        276.03         1.45 o                         
   4   2   1          2.51          5.70         0.29 o                         
   5   2   1         67.16         82.51         0.78 o                         
   6   2   1        353.85        335.80         2.22 o                         
   7   2   1         89.74         85.47         1.27 o                         
   8   2   1         25.51         23.14         0.81 o                         
   9   2   1          0.16          0.40         0.67 o                         
  10   2   1          9.79         10.25         0.90 o                         
  11   2   1          5.60          5.29         0.92 o                         
 -11   3   1         26.41         27.57         1.42 o                         
 -10   3   1         33.78         36.56         1.47 o                         
  -9   3   1         36.70         38.34         1.20 o                         
  -8   3   1          1.59          1.37         0.59 o                         
  -7   3   1        231.38        196.66         1.90 o                         
  -6   3   1          1.28          0.80         0.39 o                         
  -5   3   1         63.01         60.19         0.78 o                         
  -4   3   1         51.72         45.32         0.62 o                         
  -3   3   1        636.22        678.19         3.06 o                         
  -2   3   1        241.13        259.02         1.34 o                         
  -1   3   1         17.02         19.57         0.26 o                         
   0   3   1         11.69         17.36         0.27 o                         
   1   3   1        188.41        191.24         1.06 o                         
   2   3   1       1467.65       1546.29         7.96 o                         
   3   3   1        160.41        155.77         1.00 o                         
   4   3   1          0.41         -0.20         0.22 o                         
   5   3   1        127.79        135.26         1.11 o                         
   6   3   1         94.76         91.71         1.05 o                         
   7   3   1        106.83         95.64         1.88 o                         
   8   3   1         30.45         31.08         0.92 o                         
   9   3   1         71.19         70.67         1.45 o                         
  10   3   1         91.38         96.29         1.80 o                         
  11   3   1          1.64          2.16         0.81 o                         
 -11   4   1          3.95          5.06         1.16 o                         
 -10   4   1         16.41         16.14         1.17 o                         
  -9   4   1         66.58         75.85         1.70 o                         
  -8   4   1          0.77          0.24         0.59 o                         
  -7   4   1        111.44        123.17         1.44 o                         
  -6   4   1        492.68        463.93         3.06 o                         
  -5   4   1        169.96        144.44         1.27 o                         
  -4   4   1         65.56         63.79         0.66 o                         
  -3   4   1         78.35        108.15         0.78 o                         
  -2   4   1          7.50         10.65         0.25 o                         
  -1   4   1         53.81         57.29         0.46 o                         
   0   4   1         64.61         59.84         0.50 o                         
   1   4   1       3131.74       3547.20        19.20 o                         
   2   4   1        949.51        992.21         6.01 o                         
   3   4   1         10.65         16.27         0.38 o                         
   4   4   1        209.86        199.33         1.24 o                         
   5   4   1         11.53         10.00         0.38 o                         
   6   4   1          6.47          5.86         0.44 o                         
   7   4   1          2.14          2.39         0.47 o                         
   8   4   1         19.40         20.92         0.84 o                         
   9   4   1          0.42          0.06         0.57 o                         
  10   4   1          7.58          6.04         1.10 o                         
 -11   5   1          1.28          0.62         1.09 o                         
 -10   5   1        141.83        146.23         2.57 o                         
  -9   5   1          9.66         11.14         0.98 o                         
  -8   5   1          4.34          5.48         0.79 o                         
  -7   5   1         31.75         33.47         1.02 o                         
  -6   5   1          4.49         -0.45         0.45 o                         
  -5   5   1        819.58        797.58         4.37 o                         
  -4   5   1        700.70        686.58         3.33 o                         
  -3   5   1        108.07        110.94         0.78 o                         
  -2   5   1         53.52         62.43         0.58 o                         
  -1   5   1        844.41        940.91         4.89 o                         
   0   5   1        328.63        380.04         2.36 o                         
   1   5   1        475.33        545.81         3.77 o                         
   2   5   1         42.88         30.41         0.64 o                         
   3   5   1        460.39        474.02         3.74 o                         
   4   5   1          7.86          8.38         0.43 o                         
   5   5   1        255.92        230.97         1.96 o                         
   6   5   1        374.16        364.93         2.91 o                         
   7   5   1         30.83         34.41         0.98 o                         
   8   5   1          0.47          0.64         0.68 o                         
   9   5   1          8.44          9.87         1.06 o                         
  10   5   1         21.90         20.68         1.72 o                         
 -10   6   1          1.56          0.32         0.96 o                         
  -9   6   1          6.33          5.36         0.97 o                         
  -8   6   1          0.99         -0.33         0.68 o                         
  -7   6   1         64.01         63.29         1.25 o                         
  -6   6   1          7.53          2.87         0.52 o                         
  -5   6   1         81.60         70.46         0.94 o                         
  -4   6   1         84.13         87.58         0.82 o                         
  -3   6   1         16.21         18.90         0.37 o                         
  -2   6   1        347.39        365.09         2.15 o                         
  -1   6   1         79.59         72.93         0.72 o                         
   0   6   1        244.29        222.13         1.48 o                         
   1   6   1        118.49        121.24         1.17 o                         
   2   6   1        268.75        307.04         2.34 o                         
   3   6   1          3.96          4.95         0.47 o                         
   4   6   1          2.31          2.11         0.43 o                         
   5   6   1         12.89         14.26         0.63 o                         
   6   6   1        106.93         94.66         1.50 o                         
   7   6   1          7.16         10.05         1.12 o                         
   8   6   1          0.34         -0.35         0.90 o                         
   9   6   1          0.28          1.38         1.10 o                         
  10   6   1         16.51         11.67         1.72 o                         
 -10   7   1         32.58         33.82         1.51 o                         
  -9   7   1        160.74        164.40         2.84 o                         
  -8   7   1         29.82         32.56         1.17 o                         
  -7   7   1          8.91          9.60         0.72 o                         
  -6   7   1          0.71          0.50         0.52 o                         
  -5   7   1         18.43         24.96         0.78 o                         
  -4   7   1         38.13         33.79         0.64 o                         
  -3   7   1         70.58         54.70         0.83 o                         
  -2   7   1         84.50         91.24         1.08 o                         
  -1   7   1        207.53        206.40         1.53 o                         
   0   7   1         56.95         61.89         0.74 o                         
   1   7   1        241.34        224.03         1.98 o                         
   2   7   1        126.58        144.04         1.43 o                         
   3   7   1       1570.21       1630.45        13.36 o                         
   4   7   1         64.23         62.31         1.50 o                         
   5   7   1        108.12        102.29         1.57 o                         
   6   7   1         16.96         19.37         0.94 o                         
   7   7   1         10.95          9.41         1.01 o                         
   8   7   1         43.06         38.14         1.78 o                         
   9   7   1          2.33          2.30         1.30 o                         
 -10   8   1          4.31          4.80         0.91 o                         
  -9   8   1          1.60          0.24         1.14 o                         
  -8   8   1          0.02         -0.70         0.70 o                         
  -7   8   1         34.01         35.14         1.19 o                         
  -6   8   1          3.53          6.26         0.77 o                         
  -5   8   1        153.72        134.68         1.71 o                         
  -4   8   1        259.91        246.60         2.28 o                         
  -3   8   1        123.92        108.04         1.28 o                         
  -2   8   1         67.43         51.26         1.21 o                         
  -1   8   1        558.38        572.13         4.07 o                         
   0   8   1        276.34        280.26         2.48 o                         
   1   8   1        574.92        536.95         4.18 o                         
   2   8   1         32.52         29.36         0.79 o                         
   3   8   1          4.30          4.33         0.60 o                         
   4   8   1          0.49          1.09         0.70 o                         
   5   8   1         26.91         26.48         1.23 o                         
   6   8   1          0.87          1.68         0.79 o                         
   7   8   1         14.28         14.30         1.33 o                         
   8   8   1        113.70        116.25         3.89 o                         
   9   8   1          3.63          5.23         1.81 o                         
  -9   9   1          0.10          0.26         1.03 o                         
  -8   9   1          1.20          2.60         0.87 o                         
  -7   9   1         24.20         27.58         1.20 o                         
  -6   9   1          8.33          8.28         0.74 o                         
  -5   9   1         24.18         25.01         1.20 o                         
  -4   9   1         24.67         18.70         0.75 o                         
  -3   9   1         12.57         11.09         0.62 o                         
  -2   9   1          5.61          5.46         0.69 o                         
  -1   9   1        196.21        203.51         2.21 o                         
   0   9   1         11.45         14.24         0.59 o                         
   1   9   1          9.09          5.66         0.49 o                         
   2   9   1         95.44         82.02         1.29 o                         
   3   9   1          0.13         -0.17         0.94 o                         
   4   9   1        463.10        471.05         6.14 o                         
   5   9   1         21.93         20.74         1.29 o                         
   6   9   1         56.63         55.90         1.74 o                         
   7   9   1         59.03         63.99         2.61 o                         
   8   9   1         35.46         34.66         2.06 o                         
   9   9   1          3.23          4.61         1.82 o                         
  -9  10   1          9.55          9.48         1.49 o                         
  -8  10   1         88.03         94.39         2.98 o                         
  -7  10   1         30.93         32.26         1.74 o                         
  -6  10   1          5.98          3.60         0.96 o                         
  -5  10   1          0.04         -0.81         0.81 o                         
  -4  10   1          0.12         -0.32         0.61 o                         
  -3  10   1          3.22          5.27         0.69 o                         
  -2  10   1        229.99        217.96         2.68 o                         
  -1  10   1        175.96        179.10         2.25 o                         
   0  10   1         72.13         70.90         1.62 o                         
   1  10   1          1.86          1.76         0.48 o                         
   2  10   1          1.86          3.44         0.55 o                         
   3  10   1          0.89          1.28         0.74 o                         
   4  10   1         28.99         26.18         1.26 o                         
   5  10   1         44.08         48.21         2.79 o                         
   6  10   1          7.64          7.59         0.99 o                         
   7  10   1          3.64          4.12         1.09 o                         
   8  10   1          5.14          6.26         1.48 o                         
  -8  11   1         13.40         14.42         1.94 o                         
  -7  11   1          2.28          0.34         1.50 o                         
  -6  11   1          1.84          0.90         1.07 o                         
  -5  11   1          0.87         -0.22         0.86 o                         
  -4  11   1          2.51          2.54         0.87 o                         
  -3  11   1         23.53         22.10         0.99 o                         
  -2  11   1         44.95         48.27         1.48 o                         
  -1  11   1         72.07         67.99         1.77 o                         
   0  11   1          3.90          5.13         0.76 o                         
   1  11   1        149.01        145.07         2.98 o                         
   2  11   1          2.58          4.03         0.76 o                         
   3  11   1         47.06         44.29         1.74 o                         
   4  11   1         45.22         41.74         1.78 o                         
   5  11   1         17.01         12.74         1.30 o                         
   6  11   1          1.49          0.38         0.96 o                         
   7  11   1         17.12         17.31         1.54 o                         
  -7  12   1         44.97         40.50         3.35 o                         
  -6  12   1         30.86         28.22         2.60 o                         
  -5  12   1        146.79        152.78         3.36 o                         
  -4  12   1         98.77        105.20         2.43 o                         
  -3  12   1          6.30          5.71         0.83 o                         
  -2  12   1          2.41          1.14         0.95 o                         
  -1  12   1          1.18          0.72         0.81 o                         
   0  12   1          0.29          0.70         0.71 o                         
   1  12   1         12.80         11.08         0.89 o                         
   2  12   1         56.14         58.75         2.97 o                         
   3  12   1          7.83          5.59         1.19 o                         
   4  12   1         57.33         56.15         2.46 o                         
   5  12   1         59.32         63.40         2.57 o                         
   6  12   1         92.28        101.62         2.56 o                         
  -6  13   1          0.98          1.06         1.52 o                         
  -5  13   1         32.99         36.61         4.30 o                         
  -4  13   1        179.96        198.85         3.47 o                         
  -3  13   1         69.62         72.08         2.45 o                         
  -2  13   1         46.09         46.32         1.94 o                         
  -1  13   1          0.00          0.03         0.92 o                         
   0  13   1         14.30         13.22         1.05 o                         
   1  13   1         74.75         73.10         3.62 o                         
   2  13   1        101.56        105.22         3.99 o                         
   3  13   1        207.37        211.81         6.05 o                         
   4  13   1         21.47         19.56         2.39 o                         
   5  13   1        103.81        105.52         3.06 o                         
  -5  14   1          0.14         -0.58         1.67 o                         
  -4  14   1          7.90          7.68         1.55 o                         
  -3  14   1         30.90         33.25         1.65 o                         
  -2  14   1          0.65          1.45         1.07 o                         
  -1  14   1          6.42          6.04         1.06 o                         
   0  14   1          3.83          5.25         1.27 o                         
   1  14   1         29.37         28.60         1.75 o                         
   2  14   1          2.27          2.39         1.67 o                         
   3  14   1          8.40          6.86         2.11 o                         
   4  14   1         52.46         47.93         3.33 o                         
  -3  15   1         11.77         12.33         1.36 o                         
  -2  15   1          6.07          7.89         1.67 o                         
  -1  15   1         38.56         38.75         2.69 o                         
   0  15   1         46.18         46.26         2.53 o                         
   1  15   1         23.51         23.73         2.19 o                         
   2  15   1          1.05         -0.12         1.44 o                         
  -2 -15   2          2.21          3.34         3.52 o                         
  -1 -15   2          7.72          1.23         3.52 o                         
   0 -15   2         10.82         12.31         4.05 o                         
   1 -15   2          0.18         -0.70         1.58 o                         
   2 -15   2          3.00          2.48         1.09 o                         
  -4 -14   2         64.11         58.11         2.86 o                         
  -3 -14   2         78.31         79.33         7.56 o                         
  -2 -14   2         12.95         20.58         4.57 o                         
  -1 -14   2          6.56          2.99         3.52 o                         
   0 -14   2          2.40          1.38         0.94 o                         
   1 -14   2          0.19          0.61         0.93 o                         
   2 -14   2          0.99          0.92         0.91 o                         
   3 -14   2        149.69        156.04         3.80 o                         
   4 -14   2         38.29         42.80         2.20 o                         
   5 -14   2         50.95         56.77         6.75 o                         
  -5 -13   2          0.46          1.37         1.17 o                         
  -4 -13   2         71.07         73.73         2.40 o                         
  -3 -13   2         19.75         22.16         4.57 o                         
  -2 -13   2          7.96          5.45         3.34 o                         
  -1 -13   2         40.70         31.31         4.75 o                         
   0 -13   2          3.27          3.40         1.21 o                         
   1 -13   2         56.88         51.98         2.34 o                         
   2 -13   2          2.29          1.89         0.85 o                         
   3 -13   2         87.31         87.88         2.12 o                         
   4 -13   2        217.66        229.77         4.03 o                         
   5 -13   2          6.84          8.16         1.39 o                         
   6 -13   2         47.73         48.02         2.88 o                         
  -7 -12   2          6.48          4.90         1.19 o                         
  -6 -12   2         30.57         28.54         1.77 o                         
  -5 -12   2          4.25          3.70         1.01 o                         
  -4 -12   2         11.03         10.34         1.29 o                         
  -3 -12   2         23.26         19.81         3.38 o                         
  -2 -12   2         13.42         14.95         3.69 o                         
  -1 -12   2          2.55          2.66         1.53 o                         
   0 -12   2          5.96          5.01         0.74 o                         
   1 -12   2          0.65          1.32         0.64 o                         
   2 -12   2         22.31         21.54         1.09 o                         
   3 -12   2         15.55         17.95         0.94 o                         
   4 -12   2         15.23         20.08         1.71 o                         
   5 -12   2          6.23          5.23         1.26 o                         
   6 -12   2         28.44         27.05         2.28 o                         
   7 -12   2          0.00         -1.54         1.54 o                         
  -7 -11   2          1.49          1.73         1.02 o                         
  -6 -11   2          8.52         10.76         1.30 o                         
  -5 -11   2          4.66          4.77         1.04 o                         
  -4 -11   2          1.50          0.98         0.93 o                         
  -3 -11   2         22.90         17.43         2.08 o                         
  -2 -11   2         32.50         39.52         2.35 o                         
  -1 -11   2          0.37         -0.34         1.25 o                         
   0 -11   2          2.10          2.15         0.64 o                         
   1 -11   2         11.93         10.83         0.74 o                         
   2 -11   2        110.62        103.30         1.95 o                         
   3 -11   2        171.47        175.82         2.18 o                         
   4 -11   2          6.94          5.04         0.82 o                         
   5 -11   2         46.01         50.00         2.08 o                         
   6 -11   2         49.78         51.00         3.48 o                         
   7 -11   2         79.40         84.88         2.86 o                         
   8 -11   2         50.18         53.82         2.62 o                         
  -8 -10   2         17.23         16.24         1.57 o                         
  -7 -10   2          8.16          7.60         1.04 o                         
  -6 -10   2          0.26          1.27         0.85 o                         
  -5 -10   2         13.18         13.86         1.46 o                         
  -4 -10   2         73.09         66.82         1.63 o                         
  -3 -10   2          0.39          0.73         0.59 o                         
  -2 -10   2         42.55         38.57         2.04 o                         
  -1 -10   2         84.71         87.79         2.43 o                         
   0 -10   2         47.88         45.32         1.02 o                         
   1 -10   2          6.42          7.38         0.62 o                         
   2 -10   2         30.56         33.35         0.94 o                         
   3 -10   2        107.71         92.61         1.41 o                         
   4 -10   2          0.16         -0.41         0.50 o                         
   5 -10   2         19.69         19.31         1.20 o                         
   6 -10   2          0.76          1.07         1.09 o                         
   7 -10   2         24.40         24.67         1.56 o                         
   8 -10   2         37.23         38.13         1.99 o                         
  -9  -9   2         16.25         15.30         2.06 o                         
  -8  -9   2         14.30         12.73         1.55 o                         
  -7  -9   2          0.04         -0.86         0.86 o                         
  -6  -9   2         19.53         19.66         1.10 o                         
  -5  -9   2         41.99         43.03         1.39 o                         
  -4  -9   2         93.10         97.21         2.23 o                         
  -3  -9   2         14.62         16.36         0.67 o                         
  -2  -9   2        247.85        240.50         3.63 o                         
  -1  -9   2         38.95         34.50         1.25 o                         
   0  -9   2         27.07         24.24         0.69 o                         
   1  -9   2        114.79        115.83         1.39 o                         
   2  -9   2        130.45        118.26         1.54 o                         
   3  -9   2          7.67          4.84         0.55 o                         
   4  -9   2         86.44         84.07         1.37 o                         
   5  -9   2         53.17         52.78         1.46 o                         
   6  -9   2          0.36         -0.50         0.86 o                         
   7  -9   2         66.29         70.81         1.87 o                         
   8  -9   2         26.66         27.27         1.43 o                         
   9  -9   2          5.27          4.67         1.33 o                         
  -9  -8   2          5.66          5.62         1.76 o                         
  -8  -8   2         29.97         28.11         1.99 o                         
  -7  -8   2          9.65          8.81         1.04 o                         
  -6  -8   2         25.73         25.07         1.05 o                         
  -5  -8   2         27.40         28.22         1.08 o                         
  -4  -8   2        116.29        113.80         1.76 o                         
  -3  -8   2         34.68         33.23         1.02 o                         
  -2  -8   2        201.39        206.21         3.82 o                         
  -1  -8   2          0.60          0.31         0.72 o                         
   0  -8   2        180.96        187.57         1.85 o                         
   1  -8   2         34.37         34.52         0.76 o                         
   2  -8   2          0.50          1.14         0.42 o                         
   3  -8   2        586.19        571.67         3.82 o                         
   4  -8   2          0.02          0.28         0.40 o                         
   5  -8   2         19.05         16.05         0.62 o                         
   6  -8   2         11.16         10.55         0.79 o                         
   7  -8   2         64.59         66.73         1.51 o                         
   8  -8   2          8.35          5.94         0.79 o                         
   9  -8   2         50.36         47.34         1.50 o                         
 -10  -7   2          0.34          1.17         1.85 o                         
  -9  -7   2         32.73         33.38         1.98 o                         
  -8  -7   2          7.49          7.29         1.12 o                         
  -7  -7   2         31.76         31.42         1.19 o                         
  -6  -7   2         69.19         66.56         1.49 o                         
  -5  -7   2         38.64         36.51         1.03 o                         
  -4  -7   2         23.28         22.74         0.76 o                         
  -3  -7   2         75.53         76.59         1.24 o                         
  -2  -7   2          0.03          0.30         0.41 o                         
  -1  -7   2        314.45        323.95         3.50 o                         
   0  -7   2          1.06          0.06         0.32 o                         
   1  -7   2        145.57        132.60         1.15 o                         
   2  -7   2          4.61          5.56         0.33 o                         
   3  -7   2         57.83         50.37         0.75 o                         
   4  -7   2          0.00          0.57         0.35 o                         
   5  -7   2         65.06         57.38         0.98 o                         
   6  -7   2         15.03         15.55         0.91 o                         
   7  -7   2         29.45         30.73         1.22 o                         
   8  -7   2        202.05        206.03         2.82 o                         
   9  -7   2          5.33          5.47         0.92 o                         
  10  -7   2         31.03         31.06         1.44 o                         
 -10  -6   2          2.86          1.40         1.90 o                         
  -9  -6   2          9.84         10.05         1.48 o                         
  -8  -6   2         18.70         20.82         1.28 o                         
  -7  -6   2         71.45         64.99         1.79 o                         
  -6  -6   2        183.61        184.88         2.22 o                         
  -5  -6   2         42.49         41.79         0.93 o                         
  -4  -6   2         30.38         29.98         0.76 o                         
  -3  -6   2        243.03        259.36         2.44 o                         
  -2  -6   2        758.74        790.76         5.76 o                         
  -1  -6   2          0.37         -0.06         0.47 o                         
   0  -6   2        554.05        609.64         4.55 o                         
   1  -6   2        208.20        234.41         1.69 o                         
   2  -6   2         28.40         28.22         0.47 o                         
   3  -6   2        204.00        196.48         1.21 o                         
   4  -6   2        169.21        152.20         1.14 o                         
   5  -6   2          6.14          8.41         0.46 o                         
   6  -6   2          0.24         -0.17         0.48 o                         
   7  -6   2        255.88        263.53         2.62 o                         
   8  -6   2         93.04         94.34         1.77 o                         
   9  -6   2         16.22         14.00         1.19 o                         
  10  -6   2         87.31         89.59         2.73 o                         
 -10  -5   2         16.87         19.39         1.61 o                         
  -9  -5   2          4.19          3.39         1.09 o                         
  -8  -5   2         10.04          8.70         1.01 o                         
  -7  -5   2         24.94         21.89         0.90 o                         
  -6  -5   2         50.03         52.62         1.02 o                         
  -5  -5   2        204.70        207.20         1.79 o                         
  -4  -5   2          4.19          5.84         0.52 o                         
  -3  -5   2         31.53         41.12         0.80 o                         
  -2  -5   2         52.59         44.79         0.71 o                         
  -1  -5   2        178.24        182.25         2.63 o                         
   0  -5   2        167.05        168.61         1.61 o                         
   1  -5   2         80.44        110.98         0.87 o                         
   2  -5   2         18.78         19.33         0.38 o                         
   3  -5   2         36.08         36.20         0.53 o                         
   4  -5   2         88.90         76.39         0.76 o                         
   5  -5   2        809.20        698.16         3.88 o                         
   6  -5   2          0.27         -0.45         0.45 o                         
   7  -5   2         45.88         41.58         1.03 o                         
   8  -5   2        138.38        153.53         2.00 o                         
   9  -5   2         19.85         21.35         1.31 o                         
  10  -5   2         10.96         10.67         1.23 o                         
 -11  -4   2          9.66         11.17         1.22 o                         
 -10  -4   2          4.43          5.32         1.02 o                         
  -9  -4   2         33.78         40.87         1.23 o                         
  -8  -4   2          0.02         -0.60         0.60 o                         
  -7  -4   2         33.59         29.90         0.88 o                         
  -6  -4   2        333.59        319.51         2.45 o                         
  -5  -4   2          3.22          0.59         0.30 o                         
  -4  -4   2         59.36         63.22         0.76 o                         
  -3  -4   2          3.95          3.26         0.32 o                         
  -2  -4   2        221.67        233.86         1.98 o                         
  -1  -4   2        606.42        634.29         6.64 o                         
   0  -4   2        239.64        247.13         2.14 o                         
   1  -4   2        187.55        205.72         1.27 o                         
   2  -4   2          0.21          1.64         0.22 o                         
   3  -4   2        638.93        700.45         3.14 o                         
   4  -4   2         94.32        101.63         0.83 o                         
   5  -4   2        114.89         92.84         0.94 o                         
   6  -4   2         12.38         10.41         0.53 o                         
   7  -4   2         61.40         54.01         1.07 o                         
   8  -4   2         68.84         77.57         1.75 o                         
   9  -4   2          5.81          5.29         0.91 o                         
  10  -4   2        150.21        155.27         3.29 o                         
  11  -4   2          5.33          6.47         1.19 o                         
 -11  -3   2          0.10          0.03         1.36 o                         
 -10  -3   2          0.97         -0.64         0.66 o                         
  -9  -3   2         13.29         14.08         0.87 o                         
  -8  -3   2          1.81         -0.18         0.55 o                         
  -7  -3   2         14.33         15.88         0.66 o                         
  -6  -3   2        210.92        200.11         1.67 o                         
  -5  -3   2        343.96        343.81         1.90 o                         
  -4  -3   2        139.46        135.18         0.84 o                         
  -3  -3   2         11.98         12.92         0.32 o                         
  -2  -3   2         11.30          5.82         0.38 o                         
  -1  -3   2       1500.80       1522.08        11.13 o                         
   0  -3   2        147.35        166.71         1.53 o                         
   1  -3   2        243.91        248.84         1.42 o                         
   2  -3   2        260.04        293.96         1.47 o                         
   3  -3   2         86.15        100.32         0.73 o                         
   4  -3   2         32.94         37.49         0.57 o                         
   5  -3   2         93.71         88.94         0.88 o                         
   6  -3   2          1.43          1.23         0.41 o                         
   7  -3   2         17.14         19.24         0.72 o                         
   8  -3   2          1.15          1.01         0.59 o                         
   9  -3   2          4.25          3.26         0.80 o                         
  10  -3   2         67.48         71.41         1.91 o                         
  11  -3   2         22.03         21.72         1.35 o                         
 -11  -2   2         89.55         98.29         2.35 o                         
 -10  -2   2          2.81          3.11         0.80 o                         
  -9  -2   2         15.67         15.63         0.87 o                         
  -8  -2   2         32.26         27.95         0.89 o                         
  -7  -2   2        286.53        281.40         2.35 o                         
  -6  -2   2         30.89         25.26         0.61 o                         
  -5  -2   2         61.44         62.16         0.72 o                         
  -4  -2   2         22.43         19.39         0.36 o                         
  -3  -2   2          4.68          4.00         0.21 o                         
  -2  -2   2         37.22         48.15         0.46 o                         
  -1  -2   2          9.02         15.98         0.29 o                         
   0  -2   2        280.98        309.74         1.95 o                         
   1  -2   2       4834.78       4954.68        23.26 o                         
   2  -2   2        239.97        251.91         1.39 o                         
   3  -2   2        686.40        733.73         3.48 o                         
   4  -2   2        765.84        877.07         4.29 o                         
   5  -2   2         65.18         63.52         0.78 o                         
   6  -2   2         20.81         24.83         0.68 o                         
   7  -2   2        158.96        119.47         1.43 o                         
   8  -2   2        113.41        116.00         1.58 o                         
   9  -2   2          0.39         -0.24         0.72 o                         
  10  -2   2        214.93        231.23         2.98 o                         
  11  -2   2          9.29          9.98         1.19 o                         
 -11  -1   2         14.96         14.39         1.14 o                         
 -10  -1   2         10.15         11.40         0.99 o                         
  -9  -1   2         11.78         11.97         0.82 o                         
  -8  -1   2          9.33         10.79         0.67 o                         
  -7  -1   2        128.77        112.48         1.27 o                         
  -6  -1   2        167.09        179.89         1.42 o                         
  -5  -1   2          0.51          0.77         0.28 o                         
  -4  -1   2        418.82        468.95         2.34 o                         
  -3  -1   2        184.32        208.55         1.27 o                         
  -2  -1   2          4.53          3.32         0.22 o                         
  -1  -1   2        285.97        331.17         1.78 o                         
   0  -1   2       1965.34       2079.61        12.08 o                         
   1  -1   2        811.36        847.89         4.63 o                         
   2  -1   2         88.90         80.09         0.80 o                         
   3  -1   2         27.98         16.42         0.50 o                         
   4  -1   2        123.86        134.49         0.99 o                         
   5  -1   2         25.95         21.43         0.51 o                         
   6  -1   2        134.08        140.58         1.32 o                         
   7  -1   2          0.01          1.33         0.47 o                         
   8  -1   2         16.92         17.56         0.80 o                         
   9  -1   2         82.48         78.75         1.65 o                         
  10  -1   2         41.85         42.57         1.52 o                         
  11  -1   2         14.41         13.07         1.32 o                         
 -11   0   2         39.29         39.53         1.67 o                         
 -10   0   2         16.76         15.89         1.08 o                         
  -9   0   2          0.87          1.42         0.72 o                         
  -8   0   2        106.25         92.66         1.50 o                         
  -7   0   2         64.49         61.37         0.97 o                         
  -6   0   2        407.22        398.86         2.43 o                         
  -5   0   2        361.92        378.82         2.22 o                         
  -4   0   2         63.98         72.94         0.69 o                         
  -3   0   2          2.85          5.49         0.25 o                         
  -2   0   2        586.48        649.50         3.17 o                         
  -1   0   2         79.39         98.95         0.65 o                         
   0   0   2        183.92        188.98         1.20 o                         
   1   0   2       2811.21       2796.66        13.19 o                         
   2   0   2       1124.35       1190.59         5.26 o                         
   3   0   2          7.50          8.16         0.40 o                         
   4   0   2        358.67        384.60         2.09 o                         
   5   0   2         79.27         76.05         0.78 o                         
   6   0   2        187.66        176.23         1.43 o                         
   7   0   2        181.97        168.68         1.63 o                         
   8   0   2         57.06         55.34         1.22 o                         
   9   0   2         32.71         34.59         1.22 o                         
  10   0   2         17.67         18.56         1.29 o                         
  11   0   2          6.89          5.10         1.24 o                         
 -11   1   2         80.53         84.39         3.17 o                         
 -10   1   2         21.54         23.60         1.21 o                         
  -9   1   2         14.59         16.28         0.86 o                         
  -8   1   2          5.11          5.74         0.61 o                         
  -7   1   2          4.97          3.81         0.52 o                         
  -6   1   2         16.35         14.21         0.53 o                         
  -5   1   2          0.14          0.18         0.31 o                         
  -4   1   2        845.02        880.35         4.05 o                         
  -3   1   2        106.90        116.62         0.83 o                         
  -2   1   2        218.01        199.19         1.11 o                         
  -1   1   2        397.37        428.55         2.16 o                         
   0   1   2        573.60        610.20         2.79 o                         
   1   1   2        455.68        485.59         2.46 o                         
   2   1   2        107.16        110.12         0.77 o                         
   3   1   2          9.31          9.84         0.29 o                         
   4   1   2         68.86         66.08         0.80 o                         
   5   1   2          9.02          8.85         0.36 o                         
   6   1   2         23.25         25.02         0.63 o                         
   7   1   2         54.34         52.65         0.98 o                         
   8   1   2          4.19          2.92         0.73 o                         
   9   1   2          0.31          1.56         0.76 o                         
  10   1   2          7.72          7.67         0.99 o                         
  11   1   2         20.15         20.01         1.62 o                         
 -11   2   2          3.63          2.18         1.01 o                         
 -10   2   2          0.05         -0.77         0.77 o                         
  -9   2   2         87.80         94.08         1.68 o                         
  -8   2   2          9.04         10.32         0.69 o                         
  -7   2   2         13.20         11.98         0.61 o                         
  -6   2   2          0.05         -0.41         0.41 o                         
  -5   2   2          2.77          2.92         0.34 o                         
  -4   2   2         11.24          5.14         0.30 o                         
  -3   2   2         84.85         95.66         0.74 o                         
  -2   2   2        667.77        683.14         3.43 o                         
  -1   2   2        904.15       1008.91         5.15 o                         
   0   2   2        144.45        167.36         0.93 o                         
   1   2   2       4634.03       4773.36        22.06 o                         
   2   2   2         51.04         43.58         0.48 o                         
   3   2   2        148.94        142.47         0.94 o                         
   4   2   2         25.51         22.70         0.43 o                         
   5   2   2          1.02          1.15         0.30 o                         
   6   2   2         22.08         19.77         0.62 o                         
   7   2   2         24.69         21.39         0.75 o                         
   8   2   2         63.94         67.05         1.28 o                         
   9   2   2         52.05         49.70         1.31 o                         
  10   2   2         53.27         54.36         1.72 o                         
  11   2   2          1.77          2.16         0.88 o                         
 -11   3   2          5.94          5.95         1.25 o                         
 -10   3   2         22.54         19.69         1.09 o                         
  -9   3   2          1.62          0.65         0.67 o                         
  -8   3   2          0.84          0.34         0.53 o                         
  -7   3   2          8.77          6.38         0.59 o                         
  -6   3   2         20.90         14.64         0.57 o                         
  -5   3   2         55.64         52.85         0.82 o                         
  -4   3   2        382.42        415.77         2.40 o                         
  -3   3   2        240.02        287.88         1.58 o                         
  -2   3   2        408.12        407.97         2.11 o                         
  -1   3   2       2483.29       2544.86        11.61 o                         
   0   3   2        313.42        344.57         1.73 o                         
   1   3   2          3.68          2.72         0.20 o                         
   2   3   2         62.71         95.25         0.64 o                         
   3   3   2        182.31        172.17         1.10 o                         
   4   3   2          6.44          7.93         0.30 o                         
   5   3   2        499.67        467.62         2.53 o                         
   6   3   2        223.63        220.76         1.78 o                         
   7   3   2          3.61          1.92         0.51 o                         
   8   3   2         29.59         31.65         0.95 o                         
   9   3   2          4.73          3.48         0.73 o                         
  10   3   2          0.52         -0.42         0.72 o                         
  11   3   2          4.64          5.14         0.95 o                         
 -11   4   2          0.35          1.52         1.02 o                         
 -10   4   2          0.29          0.31         0.86 o                         
  -9   4   2          7.43          8.85         0.88 o                         
  -8   4   2         94.75         96.57         1.50 o                         
  -7   4   2         11.72          8.85         0.62 o                         
  -6   4   2        373.49        344.31         2.50 o                         
  -5   4   2         16.08         15.88         0.53 o                         
  -4   4   2        176.87        199.53         1.36 o                         
  -3   4   2         42.11         38.80         0.50 o                         
  -2   4   2       1062.00       1161.07         5.12 o                         
  -1   4   2          3.78          3.84         0.20 o                         
   0   4   2        303.85        360.82         2.08 o                         
   1   4   2         75.16         71.20         0.59 o                         
   2   4   2        346.45        384.55         2.38 o                         
   3   4   2        135.19        145.48         1.04 o                         
   4   4   2        341.78        321.54         1.85 o                         
   5   4   2          8.77          6.85         0.36 o                         
   6   4   2        153.15        141.31         1.41 o                         
   7   4   2          3.07          3.39         0.51 o                         
   8   4   2         35.58         31.46         0.98 o                         
   9   4   2         16.91         17.35         0.89 o                         
  10   4   2          0.02          0.04         0.99 o                         
 -11   5   2         10.80         11.50         1.21 o                         
 -10   5   2         23.03         21.50         1.32 o                         
  -9   5   2         57.55         58.22         1.55 o                         
  -8   5   2         21.34         20.15         0.97 o                         
  -7   5   2          1.05          1.06         0.57 o                         
  -6   5   2        198.18        197.74         1.78 o                         
  -5   5   2         81.56         66.80         0.97 o                         
  -4   5   2         38.22         39.98         0.58 o                         
  -3   5   2         27.60         35.30         0.48 o                         
  -2   5   2        192.54        207.18         1.30 o                         
  -1   5   2         12.11          7.86         0.26 o                         
   0   5   2          0.00          0.36         0.25 o                         
   1   5   2        873.10        967.01         5.23 o                         
   2   5   2        147.27        168.07         1.40 o                         
   3   5   2        116.53        132.79         1.13 o                         
   4   5   2        105.04        116.43         1.34 o                         
   5   5   2        405.96        394.17         2.86 o                         
   6   5   2         11.54         13.59         0.63 o                         
   7   5   2          0.20          0.09         0.60 o                         
   8   5   2         12.82         10.77         0.96 o                         
   9   5   2         35.47         36.18         1.45 o                         
  10   5   2         55.31         55.71         1.75 o                         
 -10   6   2         48.25         49.81         1.75 o                         
  -9   6   2         91.60         92.49         1.90 o                         
  -8   6   2         38.97         42.42         1.38 o                         
  -7   6   2        101.10        104.27         1.45 o                         
  -6   6   2         24.55         23.28         0.77 o                         
  -5   6   2          1.78          0.39         0.38 o                         
  -4   6   2          1.10          0.83         0.28 o                         
  -3   6   2         46.91         52.51         0.59 o                         
  -2   6   2         10.19         10.14         0.37 o                         
  -1   6   2        194.44        198.60         1.45 o                         
   0   6   2        247.13        252.22         1.84 o                         
   1   6   2          0.02         -0.26         0.26 o                         
   2   6   2         17.94         19.95         0.50 o                         
   3   6   2          9.50         12.50         0.55 o                         
   4   6   2        242.16        213.00         2.05 o                         
   5   6   2        106.03         91.18         1.25 o                         
   6   6   2         81.45         84.69         1.49 o                         
   7   6   2          0.15         -0.46         0.69 o                         
   8   6   2         15.91         18.43         1.27 o                         
   9   6   2          0.00         -0.23         1.10 o                         
  10   6   2          0.71          1.36         1.45 o                         
 -10   7   2          0.31         -0.83         0.92 o                         
  -9   7   2         85.67         88.00         1.78 o                         
  -8   7   2          2.71          2.69         0.75 o                         
  -7   7   2          2.97          1.47         0.62 o                         
  -6   7   2         10.56         13.15         0.69 o                         
  -5   7   2        124.88        124.24         1.54 o                         
  -4   7   2          5.00          5.70         0.41 o                         
  -3   7   2         46.05         51.18         0.92 o                         
  -2   7   2        276.00        284.14         2.15 o                         
  -1   7   2         74.11         66.84         0.81 o                         
   0   7   2         88.52         77.78         0.97 o                         
   1   7   2        178.92        200.76         1.69 o                         
   2   7   2         33.58         28.82         0.67 o                         
   3   7   2          0.08         -0.49         0.49 o                         
   4   7   2          3.00          3.07         0.55 o                         
   5   7   2         23.98         18.54         0.82 o                         
   6   7   2         22.17         22.49         1.03 o                         
   7   7   2         41.85         42.18         2.33 o                         
   8   7   2          6.58          6.32         1.23 o                         
   9   7   2          0.00          0.63         1.62 o                         
 -10   8   2         14.41         18.55         1.14 o                         
  -9   8   2          0.17         -0.74         0.74 o                         
  -8   8   2        171.86        171.24         2.43 o                         
  -7   8   2         26.79         29.58         1.16 o                         
  -6   8   2          0.97          0.46         0.58 o                         
  -5   8   2          0.07          0.43         0.61 o                         
  -4   8   2         38.48         28.31         0.80 o                         
  -3   8   2          2.07          1.87         0.39 o                         
  -2   8   2        157.39        145.45         1.57 o                         
  -1   8   2         58.22         54.21         1.20 o                         
   0   8   2         31.16         26.90         0.74 o                         
   1   8   2        189.92        181.38         1.71 o                         
   2   8   2         38.82         27.28         0.82 o                         
   3   8   2         90.16         92.91         1.80 o                         
   4   8   2         78.31         71.05         1.86 o                         
   5   8   2         56.67         54.95         1.83 o                         
   6   8   2         15.08         16.07         1.13 o                         
   7   8   2          0.03          0.04         0.83 o                         
   8   8   2          4.58          3.01         1.90 o                         
   9   8   2          3.65          5.50         1.82 o                         
  -9   9   2          0.33         -1.18         1.18 o                         
  -8   9   2          9.15          8.32         1.06 o                         
  -7   9   2          3.34          2.09         0.82 o                         
  -6   9   2          1.95          1.37         0.66 o                         
  -5   9   2          1.88          2.58         0.69 o                         
  -4   9   2         26.68         20.62         0.78 o                         
  -3   9   2         37.91         30.91         0.99 o                         
  -2   9   2        218.48        223.40         2.44 o                         
  -1   9   2         31.25         30.62         0.98 o                         
   0   9   2        245.24        246.44         2.68 o                         
   1   9   2          0.68          0.54         0.43 o                         
   2   9   2         10.90         14.42         0.98 o                         
   3   9   2        202.10        186.43         2.84 o                         
   4   9   2         91.26         88.38         2.12 o                         
   5   9   2          8.83          7.42         0.87 o                         
   6   9   2          0.84          2.09         0.87 o                         
   7   9   2         94.64         94.74         2.82 o                         
   8   9   2         10.97          9.29         1.67 o                         
  -9  10   2          5.60          6.02         1.06 o                         
  -8  10   2          7.65          8.91         1.34 o                         
  -7  10   2         55.65         55.13         2.27 o                         
  -6  10   2          0.51         -0.21         0.98 o                         
  -5  10   2         13.48         11.89         0.91 o                         
  -4  10   2          5.53          4.38         0.68 o                         
  -3  10   2         94.52         85.34         1.60 o                         
  -2  10   2         31.95         30.24         0.98 o                         
  -1  10   2          0.74          0.18         0.66 o                         
   0  10   2          5.95          9.31         0.63 o                         
   1  10   2          6.02          5.51         0.58 o                         
   2  10   2         39.17         42.07         1.34 o                         
   3  10   2         66.05         66.77         1.83 o                         
   4  10   2          1.91          1.08         0.87 o                         
   5  10   2          3.20          4.98         0.84 o                         
   6  10   2          0.68          0.29         0.88 o                         
   7  10   2          3.39          3.31         1.22 o                         
   8  10   2          2.61         -0.84         1.31 o                         
  -8  11   2          1.91          1.04         1.42 o                         
  -7  11   2          0.20         -1.31         1.31 o                         
  -6  11   2          3.34          4.79         1.98 o                         
  -5  11   2         96.77         99.96         5.12 o                         
  -4  11   2         47.18         47.52         2.11 o                         
  -3  11   2          0.02         -0.69         0.69 o                         
  -2  11   2          3.76          3.54         0.71 o                         
  -1  11   2          2.81          4.90         0.73 o                         
   0  11   2          3.37          1.98         0.68 o                         
   1  11   2         11.96         12.68         1.41 o                         
   2  11   2          7.00          6.58         0.99 o                         
   3  11   2         15.63         13.70         2.13 o                         
   4  11   2         12.47         12.04         1.47 o                         
   5  11   2        103.84        109.13         2.46 o                         
   6  11   2         11.98         14.59         1.39 o                         
   7  11   2          0.00         -0.72         1.19 o                         
  -7  12   2         11.81         11.20         1.38 o                         
  -6  12   2         13.88         18.96         1.98 o                         
  -5  12   2         50.01         48.54         2.34 o                         
  -4  12   2          0.02         -0.38         0.95 o                         
  -3  12   2         10.60         12.55         1.06 o                         
  -2  12   2         14.53         14.53         0.91 o                         
  -1  12   2         13.24         10.84         0.89 o                         
   0  12   2         60.67         61.67         1.80 o                         
   1  12   2          1.72          1.34         0.88 o                         
   2  12   2         50.18         52.68         1.97 o                         
   3  12   2          0.08          0.85         1.06 o                         
   4  12   2          9.39          9.80         1.28 o                         
   5  12   2          0.16         -0.49         1.11 o                         
   6  12   2          0.27          0.43         1.03 o                         
  -6  13   2         49.09         52.44         2.60 o                         
  -5  13   2          0.86          0.32         1.19 o                         
  -4  13   2        181.42        184.34         3.50 o                         
  -3  13   2          5.87          6.19         1.03 o                         
  -2  13   2          1.56          3.37         1.06 o                         
  -1  13   2         10.03         10.41         1.20 o                         
   0  13   2         13.95         14.85         1.18 o                         
   1  13   2         12.96         11.85         1.11 o                         
   2  13   2         78.94         82.35         2.95 o                         
   3  13   2         13.58         12.71         1.39 o                         
   4  13   2          0.01         -0.47         1.16 o                         
   5  13   2          0.01         -1.07         1.14 o                         
  -5  14   2          0.19         -1.24         1.37 o                         
  -4  14   2          0.64         -1.22         1.22 o                         
  -3  14   2          3.60          2.61         1.09 o                         
  -2  14   2         14.60         15.29         1.48 o                         
  -1  14   2          2.06          2.98         1.07 o                         
   0  14   2         20.74         18.47         1.71 o                         
   1  14   2          0.05          0.26         1.15 o                         
   2  14   2          0.49          3.80         1.78 o                         
   3  14   2         84.25         83.13         4.07 o                         
   4  14   2          7.45          6.42         1.47 o                         
  -2  15   2          1.62          0.95         1.25 o                         
  -1  15   2         72.55         77.33         2.27 o                         
   0  15   2         26.13         25.02         2.21 o                         
   1  15   2          0.09         -0.76         1.57 o                         
  -2 -15   3          0.51          3.34         3.69 o                         
  -1 -15   3          4.95          4.05         3.87 o                         
   0 -15   3         17.41         13.90         4.22 o                         
   1 -15   3          0.84          2.58         1.01 o                         
   2 -15   3         17.95         17.01         3.39 o                         
  -4 -14   3         15.81         14.42         4.40 o                         
  -3 -14   3          0.69          0.88         3.52 o                         
  -2 -14   3          2.94          9.15         3.69 o                         
  -1 -14   3          0.07         -2.29         2.99 o                         
   0 -14   3         10.18          9.36         1.19 o                         
   1 -14   3         22.53         20.62         1.32 o                         
   2 -14   3         35.29         30.63         1.44 o                         
   3 -14   3        136.58        139.77         2.94 o                         
   4 -14   3         16.93         17.41         1.61 o                         
  -5 -13   3          0.22          0.09         1.27 o                         
  -4 -13   3          7.50          4.33         1.07 o                         
  -3 -13   3         39.70         32.37         5.10 o                         
  -2 -13   3          6.31          7.39         3.69 o                         
  -1 -13   3         51.25         52.94         4.17 o                         
   0 -13   3          0.64         -0.24         0.80 o                         
   1 -13   3         13.54         12.90         1.03 o                         
   2 -13   3         17.61         17.11         1.36 o                         
   3 -13   3         18.73         18.52         1.10 o                         
   4 -13   3         13.51         12.25         1.32 o                         
   5 -13   3          3.72          2.90         1.23 o                         
   6 -13   3         42.20         45.24         2.88 o                         
  -7 -12   3         14.24         11.71         1.61 o                         
  -6 -12   3         77.36         83.10         2.42 o                         
  -5 -12   3         36.10         37.54         2.51 o                         
  -4 -12   3          3.29          3.66         2.23 o                         
  -3 -12   3          0.84          3.52         3.17 o                         
  -2 -12   3          5.66          5.28         2.36 o                         
  -1 -12   3          4.71          5.32         1.71 o                         
   0 -12   3          2.79          2.68         0.65 o                         
   1 -12   3          0.74          0.44         0.65 o                         
   2 -12   3         22.80         21.32         1.54 o                         
   3 -12   3          3.19          2.52         0.72 o                         
   4 -12   3          0.97          0.24         0.79 o                         
   5 -12   3          2.10          0.96         1.17 o                         
   6 -12   3         13.93         10.58         1.79 o                         
   7 -12   3         20.81         23.09         2.34 o                         
  -7 -11   3          0.00         -0.67         1.01 o                         
  -6 -11   3         32.76         34.24         1.81 o                         
  -5 -11   3         30.11         31.80         1.67 o                         
  -4 -11   3         90.21         89.12         2.46 o                         
  -3 -11   3          0.88          1.23         0.91 o                         
  -2 -11   3          2.53          1.40         1.39 o                         
  -1 -11   3          0.31          0.41         1.29 o                         
   0 -11   3        105.74        103.40         2.04 o                         
   1 -11   3         54.02         51.05         1.43 o                         
   2 -11   3          9.62          8.14         0.70 o                         
   3 -11   3         36.39         38.40         1.14 o                         
   4 -11   3          7.32          9.72         0.90 o                         
   5 -11   3         20.50         19.25         1.45 o                         
   6 -11   3         19.62         21.56         1.56 o                         
   7 -11   3          5.81          6.10         1.40 o                         
   8 -11   3          5.91          5.33         1.53 o                         
  -8 -10   3          7.26          7.42         1.85 o                         
  -7 -10   3          0.20          0.69         1.01 o                         
  -6 -10   3          0.54          0.56         0.95 o                         
  -5 -10   3         21.64         19.22         1.25 o                         
  -4 -10   3          1.22          0.61         0.71 o                         
  -3 -10   3        123.92        117.04         2.14 o                         
  -2 -10   3        198.47        195.91         4.30 o                         
  -1 -10   3         11.37         11.26         1.23 o                         
   0 -10   3         42.48         38.98         1.53 o                         
   1 -10   3         91.92         77.77         1.34 o                         
   2 -10   3         54.34         53.85         1.15 o                         
   3 -10   3          6.81          5.77         0.65 o                         
   4 -10   3          6.23          7.65         0.74 o                         
   5 -10   3         21.54         23.18         1.18 o                         
   6 -10   3          3.08          2.91         1.18 o                         
   7 -10   3         13.83         11.55         1.32 o                         
   8 -10   3         40.39         42.80         2.08 o                         
  -9  -9   3          4.15          1.69         1.58 o                         
  -8  -9   3         71.08         69.41         2.77 o                         
  -7  -9   3          0.00         -0.89         0.89 o                         
  -6  -9   3          8.54          4.99         0.87 o                         
  -5  -9   3         11.84         13.62         0.89 o                         
  -4  -9   3         17.14         17.51         0.79 o                         
  -3  -9   3          0.52          0.91         0.51 o                         
  -2  -9   3        282.17        276.13         3.71 o                         
  -1  -9   3         12.43         14.52         1.06 o                         
   0  -9   3         27.86         26.61         0.74 o                         
   1  -9   3         87.24         70.28         1.11 o                         
   2  -9   3        273.27        254.29         3.16 o                         
   3  -9   3          5.76          6.52         0.58 o                         
   4  -9   3         33.24         30.17         0.94 o                         
   5  -9   3         56.00         59.71         1.51 o                         
   6  -9   3         10.80         11.69         1.08 o                         
   7  -9   3          0.62         -0.52         0.76 o                         
   8  -9   3          2.36          2.59         0.97 o                         
   9  -9   3         31.22         33.81         1.76 o                         
  -9  -8   3          0.05         -1.11         1.56 o                         
  -8  -8   3         44.66         46.77         2.10 o                         
  -7  -8   3          0.13         -0.37         0.84 o                         
  -6  -8   3         20.33         18.60         0.97 o                         
  -5  -8   3          5.38          6.48         0.73 o                         
  -4  -8   3         21.20         22.46         0.93 o                         
  -3  -8   3          1.71          0.73         0.45 o                         
  -2  -8   3        124.14        124.86         2.08 o                         
  -1  -8   3        253.98        241.29         3.18 o                         
   0  -8   3         27.13         22.52         0.72 o                         
   1  -8   3        178.00        174.07         2.26 o                         
   2  -8   3        199.14        165.91         1.79 o                         
   3  -8   3          0.11         -0.38         0.38 o                         
   4  -8   3          0.02          0.05         0.40 o                         
   5  -8   3          0.75          0.11         0.39 o                         
   6  -8   3         41.15         42.91         1.17 o                         
   7  -8   3          6.93          8.03         0.85 o                         
   8  -8   3         31.90         33.80         1.15 o                         
   9  -8   3         88.88         89.08         2.01 o                         
 -10  -7   3         10.37          6.87         1.98 o                         
  -9  -7   3          0.08         -1.20         1.20 o                         
  -8  -7   3         56.09         57.24         2.10 o                         
  -7  -7   3          0.28          0.69         0.73 o                         
  -6  -7   3         24.97         24.18         1.03 o                         
  -5  -7   3         53.12         53.25         1.18 o                         
  -4  -7   3        364.91        358.12         3.34 o                         
  -3  -7   3         49.67         45.02         1.03 o                         
  -2  -7   3        139.48        143.42         2.04 o                         
  -1  -7   3          5.52          7.97         0.85 o                         
   0  -7   3        441.42        446.40         4.20 o                         
   1  -7   3          9.32          8.01         0.36 o                         
   2  -7   3         44.13         39.02         0.66 o                         
   3  -7   3          0.47         -0.13         0.31 o                         
   4  -7   3         14.21         11.83         0.47 o                         
   5  -7   3          0.01         -0.32         0.42 o                         
   6  -7   3          0.37          0.49         0.56 o                         
   7  -7   3        137.27        139.54         2.06 o                         
   8  -7   3          6.87          5.09         0.90 o                         
   9  -7   3          1.06          1.30         0.91 o                         
  10  -7   3         22.02         22.94         1.43 o                         
 -10  -6   3          5.58          8.59         1.92 o                         
  -9  -6   3          3.03          0.02         1.25 o                         
  -8  -6   3          7.53          5.82         1.17 o                         
  -7  -6   3          0.68          0.21         0.79 o                         
  -6  -6   3        172.15        169.52         2.15 o                         
  -5  -6   3          0.71          0.20         0.47 o                         
  -4  -6   3        158.43        162.12         1.95 o                         
  -3  -6   3        590.78        619.64         5.50 o                         
  -2  -6   3          0.72          0.07         0.37 o                         
  -1  -6   3        495.53        523.11         5.87 o                         
   0  -6   3         26.02         24.60         0.69 o                         
   1  -6   3        105.26        115.49         1.11 o                         
   2  -6   3        372.05        370.58         2.24 o                         
   3  -6   3        484.01        479.56         2.70 o                         
   4  -6   3        943.74        879.17         4.55 o                         
   5  -6   3         27.65         24.11         0.65 o                         
   6  -6   3         17.12         11.75         0.68 o                         
   7  -6   3          0.52          1.15         0.63 o                         
   8  -6   3          1.11          0.10         0.77 o                         
   9  -6   3          0.80         -0.12         0.91 o                         
  10  -6   3          0.01         -1.01         1.01 o                         
 -10  -5   3          0.33          2.06         1.20 o                         
  -9  -5   3         53.35         51.18         2.02 o                         
  -8  -5   3          3.10          2.10         0.88 o                         
  -7  -5   3         17.09         15.38         0.84 o                         
  -6  -5   3          4.51          5.13         0.56 o                         
  -5  -5   3         19.25         17.35         0.58 o                         
  -4  -5   3         11.71         13.06         0.48 o                         
  -3  -5   3        372.71        390.76         3.38 o                         
  -2  -5   3          0.53          0.39         0.25 o                         
  -1  -5   3        425.97        451.39         3.64 o                         
   0  -5   3        136.40        146.73         1.29 o                         
   1  -5   3        322.80        325.30         2.22 o                         
   2  -5   3        170.45        211.73         1.27 o                         
   3  -5   3        114.50        115.86         0.88 o                         
   4  -5   3        740.89        673.27         3.39 o                         
   5  -5   3        330.17        307.06         2.08 o                         
   6  -5   3         24.91         27.02         0.77 o                         
   7  -5   3         15.49         17.49         0.77 o                         
   8  -5   3         42.31         44.58         1.24 o                         
   9  -5   3         53.44         54.19         1.70 o                         
  10  -5   3          2.13          2.39         1.04 o                         
 -11  -4   3          9.32          9.89         1.16 o                         
 -10  -4   3          0.08          0.66         0.94 o                         
  -9  -4   3          3.77          3.50         0.88 o                         
  -8  -4   3         56.46         56.40         1.32 o                         
  -7  -4   3         85.38         77.13         1.23 o                         
  -6  -4   3         69.35         69.49         1.02 o                         
  -5  -4   3         14.72         14.41         0.48 o                         
  -4  -4   3         26.95         25.30         0.51 o                         
  -3  -4   3        639.70        695.03         4.85 o                         
  -2  -4   3        158.83        163.22         1.33 o                         
  -1  -4   3        732.72        747.70         5.74 o                         
   0  -4   3         18.09         20.31         0.67 o                         
   1  -4   3         27.22         22.18         0.36 o                         
   2  -4   3        126.27        126.59         0.90 o                         
   3  -4   3        328.40        316.70         1.68 o                         
   4  -4   3          2.94          4.39         0.31 o                         
   5  -4   3          1.92          0.22         0.35 o                         
   6  -4   3         66.28         62.75         0.95 o                         
   7  -4   3         40.35         32.90         0.90 o                         
   8  -4   3          5.40          5.68         0.74 o                         
   9  -4   3          0.00         -0.81         0.81 o                         
  10  -4   3         14.47         16.31         1.31 o                         
 -11  -3   3          2.62          4.73         1.19 o                         
 -10  -3   3         29.09         31.06         1.03 o                         
  -9  -3   3         34.19         31.06         1.03 o                         
  -8  -3   3        123.26        119.56         1.57 o                         
  -7  -3   3          0.02         -0.18         0.50 o                         
  -6  -3   3        108.84        101.72         1.02 o                         
  -5  -3   3        248.70        245.61         1.46 o                         
  -4  -3   3         31.40         32.65         0.44 o                         
  -3  -3   3         61.88         68.50         0.61 o                         
  -2  -3   3          9.43         13.02         0.30 o                         
  -1  -3   3         11.92         16.03         0.36 o                         
   0  -3   3        579.27        595.05         3.69 o                         
   1  -3   3         22.86         24.30         0.34 o                         
   2  -3   3        897.59        941.94         4.17 o                         
   3  -3   3        150.06        194.78         1.16 o                         
   4  -3   3         65.90         64.37         0.75 o                         
   5  -3   3        373.54        362.44         2.27 o                         
   6  -3   3         63.12         51.57         0.85 o                         
   7  -3   3          2.38          1.34         0.49 o                         
   8  -3   3          3.58          3.96         0.64 o                         
   9  -3   3         20.27         22.37         1.14 o                         
  10  -3   3          1.85          1.85         0.92 o                         
  11  -3   3          0.03         -0.62         0.94 o                         
 -11  -2   3         20.10         23.69         1.13 o                         
 -10  -2   3         21.70         25.26         1.10 o                         
  -9  -2   3          0.00         -0.17         0.65 o                         
  -8  -2   3        105.62         92.22         1.43 o                         
  -7  -2   3          7.83          6.69         0.58 o                         
  -6  -2   3        112.36        107.53         1.09 o                         
  -5  -2   3          0.97         -0.26         0.26 o                         
  -4  -2   3         22.47         20.08         0.36 o                         
  -3  -2   3         29.53         25.17         0.36 o                         
  -2  -2   3       1018.79       1119.16         5.26 o                         
  -1  -2   3        994.67       1129.74         5.89 o                         
   0  -2   3       4706.46       4893.53        25.71 o                         
   1  -2   3        112.57        119.93         0.85 o                         
   2  -2   3        677.36        708.13         3.52 o                         
   3  -2   3          9.19         12.43         0.35 o                         
   4  -2   3          0.52          0.68         0.27 o                         
   5  -2   3          1.10          3.69         0.38 o                         
   6  -2   3         42.83         44.43         0.84 o                         
   7  -2   3         15.41         17.68         0.69 o                         
   8  -2   3          8.55          8.28         0.73 o                         
   9  -2   3         45.56         45.64         1.40 o                         
  10  -2   3         31.44         31.12         1.33 o                         
  11  -2   3         20.51         17.95         1.41 o                         
 -11  -1   3         70.46         75.09         1.82 o                         
 -10  -1   3         13.77         13.69         1.03 o                         
  -9  -1   3         64.78         57.38         1.44 o                         
  -8  -1   3        202.45        191.68         1.90 o                         
  -7  -1   3        155.59        139.05         1.41 o                         
  -6  -1   3         58.27         57.33         0.85 o                         
  -5  -1   3         85.34         88.84         0.82 o                         
  -4  -1   3        945.43       1006.35         4.49 o                         
  -3  -1   3        290.28        320.77         1.61 o                         
  -2  -1   3         44.16         73.48         0.63 o                         
  -1  -1   3      16153.02      16725.81        92.51 o                         
   0  -1   3       5782.10       6040.12        29.38 o                         
   1  -1   3       1489.50       1532.65         7.00 o                         
   2  -1   3       2973.42       3164.65        14.39 o                         
   3  -1   3        484.94        535.37         2.68 o                         
   4  -1   3         37.20         26.51         0.51 o                         
   5  -1   3        121.69        105.73         1.00 o                         
   6  -1   3        697.04        613.40         3.78 o                         
   7  -1   3          0.01         -0.43         0.45 o                         
   8  -1   3          2.75          3.09         0.62 o                         
   9  -1   3         52.73         57.93         1.54 o                         
  10  -1   3          6.67          7.26         1.01 o                         
  11  -1   3          0.02         -0.98         0.98 o                         
 -11   0   3          2.01          1.71         1.02 o                         
 -10   0   3          3.81          4.87         0.91 o                         
  -9   0   3          4.69          3.86         0.75 o                         
  -8   0   3         53.30         48.24         1.05 o                         
  -7   0   3          0.15         -0.11         0.43 o                         
  -6   0   3         56.27         51.86         0.91 o                         
  -5   0   3         48.98         41.48         0.87 o                         
  -4   0   3        169.14        164.04         1.10 o                         
  -3   0   3        130.12        130.06         0.86 o                         
  -2   0   3         14.74         13.41         0.28 o                         
  -1   0   3       5635.50       5984.09        27.14 o                         
   0   0   3       2201.84       2385.15        11.07 o                         
   1   0   3         15.98         23.39         0.35 o                         
   2   0   3        374.63        388.62         1.91 o                         
   3   0   3          2.83         -0.23         0.23 o                         
   4   0   3        791.56        793.28         4.04 o                         
   5   0   3         58.22         52.91         0.74 o                         
   6   0   3         28.81         17.09         0.56 o                         
   7   0   3        169.38        139.94         1.57 o                         
   8   0   3         34.28         35.21         1.04 o                         
   9   0   3          7.04          5.41         0.80 o                         
  10   0   3         24.47         27.37         1.67 o                         
  11   0   3         59.98         59.69         2.22 o                         
 -11   1   3         13.35         11.18         1.16 o                         
 -10   1   3          0.92          0.59         0.85 o                         
  -9   1   3          0.81          0.05         0.65 o                         
  -8   1   3         18.15         17.11         0.75 o                         
  -7   1   3         85.46         77.97         1.14 o                         
  -6   1   3          5.26          4.12         0.41 o                         
  -5   1   3          3.98          3.25         0.35 o                         
  -4   1   3        136.82        150.64         1.03 o                         
  -3   1   3         21.85         26.85         0.43 o                         
  -2   1   3        224.09        202.26         1.14 o                         
  -1   1   3         14.17         12.85         0.26 o                         
   0   1   3       1098.79       1163.00         4.91 o                         
   1   1   3       1270.76       1285.67         6.14 o                         
   2   1   3        134.85        149.63         1.02 o                         
   3   1   3       1015.97       1066.02         4.89 o                         
   4   1   3         24.61         34.20         0.54 o                         
   5   1   3        213.26        212.99         1.68 o                         
   6   1   3         31.57         31.12         0.69 o                         
   7   1   3          4.70          3.17         0.52 o                         
   8   1   3         14.08         11.97         0.81 o                         
   9   1   3         49.66         45.55         1.42 o                         
  10   1   3          6.62          7.81         0.99 o                         
  11   1   3         17.23         19.18         1.43 o                         
 -11   2   3         17.68         17.68         1.30 o                         
 -10   2   3          0.39          1.10         0.81 o                         
  -9   2   3          0.11         -0.69         0.69 o                         
  -8   2   3          0.70          0.24         0.54 o                         
  -7   2   3         51.34         46.82         0.94 o                         
  -6   2   3        896.60        914.94         5.24 o                         
  -5   2   3        135.80        134.35         1.14 o                         
  -4   2   3        108.24        126.00         0.98 o                         
  -3   2   3         84.51         83.02         0.71 o                         
  -2   2   3        514.85        566.84         2.96 o                         
  -1   2   3          2.22          0.70         0.20 o                         
   0   2   3        657.55        755.19         3.29 o                         
   1   2   3        854.72        921.82         4.19 o                         
   2   2   3          2.54          4.25         0.23 o                         
   3   2   3         50.44         52.42         0.56 o                         
   4   2   3        319.47        280.18         1.75 o                         
   5   2   3        342.67        336.14         2.14 o                         
   6   2   3          1.25          0.75         0.39 o                         
   7   2   3         97.14         93.68         1.32 o                         
   8   2   3          4.46          3.96         0.62 o                         
   9   2   3          6.76          7.05         0.90 o                         
  10   2   3          6.21          6.38         0.88 o                         
  11   2   3         29.10         31.36         1.36 o                         
 -11   3   3          3.45          3.47         1.00 o                         
 -10   3   3          1.72          1.72         0.80 o                         
  -9   3   3         10.10          9.72         0.93 o                         
  -8   3   3          5.82          4.70         0.62 o                         
  -7   3   3          0.64         -0.18         0.47 o                         
  -6   3   3        579.92        530.46         3.52 o                         
  -5   3   3         89.38         89.22         1.04 o                         
  -4   3   3         68.22         44.21         0.66 o                         
  -3   3   3       1124.23       1157.17         5.93 o                         
  -2   3   3         42.85         33.29         0.46 o                         
  -1   3   3       1305.61       1408.05         6.38 o                         
   0   3   3         12.08         11.68         0.24 o                         
   1   3   3          0.08          0.53         0.18 o                         
   2   3   3       2222.28       2441.58        10.72 o                         
   3   3   3         96.79         95.80         0.79 o                         
   4   3   3        148.93        143.97         1.08 o                         
   5   3   3        244.42        230.67         1.63 o                         
   6   3   3         22.36         22.04         0.67 o                         
   7   3   3         10.31          9.50         0.62 o                         
   8   3   3          7.17          6.36         0.68 o                         
   9   3   3         70.50         68.70         1.93 o                         
  10   3   3          7.79          7.66         0.86 o                         
 -11   4   3         13.63         16.39         1.32 o                         
 -10   4   3          4.38          3.31         0.87 o                         
  -9   4   3         48.36         56.17         1.58 o                         
  -8   4   3          1.12          0.15         0.57 o                         
  -7   4   3        147.41        141.73         2.34 o                         
  -6   4   3        112.50         97.27         1.24 o                         
  -5   4   3          9.70          6.93         0.49 o                         
  -4   4   3         12.04         13.86         0.44 o                         
  -3   4   3          3.88          1.52         0.24 o                         
  -2   4   3         88.14         97.95         0.71 o                         
  -1   4   3        418.43        457.86         2.29 o                         
   0   4   3        212.28        233.73         1.28 o                         
   1   4   3       1222.80       1301.36         6.37 o                         
   2   4   3         23.85         32.67         0.59 o                         
   3   4   3         83.08         82.07         0.70 o                         
   4   4   3         81.18         81.34         0.77 o                         
   5   4   3        100.35         94.24         0.92 o                         
   6   4   3        160.39        156.92         1.57 o                         
   7   4   3         13.21         11.33         0.67 o                         
   8   4   3         27.80         28.03         0.94 o                         
   9   4   3         14.08         15.57         0.84 o                         
  10   4   3          0.01         -0.90         0.90 o                         
 -11   5   3          1.50          2.11         1.04 o                         
 -10   5   3          4.52          4.29         1.01 o                         
  -9   5   3          5.48          4.18         0.84 o                         
  -8   5   3         58.95         56.03         1.39 o                         
  -7   5   3         49.31         44.39         1.10 o                         
  -6   5   3         45.27         38.90         0.91 o                         
  -5   5   3         39.30         32.66         0.73 o                         
  -4   5   3         18.51         23.52         0.48 o                         
  -3   5   3         96.40        113.53         0.90 o                         
  -2   5   3        412.61        453.08         2.45 o                         
  -1   5   3        162.39        176.89         1.11 o                         
   0   5   3         18.81         20.92         0.40 o                         
   1   5   3         80.40         75.28         0.66 o                         
   2   5   3          2.74          4.57         0.27 o                         
   3   5   3        181.16        157.46         1.16 o                         
   4   5   3        126.37        103.85         1.10 o                         
   5   5   3         65.06         62.03         0.98 o                         
   6   5   3        235.79        213.22         2.04 o                         
   7   5   3         54.49         50.46         1.13 o                         
   8   5   3         17.72         15.67         1.03 o                         
   9   5   3          0.31          0.71         0.89 o                         
  10   5   3         20.82         24.71         1.39 o                         
 -10   6   3         22.78         23.14         1.29 o                         
  -9   6   3         25.80         26.59         1.19 o                         
  -8   6   3         26.68         29.09         1.13 o                         
  -7   6   3          8.28          5.96         0.64 o                         
  -6   6   3        149.56        135.59         1.58 o                         
  -5   6   3         12.80         10.26         0.52 o                         
  -4   6   3        125.40        109.22         0.97 o                         
  -3   6   3        607.98        616.01         3.30 o                         
  -2   6   3          8.72          6.67         0.30 o                         
  -1   6   3        198.03        160.72         1.16 o                         
   0   6   3         90.00        103.45         0.93 o                         
   1   6   3         10.89          9.99         0.39 o                         
   2   6   3        116.95         96.69         1.02 o                         
   3   6   3        101.95        103.84         1.18 o                         
   4   6   3        113.95         93.26         1.25 o                         
   5   6   3          0.87          1.26         0.48 o                         
   6   6   3         16.30         20.36         0.85 o                         
   7   6   3          6.76          7.88         0.95 o                         
   8   6   3          0.19         -0.07         1.03 o                         
   9   6   3         54.38         56.38         3.12 o                         
  10   6   3         10.97         12.47         1.52 o                         
 -10   7   3        176.88        192.29         3.14 o                         
  -9   7   3         11.49         10.86         1.01 o                         
  -8   7   3         52.23         51.58         1.38 o                         
  -7   7   3         83.97         82.00         1.50 o                         
  -6   7   3          1.22          2.45         0.57 o                         
  -5   7   3          0.15         -0.46         0.46 o                         
  -4   7   3        716.55        652.11         4.18 o                         
  -3   7   3        293.68        241.35         1.81 o                         
  -2   7   3          2.99          4.20         0.35 o                         
  -1   7   3          1.71          1.17         0.34 o                         
   0   7   3        639.78        585.31         3.78 o                         
   1   7   3         97.22         79.70         0.96 o                         
   2   7   3         54.06         59.68         0.94 o                         
   3   7   3         40.34         27.56         0.77 o                         
   4   7   3        125.63        129.12         1.88 o                         
   5   7   3         95.04         90.31         2.17 o                         
   6   7   3         52.44         54.83         1.32 o                         
   7   7   3         19.54         21.78         1.39 o                         
   8   7   3          4.65          6.33         1.23 o                         
   9   7   3         32.52         35.44         2.13 o                         
 -10   8   3         24.96         25.42         1.23 o                         
  -9   8   3          0.01         -0.39         0.75 o                         
  -8   8   3          0.08         -0.69         0.69 o                         
  -7   8   3          0.41          0.11         0.74 o                         
  -6   8   3        122.94        133.82         1.91 o                         
  -5   8   3         90.55         88.98         1.39 o                         
  -4   8   3         30.57         28.50         0.71 o                         
  -3   8   3         54.91         36.90         0.84 o                         
  -2   8   3        292.60        272.35         2.48 o                         
  -1   8   3        246.29        233.61         2.18 o                         
   0   8   3        365.91        330.50         3.06 o                         
   1   8   3        512.49        456.82         3.80 o                         
   2   8   3         61.12         56.05         1.21 o                         
   3   8   3          2.31          1.98         0.57 o                         
   4   8   3          0.68          0.44         0.67 o                         
   5   8   3          6.19          6.70         0.68 o                         
   6   8   3         83.86         86.80         2.70 o                         
   7   8   3         19.78         23.90         1.40 o                         
   8   8   3         20.33         21.52         2.06 o                         
   9   8   3          2.73          3.38         1.86 o                         
  -9   9   3         16.37         19.14         1.34 o                         
  -8   9   3         46.00         47.77         1.56 o                         
  -7   9   3          7.93          7.85         0.95 o                         
  -6   9   3         40.72         40.64         1.40 o                         
  -5   9   3          0.80          0.22         0.66 o                         
  -4   9   3         15.96         17.18         0.83 o                         
  -3   9   3        208.54        194.35         2.74 o                         
  -2   9   3         25.01         26.28         0.86 o                         
  -1   9   3         59.19         64.38         1.86 o                         
   0   9   3         18.18         16.11         0.74 o                         
   1   9   3          8.05          5.94         0.55 o                         
   2   9   3          5.11          2.74         0.76 o                         
   3   9   3         51.08         53.44         1.64 o                         
   4   9   3          1.17          0.59         0.92 o                         
   5   9   3         27.64         28.51         1.36 o                         
   6   9   3          0.57          0.43         0.95 o                         
   7   9   3         23.13         20.98         1.73 o                         
   8   9   3         46.57         49.22         4.82 o                         
  -9  10   3         23.17         24.44         1.38 o                         
  -8  10   3         17.75         19.06         1.23 o                         
  -7  10   3          9.48          9.56         1.31 o                         
  -6  10   3         10.74          8.32         1.22 o                         
  -5  10   3          1.55          0.20         0.89 o                         
  -4  10   3          9.90         11.80         0.87 o                         
  -3  10   3         15.75         15.03         0.78 o                         
  -2  10   3         43.11         45.43         1.22 o                         
  -1  10   3          8.73          4.53         0.73 o                         
   0  10   3          3.40          2.16         0.62 o                         
   1  10   3         32.19         29.80         1.15 o                         
   2  10   3         33.27         34.69         1.38 o                         
   3  10   3         13.98         14.87         1.15 o                         
   4  10   3          3.73          3.83         1.00 o                         
   5  10   3         33.05         35.94         1.61 o                         
   6  10   3         53.53         56.02         1.91 o                         
   7  10   3          4.08          3.34         1.36 o                         
   8  10   3          3.89          1.92         1.52 o                         
  -8  11   3         55.40         62.24         3.19 o                         
  -7  11   3         13.72         13.12         1.70 o                         
  -6  11   3         87.08         85.71         2.53 o                         
  -5  11   3          5.16          6.18         1.09 o                         
  -4  11   3          5.93          6.88         1.10 o                         
  -3  11   3          4.30          5.26         0.82 o                         
  -2  11   3         11.04         10.74         0.84 o                         
  -1  11   3        135.60        143.42         2.38 o                         
   0  11   3         40.99         42.11         1.37 o                         
   1  11   3          0.11          0.57         0.73 o                         
   2  11   3          3.18          2.05         0.79 o                         
   3  11   3         15.07         15.53         1.40 o                         
   4  11   3         67.05         66.73         2.28 o                         
   5  11   3          2.63          2.08         0.98 o                         
   6  11   3         49.76         46.82         1.83 o                         
   7  11   3          5.85          4.43         1.38 o                         
  -7  12   3         12.47         11.55         1.41 o                         
  -6  12   3          9.87          8.87         1.82 o                         
  -5  12   3         47.24         50.61         2.26 o                         
  -4  12   3         59.78         60.63         2.31 o                         
  -3  12   3          2.53          3.32         0.89 o                         
  -2  12   3         30.64         31.67         1.20 o                         
  -1  12   3          1.47          2.71         0.80 o                         
   0  12   3          3.53          5.05         0.97 o                         
   1  12   3          5.42          5.27         1.01 o                         
   2  12   3          3.41          4.51         1.24 o                         
   3  12   3         17.44         15.43         1.84 o                         
   4  12   3          3.23          2.89         1.34 o                         
   5  12   3         51.73         62.14         2.06 o                         
   6  12   3         13.32         12.69         1.44 o                         
  -6  13   3          0.06         -2.12         2.53 o                         
  -5  13   3         15.64         18.03         2.54 o                         
  -4  13   3         24.02         26.23         1.75 o                         
  -3  13   3        185.73        196.88         3.02 o                         
  -2  13   3         16.23         16.36         1.17 o                         
  -1  13   3          9.91         10.79         1.29 o                         
   0  13   3         27.40         25.92         1.64 o                         
   1  13   3        118.71        123.94         3.52 o                         
   2  13   3         32.62         31.81         1.86 o                         
   3  13   3         27.65         23.24         1.76 o                         
   4  13   3          8.97          9.67         1.34 o                         
   5  13   3          1.33         -0.81         1.24 o                         
  -5  14   3          0.52          2.26         1.51 o                         
  -4  14   3         16.80         16.89         1.62 o                         
  -3  14   3         11.45         12.50         1.51 o                         
  -2  14   3          3.94          4.12         1.19 o                         
  -1  14   3         30.20         29.55         1.69 o                         
   0  14   3          4.36          2.00         2.15 o                         
   1  14   3          2.33          2.57         1.01 o                         
   2  14   3         40.19         40.03         2.33 o                         
   3  14   3         14.28         12.10         1.44 o                         
  -2  15   3         12.84         12.32         1.28 o                         
  -1  15   3         16.56         18.71         1.50 o                         
   0  15   3         26.51         28.71         1.75 o                         
   1  15   3          9.03         11.46         2.21 o                         
  -2 -15   4          0.26          0.53         3.52 o                         
  -1 -15   4         28.91         25.68         4.93 o                         
   0 -15   4         64.53         60.13         5.19 o                         
   1 -15   4          0.10         -0.41         0.91 o                         
   2 -15   4         10.22          7.02         1.50 o                         
  -4 -14   4         23.50         26.91         5.45 o                         
  -3 -14   4          0.12         -0.53         3.34 o                         
  -2 -14   4          1.84          1.06         3.34 o                         
  -1 -14   4          0.68          0.15         2.35 o                         
   0 -14   4         21.95         22.34         1.99 o                         
   1 -14   4         45.76         43.43         1.66 o                         
   2 -14   4          0.05          0.07         0.92 o                         
   3 -14   4         23.57         21.41         1.72 o                         
   4 -14   4          0.11          0.28         1.21 o                         
  -5 -13   4         10.77          9.25         2.06 o                         
  -4 -13   4         10.32          4.05         3.69 o                         
  -3 -13   4          0.55         -2.99         2.99 o                         
  -2 -13   4         11.31         13.55         2.85 o                         
  -1 -13   4          6.84          4.80         4.75 o                         
   0 -13   4         89.88         89.17         6.64 o                         
   1 -13   4         21.40         22.24         1.52 o                         
   2 -13   4         13.58         12.38         1.80 o                         
   3 -13   4         64.21         67.97         1.70 o                         
   4 -13   4         20.30         21.51         1.52 o                         
   5 -13   4         19.59         19.65         1.78 o                         
  -6 -12   4          1.18          1.47         1.11 o                         
  -5 -12   4         15.44         15.39         1.80 o                         
  -4 -12   4          0.15          1.35         1.35 o                         
  -3 -12   4          1.23          4.61         2.35 o                         
  -2 -12   4         43.23         43.83         3.21 o                         
  -1 -12   4          9.17          7.00         1.85 o                         
   0 -12   4         46.34         45.27         3.11 o                         
   1 -12   4          0.03          0.60         0.68 o                         
   2 -12   4         26.92         25.03         1.37 o                         
   3 -12   4         10.50         10.97         0.85 o                         
   4 -12   4          0.92          1.11         0.88 o                         
   5 -12   4         42.33         46.37         1.95 o                         
   6 -12   4          1.07         -0.12         1.40 o                         
   7 -12   4          0.63         -1.09         1.62 o                         
  -7 -11   4         77.82         80.50         2.88 o                         
  -6 -11   4         15.64         14.47         1.46 o                         
  -5 -11   4          7.44          6.95         1.04 o                         
  -4 -11   4          3.29          2.51         0.99 o                         
  -3 -11   4          3.63          2.32         1.06 o                         
  -2 -11   4          1.46         -0.85         1.41 o                         
  -1 -11   4          4.89          0.26         1.40 o                         
   0 -11   4         61.99         58.04         3.83 o                         
   1 -11   4         31.63         27.28         1.00 o                         
   2 -11   4         24.58         22.93         0.91 o                         
   3 -11   4          4.90          4.52         0.70 o                         
   4 -11   4          6.08          8.24         0.88 o                         
   5 -11   4         29.82         34.18         1.68 o                         
   6 -11   4         16.03         16.15         1.42 o                         
   7 -11   4          1.26         -0.86         1.65 o                         
  -8 -10   4          0.04          0.20         1.28 o                         
  -7 -10   4          6.16          6.90         1.17 o                         
  -6 -10   4          0.00         -0.75         0.92 o                         
  -5 -10   4          6.94          5.11         1.01 o                         
  -4 -10   4         66.79         64.66         1.54 o                         
  -3 -10   4         29.24         26.94         1.16 o                         
  -2 -10   4        166.82        164.42         3.95 o                         
  -1 -10   4          5.41          5.73         1.20 o                         
   0 -10   4          0.09          0.72         0.56 o                         
   1 -10   4        522.35        499.07         4.39 o                         
   2 -10   4         52.81         56.19         1.31 o                         
   3 -10   4         24.76         22.44         0.89 o                         
   4 -10   4         96.47         99.79         1.82 o                         
   5 -10   4         81.06         91.69         2.64 o                         
   6 -10   4          5.78          7.14         1.19 o                         
   7 -10   4          6.24          6.54         1.40 o                         
   8 -10   4         35.99         39.83         3.42 o                         
  -9  -9   4         43.27         45.99         3.50 o                         
  -8  -9   4          9.09         10.77         1.66 o                         
  -7  -9   4          0.30         -0.90         0.90 o                         
  -6  -9   4        165.87        174.36         3.82 o                         
  -5  -9   4         12.79         14.79         0.95 o                         
  -4  -9   4        149.28        143.76         2.17 o                         
  -3  -9   4        123.63        117.34         1.77 o                         
  -2  -9   4         21.49         19.67         1.21 o                         
  -1  -9   4        204.79        191.12         2.90 o                         
   0  -9   4         33.09         30.10         0.87 o                         
   1  -9   4          8.73          9.86         0.53 o                         
   2  -9   4        272.93        258.74         2.42 o                         
   3  -9   4         40.84         44.80         1.25 o                         
   4  -9   4         11.91         12.67         0.73 o                         
   5  -9   4         14.19         15.80         0.87 o                         
   6  -9   4         33.63         30.01         1.64 o                         
   7  -9   4         13.10         12.98         1.27 o                         
   8  -9   4         74.88         77.42         2.05 o                         
   9  -9   4         63.49         61.01         2.11 o                         
  -9  -8   4         13.37         14.75         2.19 o                         
  -8  -8   4         10.89         11.51         1.47 o                         
  -7  -8   4         60.22         62.53         1.84 o                         
  -6  -8   4         65.78         61.05         1.51 o                         
  -5  -8   4          0.01          0.07         0.62 o                         
  -4  -8   4         81.95         90.55         1.52 o                         
  -3  -8   4         50.63         53.97         1.05 o                         
  -2  -8   4         50.42         53.95         1.12 o                         
  -1  -8   4          2.70          3.65         0.83 o                         
   0  -8   4         10.13          8.64         0.49 o                         
   1  -8   4        173.35        172.66         1.79 o                         
   2  -8   4        615.70        595.15         4.58 o                         
   3  -8   4         28.08         29.15         0.78 o                         
   4  -8   4          4.92          5.01         0.59 o                         
   5  -8   4         23.95         26.04         0.76 o                         
   6  -8   4          1.35          0.55         0.60 o                         
   7  -8   4         62.70         63.66         1.57 o                         
   8  -8   4          1.91         -0.57         0.80 o                         
   9  -8   4         14.66         15.96         1.18 o                         
 -10  -7   4         25.33         25.33         5.22 o                         
  -9  -7   4        159.68        154.32         5.34 o                         
  -8  -7   4          2.04          1.01         0.95 o                         
  -7  -7   4          0.10         -0.26         0.68 o                         
  -6  -7   4          4.82          3.13         0.78 o                         
  -5  -7   4        112.30        120.30         1.78 o                         
  -4  -7   4         16.82         17.09         0.82 o                         
  -3  -7   4         31.96         34.76         0.91 o                         
  -2  -7   4         11.58         10.67         0.48 o                         
  -1  -7   4          2.73          4.96         0.48 o                         
   0  -7   4         44.82         39.89         0.96 o                         
   1  -7   4         25.62         24.27         0.58 o                         
   2  -7   4          3.52          3.67         0.38 o                         
   3  -7   4          0.08          0.03         0.34 o                         
   4  -7   4        112.94        111.47         1.22 o                         
   5  -7   4          2.62          4.27         0.56 o                         
   6  -7   4          5.58          4.56         0.61 o                         
   7  -7   4         50.27         51.04         1.39 o                         
   8  -7   4        142.68        148.47         2.63 o                         
   9  -7   4         11.35         12.72         1.10 o                         
 -10  -6   4          2.46          3.70         1.50 o                         
  -9  -6   4          3.72          3.27         1.37 o                         
  -8  -6   4          7.83          8.62         1.21 o                         
  -7  -6   4          3.72          3.21         0.82 o                         
  -6  -6   4         27.43         27.43         0.99 o                         
  -5  -6   4        226.73        227.75         2.24 o                         
  -4  -6   4         22.32         25.91         0.79 o                         
  -3  -6   4         24.97         24.23         0.71 o                         
  -2  -6   4          2.41          2.32         0.32 o                         
  -1  -6   4        416.62        409.60         3.33 o                         
   0  -6   4          4.49          5.52         0.35 o                         
   1  -6   4        354.97        367.45         2.76 o                         
   2  -6   4         16.69         13.58         0.36 o                         
   3  -6   4         30.63         35.35         0.59 o                         
   4  -6   4         21.98         18.65         0.51 o                         
   5  -6   4          2.77          2.65         0.47 o                         
   6  -6   4         23.12         23.45         0.82 o                         
   7  -6   4         50.38         52.84         1.29 o                         
   8  -6   4          0.11         -0.74         0.74 o                         
   9  -6   4          5.56          6.15         1.03 o                         
  10  -6   4          8.42          6.52         1.21 o                         
 -10  -5   4          9.77         12.60         1.95 o                         
  -9  -5   4        149.28        159.70         3.54 o                         
  -8  -5   4          9.70         10.22         1.15 o                         
  -7  -5   4        135.44        142.37         2.59 o                         
  -6  -5   4        117.18        117.15         1.47 o                         
  -5  -5   4        288.05        278.05         2.27 o                         
  -4  -5   4        228.69        244.62         1.98 o                         
  -3  -5   4        308.57        324.81         2.88 o                         
  -2  -5   4         62.21         70.11         0.90 o                         
  -1  -5   4         97.48         97.69         1.03 o                         
   0  -5   4         91.56         92.08         0.87 o                         
   1  -5   4        235.71        235.25         1.70 o                         
   2  -5   4         58.00         54.00         0.65 o                         
   3  -5   4        539.18        522.69         2.68 o                         
   4  -5   4         90.67         79.87         0.83 o                         
   5  -5   4         14.62         16.21         0.59 o                         
   6  -5   4          7.87          6.17         0.53 o                         
   7  -5   4         15.67         18.55         0.79 o                         
   8  -5   4          3.53          4.34         0.81 o                         
   9  -5   4          0.59         -0.58         0.87 o                         
  10  -5   4          5.38          4.35         1.09 o                         
 -11  -4   4          2.47          1.58         1.28 o                         
 -10  -4   4          5.22          4.55         1.04 o                         
  -9  -4   4          1.32          1.53         0.84 o                         
  -8  -4   4         32.86         30.64         1.10 o                         
  -7  -4   4        281.59        290.44         3.52 o                         
  -6  -4   4         14.84         16.61         0.71 o                         
  -5  -4   4         17.08         11.56         0.46 o                         
  -4  -4   4        616.80        662.36         4.08 o                         
  -3  -4   4         18.90         19.44         0.44 o                         
  -2  -4   4          7.87          5.34         0.29 o                         
  -1  -4   4        275.31        276.77         2.22 o                         
   0  -4   4         79.25         93.33         0.82 o                         
   1  -4   4         66.41         65.37         0.59 o                         
   2  -4   4        199.60        200.64         1.18 o                         
   3  -4   4        119.03        117.71         0.87 o                         
   4  -4   4        469.03        487.76         2.51 o                         
   5  -4   4         17.72         20.77         0.56 o                         
   6  -4   4          1.09          1.07         0.41 o                         
   7  -4   4        102.80        108.81         1.56 o                         
   8  -4   4         44.85         40.16         1.22 o                         
   9  -4   4          7.65          8.61         1.00 o                         
  10  -4   4         12.13         11.80         1.22 o                         
 -11  -3   4         22.24         25.55         1.57 o                         
 -10  -3   4          0.11          0.35         0.68 o                         
  -9  -3   4          8.19          9.08         0.89 o                         
  -8  -3   4        100.40         97.69         1.45 o                         
  -7  -3   4         73.25         71.42         1.22 o                         
  -6  -3   4         30.23         30.25         0.66 o                         
  -5  -3   4          5.66          5.06         0.31 o                         
  -4  -3   4        209.72        207.75         1.30 o                         
  -3  -3   4        265.36        270.73         1.67 o                         
  -2  -3   4        291.05        279.81         1.80 o                         
  -1  -3   4        349.97        355.52         2.41 o                         
   0  -3   4         15.56         22.62         0.39 o                         
   1  -3   4        639.19        652.00         3.05 o                         
   2  -3   4         39.04         34.94         0.46 o                         
   3  -3   4        190.11        233.67         1.42 o                         
   4  -3   4        422.99        418.19         2.38 o                         
   5  -3   4        247.90        227.81         1.71 o                         
   6  -3   4         28.62         33.03         0.75 o                         
   7  -3   4          0.45         -0.14         0.49 o                         
   8  -3   4          8.96          8.51         0.74 o                         
   9  -3   4          2.42          0.76         0.94 o                         
  10  -3   4         33.21         32.70         1.44 o                         
 -11  -2   4          8.92          8.77         0.91 o                         
 -10  -2   4         39.13         42.56         1.29 o                         
  -9  -2   4         48.97         46.78         1.24 o                         
  -8  -2   4        158.72        144.54         2.30 o                         
  -7  -2   4        784.27        764.71         4.62 o                         
  -6  -2   4          1.24          2.14         0.38 o                         
  -5  -2   4        485.50        520.36         2.57 o                         
  -4  -2   4         21.55         24.26         0.42 o                         
  -3  -2   4         90.18         91.73         0.69 o                         
  -2  -2   4       1276.74       1418.41         6.40 o                         
  -1  -2   4       2645.35       2741.03        12.96 o                         
   0  -2   4          8.20          8.28         0.25 o                         
   1  -2   4         12.93         14.60         0.30 o                         
   2  -2   4         41.12         55.92         0.56 o                         
   3  -2   4        280.79        277.59         1.69 o                         
   4  -2   4        289.26        285.44         1.78 o                         
   5  -2   4         24.50         16.49         0.68 o                         
   6  -2   4        284.73        263.03         1.97 o                         
   7  -2   4          0.12         -0.25         0.49 o                         
   8  -2   4          0.11         -0.50         0.61 o                         
   9  -2   4          3.10          3.46         0.81 o                         
  10  -2   4         24.22         28.55         1.37 o                         
 -11  -1   4          1.60          0.45         0.87 o                         
 -10  -1   4         24.55         25.93         1.48 o                         
  -9  -1   4          6.01          5.50         0.74 o                         
  -8  -1   4          7.86          6.20         0.62 o                         
  -7  -1   4        507.09        476.46         3.01 o                         
  -6  -1   4        131.27        123.69         1.15 o                         
  -5  -1   4          6.08          5.45         0.33 o                         
  -4  -1   4         84.38         87.61         0.89 o                         
  -3  -1   4         42.46         51.63         0.66 o                         
  -2  -1   4        476.84        555.86         2.71 o                         
  -1  -1   4       4306.76       4615.83        23.07 o                         
   0  -1   4       1107.33       1199.97         5.79 o                         
   1  -1   4       1897.14       1963.52         9.05 o                         
   2  -1   4        370.03        423.05         2.22 o                         
   3  -1   4        473.52        481.08         2.50 o                         
   4  -1   4          8.43          6.34         0.33 o                         
   5  -1   4          6.19         11.28         0.46 o                         
   6  -1   4        252.21        214.09         1.83 o                         
   7  -1   4          1.14          1.56         0.53 o                         
   8  -1   4         10.04         10.74         0.76 o                         
   9  -1   4        108.30        110.87         1.94 o                         
  10  -1   4         21.62         26.38         1.39 o                         
  11  -1   4         14.64         14.46         1.36 o                         
 -11   0   4          9.29         10.42         1.17 o                         
 -10   0   4         49.17         51.44         1.80 o                         
  -9   0   4          4.87          5.25         0.73 o                         
  -8   0   4         64.97         67.85         1.36 o                         
  -7   0   4        218.98        215.24         1.78 o                         
  -6   0   4         93.80         94.36         1.06 o                         
  -5   0   4         48.81         45.77         0.69 o                         
  -4   0   4         44.13         43.68         0.58 o                         
  -3   0   4        793.35        891.02         4.15 o                         
  -2   0   4         90.47        109.42         0.78 o                         
  -1   0   4         98.46         91.89         0.66 o                         
   0   0   4       3885.34       4298.55        18.84 o                         
   1   0   4         60.44         55.25         0.51 o                         
   2   0   4        230.16        221.10         1.29 o                         
   3   0   4        953.65       1051.77         4.84 o                         
   4   0   4          0.44          1.17         0.28 o                         
   5   0   4        136.86        138.64         1.18 o                         
   6   0   4        110.59         91.54         1.11 o                         
   7   0   4         96.13         87.96         1.30 o                         
   8   0   4          8.35          7.45         0.71 o                         
   9   0   4         83.53         85.33         1.68 o                         
  10   0   4         47.63         46.73         1.66 o                         
  11   0   4         11.81         12.60         1.24 o                         
 -11   1   4          2.99          1.17         0.99 o                         
 -10   1   4         15.90         16.54         1.06 o                         
  -9   1   4          7.99         10.18         0.84 o                         
  -8   1   4        118.50        108.88         1.45 o                         
  -7   1   4         81.35         77.37         1.15 o                         
  -6   1   4         22.52         21.02         0.59 o                         
  -5   1   4         97.89        113.00         1.01 o                         
  -4   1   4         10.08         13.83         0.39 o                         
  -3   1   4         28.84         27.89         0.43 o                         
  -2   1   4       1617.31       1803.47         8.04 o                         
  -1   1   4        723.76        767.94         3.30 o                         
   0   1   4        885.49        880.54         3.68 o                         
   1   1   4          3.35          3.00         0.23 o                         
   2   1   4        609.92        667.98         3.34 o                         
   3   1   4         92.22        106.88         0.89 o                         
   4   1   4        186.07        171.24         1.20 o                         
   5   1   4        259.21        249.61         1.71 o                         
   6   1   4         47.10         48.32         0.90 o                         
   7   1   4         16.59         18.01         0.88 o                         
   8   1   4          3.11          3.32         0.79 o                         
   9   1   4          3.14          4.48         0.85 o                         
  10   1   4         45.66         45.30         1.63 o                         
 -11   2   4          0.79          1.87         0.98 o                         
 -10   2   4          7.35          6.38         0.95 o                         
  -9   2   4         21.77         21.57         0.99 o                         
  -8   2   4          0.48          0.45         0.54 o                         
  -7   2   4         84.05         80.88         1.14 o                         
  -6   2   4        258.04        246.95         1.92 o                         
  -5   2   4         60.18         50.01         0.82 o                         
  -4   2   4        121.02        103.52         0.92 o                         
  -3   2   4          8.74         10.29         0.32 o                         
  -2   2   4       3668.96       3882.78        17.69 o                         
  -1   2   4       1240.60       1272.61         5.79 o                         
   0   2   4        100.83         99.92         0.72 o                         
   1   2   4         96.85         85.82         0.66 o                         
   2   2   4         32.53         30.44         0.45 o                         
   3   2   4         33.45         30.43         0.50 o                         
   4   2   4         45.30         45.10         0.74 o                         
   5   2   4         34.47         29.62         0.69 o                         
   6   2   4          0.55         -0.19         0.41 o                         
   7   2   4         29.90         29.17         0.88 o                         
   8   2   4          8.00          7.14         0.72 o                         
   9   2   4         18.99         19.70         1.08 o                         
  10   2   4         25.87         27.14         1.23 o                         
 -11   3   4         10.94         12.50         1.10 o                         
 -10   3   4         68.23         74.59         1.75 o                         
  -9   3   4          1.79          1.78         0.69 o                         
  -8   3   4          1.07          0.66         0.55 o                         
  -7   3   4         37.11         35.13         0.87 o                         
  -6   3   4        749.81        709.39         4.35 o                         
  -5   3   4        473.76        470.43         2.90 o                         
  -4   3   4         28.96         20.63         0.55 o                         
  -3   3   4         59.70         90.14         0.81 o                         
  -2   3   4         54.25         57.51         0.64 o                         
  -1   3   4         67.58         68.87         0.58 o                         
   0   3   4       1022.54       1140.62         4.80 o                         
   1   3   4         87.15        102.68         0.70 o                         
   2   3   4         87.71         90.38         0.73 o                         
   3   3   4         53.44         50.42         0.61 o                         
   4   3   4        269.15        259.76         1.67 o                         
   5   3   4        623.09        608.88         3.62 o                         
   6   3   4         31.44         31.91         0.79 o                         
   7   3   4         90.94         93.46         1.35 o                         
   8   3   4          4.03          2.69         0.67 o                         
   9   3   4          4.12          3.31         0.77 o                         
  10   3   4          0.65          1.19         0.77 o                         
 -11   4   4          0.91         -0.86         0.92 o                         
 -10   4   4          6.53          7.46         0.96 o                         
  -9   4   4         13.79         16.51         1.01 o                         
  -8   4   4          7.27          8.90         0.68 o                         
  -7   4   4          0.52          0.76         0.52 o                         
  -6   4   4        162.36        161.88         1.61 o                         
  -5   4   4       2749.77       2641.97        14.17 o                         
  -4   4   4        118.59        105.34         0.99 o                         
  -3   4   4         78.46         81.83         0.72 o                         
  -2   4   4       1437.26       1571.23         6.73 o                         
  -1   4   4        132.55        107.81         0.74 o                         
   0   4   4         70.82         57.65         0.54 o                         
   1   4   4        504.23        591.25         2.73 o                         
   2   4   4         28.45         34.36         0.48 o                         
   3   4   4         80.79         85.17         0.73 o                         
   4   4   4        137.89        138.34         1.16 o                         
   5   4   4        546.40        505.18         2.97 o                         
   6   4   4          7.52          9.04         0.56 o                         
   7   4   4        105.24        107.29         1.46 o                         
   8   4   4          0.48          1.21         0.64 o                         
   9   4   4          4.73          4.38         0.70 o                         
  10   4   4          2.29          2.84         0.90 o                         
 -11   5   4          6.98          6.98         1.03 o                         
 -10   5   4          3.76          4.26         1.02 o                         
  -9   5   4          0.45          1.75         0.78 o                         
  -8   5   4          4.99          3.65         0.72 o                         
  -7   5   4          2.03          2.22         0.59 o                         
  -6   5   4         48.89         48.59         1.06 o                         
  -5   5   4        118.36        115.76         1.22 o                         
  -4   5   4        653.77        663.35         3.40 o                         
  -3   5   4        208.65        194.20         1.18 o                         
  -2   5   4          0.10          0.19         0.23 o                         
  -1   5   4         64.23         65.13         0.59 o                         
   0   5   4         61.55         77.33         0.68 o                         
   1   5   4         74.79         54.43         0.57 o                         
   2   5   4        310.58        331.04         1.94 o                         
   3   5   4         15.80         20.81         0.43 o                         
   4   5   4          4.62          5.59         0.41 o                         
   5   5   4        122.68        111.30         1.59 o                         
   6   5   4          0.09          1.05         0.50 o                         
   7   5   4          2.30          1.08         0.60 o                         
   8   5   4          0.98          0.62         0.67 o                         
   9   5   4          0.71          1.59         0.94 o                         
  10   5   4         14.34         14.89         1.45 o                         
 -10   6   4          3.81          4.13         0.95 o                         
  -9   6   4         29.72         30.58         1.25 o                         
  -8   6   4         16.45         19.69         0.97 o                         
  -7   6   4          1.17          0.90         0.56 o                         
  -6   6   4        128.23        133.70         1.52 o                         
  -5   6   4        264.00        243.96         2.00 o                         
  -4   6   4         92.00        105.69         1.12 o                         
  -3   6   4        136.11        133.40         1.07 o                         
  -2   6   4        139.71        141.39         1.04 o                         
  -1   6   4         59.94         49.15         0.62 o                         
   0   6   4         11.64          8.51         0.30 o                         
   1   6   4        197.09        211.77         1.38 o                         
   2   6   4        129.92        142.64         1.22 o                         
   3   6   4         65.89         70.33         1.02 o                         
   4   6   4          7.44          9.37         0.62 o                         
   5   6   4          1.26          1.67         0.52 o                         
   6   6   4          8.41          9.47         0.65 o                         
   7   6   4         22.38         22.36         1.22 o                         
   8   6   4         37.21         36.13         1.66 o                         
   9   6   4          2.11          1.49         1.19 o                         
 -10   7   4         33.17         33.95         1.47 o                         
  -9   7   4          0.39         -0.02         0.80 o                         
  -8   7   4         55.57         59.55         1.48 o                         
  -7   7   4        193.22        206.73         2.25 o                         
  -6   7   4         25.71         23.91         0.94 o                         
  -5   7   4          2.85          3.72         0.54 o                         
  -4   7   4         11.54          5.29         0.54 o                         
  -3   7   4        498.67        438.82         2.99 o                         
  -2   7   4        201.36        199.53         1.63 o                         
  -1   7   4        176.35        168.15         1.42 o                         
   0   7   4       1870.28       1780.11        10.71 o                         
   1   7   4         33.42         32.02         0.68 o                         
   2   7   4        154.11        142.96         1.67 o                         
   3   7   4        153.69        126.16         1.62 o                         
   4   7   4          0.52          0.49         0.58 o                         
   5   7   4         34.89         35.83         1.40 o                         
   6   7   4         25.12         29.41         1.12 o                         
   7   7   4         96.49         94.13         2.64 o                         
   8   7   4         14.20         14.74         1.59 o                         
   9   7   4         19.22         18.03         1.83 o                         
 -10   8   4          0.98          1.50         0.83 o                         
  -9   8   4         10.54          9.32         0.93 o                         
  -8   8   4          0.09         -0.38         0.79 o                         
  -7   8   4         29.47         30.93         1.23 o                         
  -6   8   4         32.88         34.38         1.14 o                         
  -5   8   4         24.15         24.87         1.11 o                         
  -4   8   4          2.69          3.21         0.47 o                         
  -3   8   4         23.36         18.10         0.65 o                         
  -2   8   4          0.32         -0.17         0.34 o                         
  -1   8   4        298.48        292.41         2.45 o                         
   0   8   4        180.44        171.53         1.77 o                         
   1   8   4         75.55         62.14         1.22 o                         
   2   8   4         23.26         31.60         1.05 o                         
   3   8   4        204.19        206.24         2.80 o                         
   4   8   4         77.76         64.28         1.55 o                         
   5   8   4          0.29          1.07         0.63 o                         
   6   8   4          1.25          0.05         0.83 o                         
   7   8   4        234.03        252.97         5.29 o                         
   8   8   4         29.71         34.68         1.82 o                         
   9   8   4         31.73         30.40         3.49 o                         
  -9   9   4         20.01         21.51         1.16 o                         
  -8   9   4          3.59          2.97         0.79 o                         
  -7   9   4         43.97         48.63         1.42 o                         
  -6   9   4         20.30         23.35         1.16 o                         
  -5   9   4         31.09         34.16         0.97 o                         
  -4   9   4          0.75         -0.15         0.57 o                         
  -3   9   4        578.16        544.41         4.29 o                         
  -2   9   4         62.31         66.25         1.44 o                         
  -1   9   4          6.56          7.36         0.65 o                         
   0   9   4         73.19         80.22         1.31 o                         
   1   9   4        154.96        132.38         1.96 o                         
   2   9   4        104.91        111.62         1.77 o                         
   3   9   4         15.69         12.92         0.91 o                         
   4   9   4          4.41          4.73         0.86 o                         
   5   9   4         11.00         11.94         1.23 o                         
   6   9   4          1.55          1.33         1.06 o                         
   7   9   4          0.32         -1.23         1.23 o                         
   8   9   4         30.11         34.05         2.41 o                         
  -8  10   4          0.00          0.13         0.84 o                         
  -7  10   4         18.89         15.54         1.27 o                         
  -6  10   4          2.59          2.83         0.95 o                         
  -5  10   4          2.42          1.77         0.81 o                         
  -4  10   4         36.75         37.13         1.26 o                         
  -3  10   4          0.22          0.24         0.60 o                         
  -2  10   4        121.59        133.72         2.00 o                         
  -1  10   4         27.85         26.08         1.02 o                         
   0  10   4        100.79        100.66         2.13 o                         
   1  10   4          4.88          3.97         0.74 o                         
   2  10   4        135.02        135.40         3.65 o                         
   3  10   4          0.01         -0.55         0.69 o                         
   4  10   4          0.48          0.07         0.87 o                         
   5  10   4          2.82          3.35         1.00 o                         
   6  10   4        124.30        128.73         3.92 o                         
   7  10   4          0.22          1.11         1.37 o                         
  -8  11   4         15.52         13.33         1.41 o                         
  -7  11   4          3.73          2.44         1.20 o                         
  -6  11   4         31.26         27.71         1.73 o                         
  -5  11   4        183.37        198.20         4.30 o                         
  -4  11   4         60.39         63.54         1.73 o                         
  -3  11   4          0.91          1.13         0.77 o                         
  -2  11   4        270.27        272.17         3.16 o                         
  -1  11   4        111.61        119.07         1.86 o                         
   0  11   4          2.94          2.68         0.83 o                         
   1  11   4         40.19         39.35         1.59 o                         
   2  11   4         62.18         58.94         2.15 o                         
   3  11   4          1.53          1.10         0.81 o                         
   4  11   4         33.94         31.29         1.57 o                         
   5  11   4          0.67         -0.02         0.97 o                         
   6  11   4          2.92          0.32         1.10 o                         
   7  11   4          3.21          3.84         1.47 o                         
  -7  12   4          2.14          0.08         1.28 o                         
  -6  12   4          5.91          6.37         1.31 o                         
  -5  12   4        289.57        313.62         6.00 o                         
  -4  12   4        198.40        203.29         3.96 o                         
  -3  12   4         20.33         18.20         1.27 o                         
  -2  12   4         59.08         64.01         1.65 o                         
  -1  12   4         38.72         38.57         1.42 o                         
   0  12   4         69.96         73.31         1.95 o                         
   1  12   4         73.25         76.09         2.61 o                         
   2  12   4        226.79        240.35         4.94 o                         
   3  12   4          0.78          1.59         1.34 o                         
   4  12   4          0.07         -1.06         1.06 o                         
   5  12   4        143.25        154.46         3.50 o                         
   6  12   4          0.88          0.94         1.24 o                         
  -6  13   4          0.59          0.54         1.71 o                         
  -5  13   4          0.02         -0.44         1.78 o                         
  -4  13   4         92.43         92.66         2.77 o                         
  -3  13   4          0.90          1.05         1.02 o                         
  -2  13   4          2.82          0.57         0.88 o                         
  -1  13   4         93.02         90.83         2.21 o                         
   0  13   4          0.80         -0.60         0.98 o                         
   1  13   4         66.31         66.25         2.50 o                         
   2  13   4         17.36         18.55         1.75 o                         
   3  13   4         77.55         87.27         3.54 o                         
   4  13   4          3.73          0.87         1.53 o                         
   5  13   4         15.64         15.17         1.49 o                         
  -4  14   4          6.52          4.78         1.40 o                         
  -3  14   4         30.13         32.56         2.91 o                         
  -2  14   4         16.01         15.66         1.36 o                         
  -1  14   4         93.24         92.28         2.33 o                         
   0  14   4         50.29         52.86         3.48 o                         
   1  14   4          0.15         -0.37         1.05 o                         
   2  14   4          1.18          0.10         1.32 o                         
   3  14   4         16.47         15.45         1.75 o                         
  -1  15   4          0.02          0.66         1.09 o                         
   0  15   4          0.24         -0.48         1.10 o                         
   0 -15   5         28.92         27.34         2.24 o                         
   1 -15   5          2.45          2.75         1.81 o                         
  -3 -14   5         11.21          7.56         4.05 o                         
  -2 -14   5          6.23          4.83         2.70 o                         
  -1 -14   5         22.72         22.56         3.42 o                         
   0 -14   5         36.29         33.68         3.25 o                         
   1 -14   5          0.22         -0.33         1.06 o                         
   2 -14   5         90.75         89.08         2.37 o                         
   3 -14   5         46.17         50.34         2.15 o                         
   4 -14   5          2.79          3.48         1.19 o                         
  -5 -13   5          2.91          1.05         1.18 o                         
  -3 -13   5         44.08         49.56         7.12 o                         
  -2 -13   5          9.91         12.40         2.86 o                         
  -1 -13   5         78.85         69.89         4.72 o                         
   0 -13   5        168.32        163.04         3.26 o                         
   1 -13   5         16.53         16.17         1.09 o                         
   2 -13   5          5.36          3.04         1.00 o                         
   3 -13   5         60.27         63.69         2.05 o                         
   4 -13   5         22.02         23.48         1.85 o                         
   5 -13   5         22.20         26.35         2.44 o                         
  -6 -12   5          0.30          0.07         1.07 o                         
  -5 -12   5          4.19          5.90         1.37 o                         
  -4 -12   5          5.93          3.83         1.02 o                         
  -3 -12   5          7.80          6.42         2.48 o                         
  -2 -12   5          0.00         -0.81         1.78 o                         
  -1 -12   5          4.39          3.59         2.23 o                         
   0 -12   5          4.39          3.63         1.12 o                         
   1 -12   5        143.27        136.29         2.45 o                         
   2 -12   5          1.59          2.13         0.90 o                         
   3 -12   5         15.99         15.24         0.96 o                         
   4 -12   5        112.35        124.69         3.11 o                         
   5 -12   5         53.63         57.56         3.54 o                         
   6 -12   5          1.81          0.89         1.55 o                         
  -7 -11   5         12.73         15.20         1.47 o                         
  -6 -11   5          5.44          4.27         1.21 o                         
  -5 -11   5          0.50         -0.91         0.91 o                         
  -4 -11   5          4.19          4.75         1.29 o                         
  -3 -11   5         35.55         34.86         3.72 o                         
  -2 -11   5          0.19          1.68         1.64 o                         
  -1 -11   5         66.55         63.43         3.20 o                         
   0 -11   5         97.44         92.28         1.63 o                         
   1 -11   5        233.91        235.32         3.25 o                         
   2 -11   5        184.10        176.20         3.17 o                         
   3 -11   5          7.60          8.54         0.79 o                         
   4 -11   5         57.43         61.45         1.72 o                         
   5 -11   5          3.34          3.03         1.14 o                         
   6 -11   5          0.04         -1.19         1.19 o                         
   7 -11   5         23.19         25.69         1.88 o                         
  -8 -10   5          8.90         10.22         1.47 o                         
  -7 -10   5         38.29         38.43         1.72 o                         
  -6 -10   5          7.97          7.65         1.34 o                         
  -5 -10   5        125.71        127.60         2.46 o                         
  -4 -10   5          3.09          2.67         0.72 o                         
  -3 -10   5          3.42          2.84         0.92 o                         
  -2 -10   5          0.07         -0.47         1.22 o                         
  -1 -10   5         38.22         33.70         2.82 o                         
   0 -10   5          9.31          8.14         0.84 o                         
   1 -10   5        216.64        213.51         2.76 o                         
   2 -10   5         70.55         64.26         1.50 o                         
   3 -10   5          0.06          0.28         0.58 o                         
   4 -10   5         17.61         17.61         1.02 o                         
   5 -10   5         67.21         71.95         2.79 o                         
   6 -10   5        137.38        149.19         3.10 o                         
   7 -10   5          3.10          5.18         1.36 o                         
   8 -10   5          4.23          2.22         1.21 o                         
  -9  -9   5         12.19          9.19         1.80 o                         
  -8  -9   5          5.95          5.59         1.31 o                         
  -7  -9   5        153.10        159.19         2.75 o                         
  -6  -9   5         36.29         38.13         1.47 o                         
  -5  -9   5          5.69          4.92         0.75 o                         
  -4  -9   5        106.38        104.93         1.76 o                         
  -3  -9   5        274.14        273.99         3.04 o                         
  -2  -9   5          5.44          4.03         0.55 o                         
  -1  -9   5         25.20         26.01         1.01 o                         
   0  -9   5        158.95        150.17         1.74 o                         
   1  -9   5        116.32        112.60         1.82 o                         
   2  -9   5        267.04        265.46         2.67 o                         
   3  -9   5          0.16          0.20         0.54 o                         
   4  -9   5         11.58         11.79         0.72 o                         
   5  -9   5          6.40          7.47         0.80 o                         
   6  -9   5         46.28         52.18         1.93 o                         
   7  -9   5         19.40         19.71         1.39 o                         
   8  -9   5          2.42          3.35         1.00 o                         
  -9  -8   5          4.17          3.00         1.68 o                         
  -8  -8   5         20.12         21.71         1.75 o                         
  -7  -8   5          0.00          1.35         0.91 o                         
  -6  -8   5         35.22         36.09         1.44 o                         
  -5  -8   5          3.46          2.95         0.72 o                         
  -4  -8   5         25.24         23.35         0.84 o                         
  -3  -8   5          4.32          2.57         0.52 o                         
  -2  -8   5          3.57          3.39         0.45 o                         
  -1  -8   5         93.03         91.69         1.85 o                         
   0  -8   5        286.08        282.96         2.70 o                         
   1  -8   5         43.37         43.42         1.15 o                         
   2  -8   5        844.33        818.33         6.15 o                         
   3  -8   5         39.40         34.57         1.14 o                         
   4  -8   5         51.77         53.82         1.05 o                         
   5  -8   5          4.86          5.29         0.54 o                         
   6  -8   5         62.03         66.22         1.44 o                         
   7  -8   5        423.49        448.20         4.61 o                         
   8  -8   5         23.82         22.14         1.19 o                         
   9  -8   5          0.45          0.08         0.89 o                         
 -10  -7   5         79.82         86.91         9.15 o                         
  -9  -7   5         65.68         70.40         3.97 o                         
  -8  -7   5          0.09          0.02         1.70 o                         
  -7  -7   5         74.42         74.54         2.00 o                         
  -6  -7   5        238.05        249.20         3.05 o                         
  -5  -7   5        161.32        176.22         2.76 o                         
  -4  -7   5         12.58         14.92         0.74 o                         
  -3  -7   5        266.53        268.44         2.78 o                         
  -2  -7   5        309.31        312.25         3.23 o                         
  -1  -7   5        502.42        534.64         4.64 o                         
   0  -7   5         63.98         62.10         0.94 o                         
   1  -7   5         36.66         36.16         0.72 o                         
   2  -7   5         43.23         41.81         0.77 o                         
   3  -7   5        154.80        157.56         1.47 o                         
   4  -7   5         12.84         10.45         0.53 o                         
   5  -7   5         13.12         13.45         0.70 o                         
   6  -7   5         80.26         84.65         1.39 o                         
   7  -7   5         30.03         33.75         1.17 o                         
   8  -7   5        101.25         97.64         2.08 o                         
   9  -7   5          9.07          8.57         1.12 o                         
 -10  -6   5         56.42         54.88         2.87 o                         
  -9  -6   5         84.89         92.48         5.79 o                         
  -8  -6   5         64.09         60.98         2.04 o                         
  -7  -6   5         55.41         53.18         1.57 o                         
  -6  -6   5          0.08         -0.44         0.60 o                         
  -5  -6   5          8.59          7.84         0.59 o                         
  -4  -6   5          1.06          0.06         0.52 o                         
  -3  -6   5        283.66        289.53         2.56 o                         
  -2  -6   5         25.80         29.53         0.78 o                         
  -1  -6   5        299.95        334.05         2.73 o                         
   0  -6   5        170.18        169.35         1.44 o                         
   1  -6   5         84.15         89.05         0.93 o                         
   2  -6   5        167.84        162.84         1.34 o                         
   3  -6   5        644.80        642.63         3.70 o                         
   4  -6   5        780.73        725.87         4.29 o                         
   5  -6   5          0.13         -0.43         0.43 o                         
   6  -6   5         52.32         54.34         1.14 o                         
   7  -6   5        152.94        164.67         2.02 o                         
   8  -6   5          1.28          2.01         0.94 o                         
   9  -6   5         30.28         28.46         1.43 o                         
  10  -6   5          0.16         -0.16         1.06 o                         
 -10  -5   5         38.51         44.49         3.09 o                         
  -9  -5   5        147.44        139.55         3.00 o                         
  -8  -5   5        113.19        116.32         2.29 o                         
  -7  -5   5         28.19         29.02         1.37 o                         
  -6  -5   5        126.94        131.32         1.57 o                         
  -5  -5   5         75.04         80.63         1.05 o                         
  -4  -5   5          0.64          0.56         0.38 o                         
  -3  -5   5          0.32          0.33         0.32 o                         
  -2  -5   5        267.88        248.12         2.20 o                         
  -1  -5   5          5.78         10.57         0.48 o                         
   0  -5   5        317.81        356.74         2.48 o                         
   1  -5   5         87.76         74.87         0.71 o                         
   2  -5   5          5.60          5.56         0.30 o                         
   3  -5   5         20.66         25.24         0.49 o                         
   4  -5   5        636.32        625.35         3.51 o                         
   5  -5   5         15.65         11.58         0.55 o                         
   6  -5   5         15.53         15.67         0.65 o                         
   7  -5   5         90.25        104.18         1.46 o                         
   8  -5   5         16.91         18.03         1.05 o                         
   9  -5   5          9.20         10.36         1.06 o                         
  10  -5   5         22.23         22.93         1.46 o                         
 -11  -4   5          6.89          5.82         1.49 o                         
 -10  -4   5          0.43          0.13         0.92 o                         
  -9  -4   5         21.90         24.29         1.19 o                         
  -8  -4   5          0.54          1.08         0.92 o                         
  -7  -4   5          5.34          5.22         0.67 o                         
  -6  -4   5          4.24          3.10         0.47 o                         
  -5  -4   5        327.82        333.81         2.43 o                         
  -4  -4   5        140.57        147.23         1.28 o                         
  -3  -4   5         28.90         40.91         0.76 o                         
  -2  -4   5         74.09         74.03         0.88 o                         
  -1  -4   5         86.41         76.82         1.02 o                         
   0  -4   5        131.71        129.64         1.12 o                         
   1  -4   5        169.53        161.96         1.13 o                         
   2  -4   5        332.21        381.43         1.95 o                         
   3  -4   5        567.13        556.98         2.75 o                         
   4  -4   5        622.82        608.78         3.19 o                         
   5  -4   5        181.97        178.50         1.49 o                         
   6  -4   5         12.52         12.67         0.60 o                         
   7  -4   5          0.42         -0.13         0.57 o                         
   8  -4   5          0.55          0.20         0.68 o                         
   9  -4   5          5.75          6.01         0.98 o                         
  10  -4   5          0.68          0.28         1.00 o                         
 -11  -3   5         65.09         75.85         2.23 o                         
 -10  -3   5         11.10         13.26         1.14 o                         
  -9  -3   5          3.95          2.44         0.65 o                         
  -8  -3   5        905.01        892.52         7.29 o                         
  -7  -3   5         76.74         72.28         1.30 o                         
  -6  -3   5          5.80          4.86         0.43 o                         
  -5  -3   5         79.95         80.55         0.78 o                         
  -4  -3   5        195.09        187.90         1.20 o                         
  -3  -3   5         21.31         17.84         0.35 o                         
  -2  -3   5        201.68        211.49         1.31 o                         
  -1  -3   5          2.31          3.55         0.23 o                         
   0  -3   5        162.15        182.18         1.63 o                         
   1  -3   5       1358.68       1419.08         6.25 o                         
   2  -3   5        542.20        610.51         3.06 o                         
   3  -3   5        241.40        237.30         1.42 o                         
   4  -3   5        732.17        693.34         3.63 o                         
   5  -3   5         98.19        107.26         1.14 o                         
   6  -3   5          3.04          0.08         0.45 o                         
   7  -3   5         21.50         24.86         1.04 o                         
   8  -3   5        101.80        103.89         1.58 o                         
   9  -3   5        335.70        355.39         4.06 o                         
  10  -3   5         13.01         10.75         1.30 o                         
 -11  -2   5          1.53         -0.11         0.77 o                         
 -10  -2   5          7.56          5.56         0.81 o                         
  -9  -2   5          3.29          1.66         0.73 o                         
  -8  -2   5         85.58         83.85         1.36 o                         
  -7  -2   5          0.06         -0.45         0.45 o                         
  -6  -2   5          4.91          2.38         0.41 o                         
  -5  -2   5          7.91          7.15         0.35 o                         
  -4  -2   5        286.14        311.15         1.74 o                         
  -3  -2   5       1956.74       2123.70         9.63 o                         
  -2  -2   5          0.75          6.44         0.25 o                         
  -1  -2   5         84.30         97.55         0.73 o                         
   0  -2   5       1473.67       1528.47         7.05 o                         
   1  -2   5       1746.66       1906.35         8.49 o                         
   2  -2   5        505.35        570.92         2.83 o                         
   3  -2   5        434.43        500.38         2.65 o                         
   4  -2   5        534.68        537.29         2.99 o                         
   5  -2   5        464.71        457.99         2.84 o                         
   6  -2   5          9.22         13.08         0.60 o                         
   7  -2   5          4.72          2.33         0.54 o                         
   8  -2   5         20.83         20.26         0.95 o                         
   9  -2   5         19.68         22.50         1.14 o                         
  10  -2   5         69.55         73.31         2.09 o                         
 -11  -1   5         73.46         76.95         2.04 o                         
 -10  -1   5          4.39          3.12         0.81 o                         
  -9  -1   5          0.00         -0.66         0.66 o                         
  -8  -1   5         12.53         11.66         0.66 o                         
  -7  -1   5        700.42        700.38         4.17 o                         
  -6  -1   5         78.64         86.82         1.26 o                         
  -5  -1   5         70.22         69.37         0.91 o                         
  -4  -1   5        603.00        624.69         3.06 o                         
  -3  -1   5         98.72        103.43         0.79 o                         
  -2  -1   5          0.49          0.27         0.22 o                         
  -1  -1   5         10.50         11.68         0.32 o                         
   0  -1   5        201.33        209.25         1.19 o                         
   1  -1   5         19.00         23.26         0.39 o                         
   2  -1   5         45.23         57.04         0.64 o                         
   3  -1   5         82.94         99.76         0.88 o                         
   4  -1   5        243.93        259.82         1.71 o                         
   5  -1   5       1234.37       1197.36         6.46 o                         
   6  -1   5         67.73         64.14         1.01 o                         
   7  -1   5          0.45          0.23         0.54 o                         
   8  -1   5         65.45         68.44         1.42 o                         
   9  -1   5         35.99         36.05         1.40 o                         
  10  -1   5         31.46         31.95         1.68 o                         
 -11   0   5          7.13          9.25         1.19 o                         
 -10   0   5          0.51         -0.13         0.80 o                         
  -9   0   5          0.04         -0.63         0.63 o                         
  -8   0   5          5.87          4.99         0.59 o                         
  -7   0   5        335.34        324.03         2.33 o                         
  -6   0   5        616.40        598.39         3.54 o                         
  -5   0   5        155.57        186.16         1.34 o                         
  -4   0   5         87.72         76.26         0.73 o                         
  -3   0   5         92.10        118.99         0.95 o                         
  -2   0   5       1107.43       1169.23         5.25 o                         
  -1   0   5        409.55        400.65         1.95 o                         
   0   0   5        223.17        203.71         1.17 o                         
   1   0   5        604.44        695.14         3.38 o                         
   2   0   5        816.66        873.45         4.01 o                         
   3   0   5        508.01        518.72         2.75 o                         
   4   0   5         16.27         17.17         0.47 o                         
   5   0   5         65.21         58.89         0.83 o                         
   6   0   5         13.11         13.83         0.62 o                         
   7   0   5          0.17         -0.52         0.52 o                         
   8   0   5         12.92         18.50         1.00 o                         
   9   0   5         14.38         14.79         1.05 o                         
  10   0   5         47.15         47.57         1.71 o                         
 -11   1   5         37.99         38.94         1.60 o                         
 -10   1   5        168.49        173.32         2.69 o                         
  -9   1   5         17.75         16.61         0.88 o                         
  -8   1   5          1.20          1.12         0.55 o                         
  -7   1   5         65.85         65.49         1.06 o                         
  -6   1   5          9.49          5.45         0.45 o                         
  -5   1   5         40.29         40.60         0.68 o                         
  -4   1   5         73.69         79.08         0.80 o                         
  -3   1   5         22.04         23.52         0.42 o                         
  -2   1   5          5.07          7.71         0.28 o                         
  -1   1   5        424.94        481.32         2.30 o                         
   0   1   5        318.16        368.04         1.78 o                         
   1   1   5         19.52         22.34         0.39 o                         
   2   1   5        376.13        397.38         2.10 o                         
   3   1   5        179.45        157.75         1.16 o                         
   4   1   5         66.46         70.72         0.78 o                         
   5   1   5         16.38         13.36         0.47 o                         
   6   1   5        795.08        751.14         4.96 o                         
   7   1   5        206.44        210.59         2.26 o                         
   8   1   5         40.35         40.89         1.21 o                         
   9   1   5        171.08        180.95         2.65 o                         
  10   1   5          5.76          3.87         0.99 o                         
 -11   2   5          1.61          0.49         0.96 o                         
 -10   2   5         21.22         21.66         1.18 o                         
  -9   2   5          0.06         -0.42         0.64 o                         
  -8   2   5          3.08          1.79         0.56 o                         
  -7   2   5        113.01        111.90         1.33 o                         
  -6   2   5        923.41        869.90         5.06 o                         
  -5   2   5       1535.12       1509.01         7.21 o                         
  -4   2   5         43.77         70.45         0.86 o                         
  -3   2   5         49.28         49.61         0.61 o                         
  -2   2   5       1368.88       1516.83         6.69 o                         
  -1   2   5         15.46         11.78         0.31 o                         
   0   2   5       1249.52       1313.55         5.76 o                         
   1   2   5         18.87         11.00         0.33 o                         
   2   2   5          8.68         11.05         0.36 o                         
   3   2   5          8.81         12.75         0.40 o                         
   4   2   5          2.71          0.96         0.33 o                         
   5   2   5        236.78        229.78         1.82 o                         
   6   2   5        183.47        164.12         1.64 o                         
   7   2   5        168.78        176.31         1.95 o                         
   8   2   5          4.93          6.16         0.77 o                         
   9   2   5          3.54          4.33         0.86 o                         
  10   2   5          0.05         -0.48         0.83 o                         
 -11   3   5          2.89          2.69         1.01 o                         
 -10   3   5          2.08          1.43         0.80 o                         
  -9   3   5         94.27         98.40         1.63 o                         
  -8   3   5          2.14          2.65         0.62 o                         
  -7   3   5        187.40        168.39         1.68 o                         
  -6   3   5        586.18        556.66         3.65 o                         
  -5   3   5          0.00          0.33         0.36 o                         
  -4   3   5         13.33         15.32         0.44 o                         
  -3   3   5        124.73        123.81         1.00 o                         
  -2   3   5        102.58        100.75         0.85 o                         
  -1   3   5       1395.45       1573.93         6.47 o                         
   0   3   5        198.53        210.88         1.14 o                         
   1   3   5          7.81          3.60         0.21 o                         
   2   3   5          2.35          3.12         0.26 o                         
   3   3   5        984.98       1035.16         5.19 o                         
   4   3   5         45.40         34.75         0.68 o                         
   5   3   5         74.15         67.97         0.96 o                         
   6   3   5        472.05        476.55         3.35 o                         
   7   3   5        352.39        332.06         4.10 o                         
   8   3   5         59.96         62.05         1.54 o                         
   9   3   5          8.13          8.11         0.87 o                         
  10   3   5          4.20          5.58         0.87 o                         
 -11   4   5         13.39         10.41         1.34 o                         
 -10   4   5         57.87         58.62         1.62 o                         
  -9   4   5        116.95        121.54         1.95 o                         
  -8   4   5          2.21          2.55         0.62 o                         
  -7   4   5          1.40          1.60         0.54 o                         
  -6   4   5        243.95        229.08         1.90 o                         
  -5   4   5        867.05        848.72         4.95 o                         
  -4   4   5        327.75        337.06         2.09 o                         
  -3   4   5         21.41         29.13         0.57 o                         
  -2   4   5         23.90         26.71         0.42 o                         
  -1   4   5        222.39        261.51         1.38 o                         
   0   4   5        165.67        199.63         1.14 o                         
   1   4   5        833.88        926.10         4.20 o                         
   2   4   5         66.02         67.26         0.77 o                         
   3   4   5         68.18         56.28         0.66 o                         
   4   4   5         57.82         50.37         0.77 o                         
   5   4   5        152.31        138.72         1.30 o                         
   6   4   5         53.82         54.65         1.03 o                         
   7   4   5        107.84        101.75         1.73 o                         
   8   4   5        121.66        116.17         1.74 o                         
   9   4   5          8.72          9.02         0.79 o                         
  10   4   5         16.65         16.48         1.22 o                         
 -10   5   5         60.49         57.59         1.78 o                         
  -9   5   5          2.22          2.96         0.81 o                         
  -8   5   5          2.01          1.33         0.66 o                         
  -7   5   5          7.96          7.19         0.66 o                         
  -6   5   5          2.15          2.57         0.48 o                         
  -5   5   5         18.07         18.17         0.60 o                         
  -4   5   5        304.30        308.70         1.89 o                         
  -3   5   5        190.33        213.33         1.31 o                         
  -2   5   5         27.23         21.55         0.41 o                         
  -1   5   5        109.92        129.06         0.91 o                         
   0   5   5       1697.67       1772.70         7.59 o                         
   1   5   5         79.89         86.32         0.83 o                         
   2   5   5         51.92         44.66         0.56 o                         
   3   5   5          1.28          7.09         0.47 o                         
   4   5   5        515.83        480.14         3.25 o                         
   5   5   5          0.01         -0.09         0.41 o                         
   6   5   5         41.91         39.29         0.93 o                         
   7   5   5         11.85         11.60         0.82 o                         
   8   5   5         24.80         22.56         1.04 o                         
   9   5   5         18.61         20.04         1.70 o                         
  10   5   5         48.93         55.73         2.27 o                         
 -10   6   5         79.09         78.64         1.94 o                         
  -9   6   5        170.79        179.05         2.59 o                         
  -8   6   5        372.49        384.91         3.39 o                         
  -7   6   5        149.12        158.07         2.43 o                         
  -6   6   5          0.04          0.05         0.49 o                         
  -5   6   5         19.95         20.80         0.69 o                         
  -4   6   5        741.84        710.80         3.99 o                         
  -3   6   5        251.81        249.80         1.66 o                         
  -2   6   5          1.78          1.26         0.30 o                         
  -1   6   5         80.18         91.48         0.77 o                         
   0   6   5         18.03         15.05         0.36 o                         
   1   6   5         49.80         61.96         0.74 o                         
   2   6   5         88.56         86.85         1.05 o                         
   3   6   5         31.78         33.79         0.85 o                         
   4   6   5        410.63        368.49         2.90 o                         
   5   6   5          0.41          0.63         0.49 o                         
   6   6   5          0.11         -0.57         0.57 o                         
   7   6   5         18.36         18.99         1.25 o                         
   8   6   5         67.66         72.52         2.21 o                         
   9   6   5        107.08        104.59         2.82 o                         
 -10   7   5          4.66          3.85         0.96 o                         
  -9   7   5         35.43         32.44         1.45 o                         
  -8   7   5         16.54         18.31         1.00 o                         
  -7   7   5          4.15          5.32         0.69 o                         
  -6   7   5          3.50          4.56         0.64 o                         
  -5   7   5          2.85          4.49         0.55 o                         
  -4   7   5        360.93        337.30         2.68 o                         
  -3   7   5        753.20        745.08         4.67 o                         
  -2   7   5        294.81        284.60         2.13 o                         
  -1   7   5        147.59        148.43         1.35 o                         
   0   7   5        108.82        110.30         1.28 o                         
   1   7   5         13.29         24.39         0.60 o                         
   2   7   5         47.21         45.73         1.07 o                         
   3   7   5         29.70         32.75         1.52 o                         
   4   7   5         13.17         14.01         0.81 o                         
   5   7   5         72.17         67.04         1.38 o                         
   6   7   5        165.69        167.74         2.65 o                         
   7   7   5         20.36         20.85         1.31 o                         
   8   7   5          0.13         -0.22         1.06 o                         
   9   7   5         12.47         14.99         1.75 o                         
  -9   8   5          0.05         -0.44         0.82 o                         
  -8   8   5         64.76         70.35         1.67 o                         
  -7   8   5         64.67         67.20         1.58 o                         
  -6   8   5         93.52         92.43         1.67 o                         
  -5   8   5        122.51        111.44         1.51 o                         
  -4   8   5        162.88        149.54         1.73 o                         
  -3   8   5        146.09        142.39         1.61 o                         
  -2   8   5          3.48          5.43         0.48 o                         
  -1   8   5        210.48        208.37         1.88 o                         
   0   8   5         45.86         40.42         0.95 o                         
   1   8   5         43.83         46.50         1.04 o                         
   2   8   5        164.14        141.14         2.24 o                         
   3   8   5         74.36         67.34         2.22 o                         
   4   8   5          8.23          7.93         0.80 o                         
   5   8   5         37.65         42.56         1.64 o                         
   6   8   5         79.05         72.70         2.04 o                         
   7   8   5         40.96         40.04         1.90 o                         
   8   8   5         45.87         48.80         2.30 o                         
  -9   9   5         17.73         16.38         1.10 o                         
  -8   9   5          0.58          0.37         0.76 o                         
  -7   9   5          0.06         -0.66         0.66 o                         
  -6   9   5          9.79         11.28         0.89 o                         
  -5   9   5         20.36         19.38         0.84 o                         
  -4   9   5        113.22         99.86         1.55 o                         
  -3   9   5        342.55        346.74         3.10 o                         
  -2   9   5        404.93        410.24         3.79 o                         
  -1   9   5          7.02          6.25         0.58 o                         
   0   9   5          6.32          7.19         0.63 o                         
   1   9   5        259.54        260.67         2.89 o                         
   2   9   5         47.17         46.78         1.70 o                         
   3   9   5          4.37          4.78         0.75 o                         
   4   9   5          9.04          9.49         1.15 o                         
   5   9   5          4.54          4.47         1.12 o                         
   6   9   5          2.26          1.40         1.41 o                         
   7   9   5         14.69         12.71         1.77 o                         
   8   9   5          0.05         -1.66         1.66 o                         
  -8  10   5         15.99         14.85         1.15 o                         
  -7  10   5          1.70         -0.29         0.75 o                         
  -6  10   5         32.65         34.65         1.61 o                         
  -5  10   5          1.18          0.98         0.94 o                         
  -4  10   5         21.17         20.57         0.99 o                         
  -3  10   5          0.31          0.65         0.67 o                         
  -2  10   5         16.12         16.99         0.81 o                         
  -1  10   5          0.32          1.35         0.65 o                         
   0  10   5          4.59          4.54         0.68 o                         
   1  10   5          2.75          2.13         0.68 o                         
   2  10   5         70.45         71.32         1.80 o                         
   3  10   5          0.53          0.64         0.73 o                         
   4  10   5          0.28         -0.16         0.89 o                         
   5  10   5          6.46          7.47         1.23 o                         
   6  10   5         14.03         13.89         1.60 o                         
   7  10   5         16.29         15.65         1.85 o                         
  -8  11   5          4.74          3.68         1.29 o                         
  -7  11   5         48.97         51.94         2.12 o                         
  -6  11   5        390.91        398.63         6.56 o                         
  -5  11   5          0.48          0.44         1.07 o                         
  -4  11   5         17.74         19.84         1.19 o                         
  -3  11   5         68.80         65.04         1.81 o                         
  -2  11   5        604.21        594.73         5.81 o                         
  -1  11   5        287.25        298.73         3.34 o                         
   0  11   5         26.30         26.73         1.16 o                         
   1  11   5         86.04         93.71         2.01 o                         
   2  11   5          8.24          6.70         0.99 o                         
   3  11   5         17.44         19.18         1.15 o                         
   4  11   5         22.52         21.73         1.62 o                         
   5  11   5          6.63          7.46         1.28 o                         
   6  11   5         20.47         22.30         1.78 o                         
  -7  12   5         31.58         34.09         2.20 o                         
  -6  12   5          0.03          1.40         1.25 o                         
  -5  12   5        188.28        191.70         5.00 o                         
  -4  12   5         28.45         28.85         2.03 o                         
  -3  12   5         75.33         82.65         2.20 o                         
  -2  12   5          3.74          3.04         0.85 o                         
  -1  12   5        134.54        141.07         2.55 o                         
   0  12   5          4.81          4.62         0.85 o                         
   1  12   5        149.76        157.37         2.79 o                         
   2  12   5         29.54         33.93         2.03 o                         
   3  12   5         27.32         24.31         1.86 o                         
   4  12   5          0.24         -0.85         1.15 o                         
   5  12   5         20.06         22.20         2.28 o                         
  -6  13   5         30.99         32.49         2.67 o                         
  -5  13   5        121.64        121.59         4.12 o                         
  -4  13   5         19.85         22.20         1.93 o                         
  -3  13   5          7.21          8.70         1.16 o                         
  -2  13   5          9.23         12.70         1.76 o                         
  -1  13   5        145.83        143.93         2.63 o                         
   0  13   5         33.44         32.64         1.57 o                         
   1  13   5         10.87          8.50         1.65 o                         
   2  13   5         87.08         96.10         3.17 o                         
   3  13   5         43.23         48.44         2.35 o                         
   4  13   5         13.80         16.90         1.63 o                         
  -4  14   5          6.64          6.11         1.65 o                         
  -3  14   5         11.41         11.55         1.49 o                         
  -2  14   5         15.41         11.84         1.49 o                         
  -1  14   5          4.53          3.36         1.10 o                         
   0  14   5         80.69         84.78         2.47 o                         
   1  14   5         34.34         39.39         2.87 o                         
   2  14   5         24.54         24.48         2.00 o                         
   3  14   5         75.55         68.31         6.09 o                         
  -3 -14   6          1.34          1.06         3.87 o                         
  -2 -14   6         10.45          8.09         4.22 o                         
  -1 -14   6         83.58         96.39         8.27 o                         
   0 -14   6         22.66         21.38         1.48 o                         
   1 -14   6          0.14          2.04         1.17 o                         
   2 -14   6         62.96         66.53         2.47 o                         
   3 -14   6         26.92         25.38         1.64 o                         
  -5 -13   6         31.34         37.63         3.08 o                         
  -3 -13   6          4.75          6.86         4.05 o                         
  -2 -13   6         15.65         11.96         4.05 o                         
  -1 -13   6         27.89         29.20         5.10 o                         
   0 -13   6        235.01        219.86         4.43 o                         
   1 -13   6        104.64        103.83         2.35 o                         
   2 -13   6          1.46          0.99         1.06 o                         
   3 -13   6         83.40         89.64         2.24 o                         
   4 -13   6         47.21         45.95         1.96 o                         
   5 -13   6          8.50         10.16         2.05 o                         
  -6 -12   6          0.03         -0.43         1.07 o                         
  -5 -12   6          0.05         -0.53         1.76 o                         
  -4 -12   6         61.86         65.49         5.58 o                         
  -3 -12   6         38.87         33.24         5.28 o                         
  -2 -12   6         18.49         27.79         4.75 o                         
  -1 -12   6          0.61          0.35         3.17 o                         
   0 -12   6          2.74          3.43         0.88 o                         
   1 -12   6         29.73         27.14         1.50 o                         
   2 -12   6         98.34        106.44         2.54 o                         
   3 -12   6          5.85          6.56         0.86 o                         
   4 -12   6          7.83          8.93         1.06 o                         
   5 -12   6          0.00         -0.16         1.16 o                         
   6 -12   6          0.07          0.45         1.33 o                         
  -7 -11   6          0.93          1.22         1.15 o                         
  -6 -11   6          5.11          5.77         1.26 o                         
  -5 -11   6         21.03         22.19         1.43 o                         
  -4 -11   6          0.02         -0.41         0.94 o                         
  -3 -11   6        255.86        254.06         4.74 o                         
  -2 -11   6         26.89         29.31         2.83 o                         
  -1 -11   6          9.05          9.33         0.90 o                         
   0 -11   6        135.47        131.43         2.72 o                         
   1 -11   6        197.00        192.47         2.98 o                         
   2 -11   6          2.27          2.61         0.71 o                         
   3 -11   6          2.96          3.29         0.88 o                         
   4 -11   6         85.23         93.22         2.05 o                         
   5 -11   6         23.56         28.16         1.74 o                         
   6 -11   6          1.06          0.84         1.31 o                         
   7 -11   6          1.71         -0.10         1.27 o                         
  -8 -10   6          9.78          9.85         1.53 o                         
  -7 -10   6          5.34          5.39         1.15 o                         
  -6 -10   6          0.80          0.11         1.02 o                         
  -5 -10   6         18.60         18.72         1.38 o                         
  -4 -10   6         88.32         87.31         1.92 o                         
  -3 -10   6         43.68         37.83         1.86 o                         
  -2 -10   6         86.14         87.37         2.86 o                         
  -1 -10   6         26.43         26.03         0.90 o                         
   0 -10   6         30.85         26.26         1.03 o                         
   1 -10   6          5.28          6.53         0.65 o                         
   2 -10   6        188.67        192.56         2.42 o                         
   3 -10   6          1.90          2.08         0.65 o                         
   4 -10   6         57.80         62.64         1.72 o                         
   5 -10   6         54.79         57.47         1.85 o                         
   6 -10   6         22.10         22.50         1.54 o                         
   7 -10   6          2.48          1.08         1.16 o                         
   8 -10   6         13.12         13.77         1.95 o                         
  -9  -9   6         43.23         50.01         3.07 o                         
  -8  -9   6          2.14          2.00         1.25 o                         
  -7  -9   6          3.46          2.37         0.98 o                         
  -6  -9   6          9.93         10.34         0.96 o                         
  -5  -9   6          0.05         -0.58         0.72 o                         
  -4  -9   6        104.92        112.12         1.94 o                         
  -3  -9   6         78.78         81.09         1.64 o                         
  -2  -9   6        361.32        368.96         4.01 o                         
  -1  -9   6         61.23         57.50         1.12 o                         
   0  -9   6          0.01         -0.37         0.55 o                         
   1  -9   6       1003.52        988.05         8.25 o                         
   2  -9   6         32.22         34.24         1.01 o                         
   3  -9   6         18.53         19.80         0.86 o                         
   4  -9   6          0.06          0.89         0.61 o                         
   5  -9   6         19.99         20.19         1.17 o                         
   6  -9   6         64.62         66.31         1.98 o                         
   7  -9   6         11.53         11.81         1.25 o                         
   8  -9   6          6.67          5.30         1.02 o                         
  -9  -8   6          2.10          0.29         1.66 o                         
  -8  -8   6          9.39          9.46         1.38 o                         
  -7  -8   6         11.94         12.30         1.21 o                         
  -6  -8   6         60.75         60.06         1.51 o                         
  -5  -8   6         15.40         13.70         0.90 o                         
  -4  -8   6          0.08         -0.58         0.58 o                         
  -3  -8   6         67.86         65.23         1.32 o                         
  -2  -8   6         69.93         65.58         1.25 o                         
  -1  -8   6         34.86         33.41         1.02 o                         
   0  -8   6        107.63        110.82         2.19 o                         
   1  -8   6         88.34         86.43         1.41 o                         
   2  -8   6        511.75        518.20         4.65 o                         
   3  -8   6        209.62        209.28         2.18 o                         
   4  -8   6          0.07         -0.29         0.51 o                         
   5  -8   6          5.17          6.59         0.54 o                         
   6  -8   6        236.94        250.20         2.97 o                         
   7  -8   6          7.14          5.10         0.88 o                         
   8  -8   6         20.34         21.02         1.33 o                         
   9  -8   6          0.00         -1.07         1.07 o                         
 -10  -7   6         12.25         13.57         2.16 o                         
  -9  -7   6         12.77         11.52         1.92 o                         
  -8  -7   6          2.15         -1.29         1.29 o                         
  -7  -7   6        115.06        117.31         2.52 o                         
  -6  -7   6         15.95         17.84         1.02 o                         
  -5  -7   6          3.03          2.88         0.64 o                         
  -4  -7   6        181.98        183.70         2.24 o                         
  -3  -7   6         36.74         38.83         1.00 o                         
  -2  -7   6        371.14        373.45         3.27 o                         
  -1  -7   6          2.95          3.41         0.52 o                         
   0  -7   6         41.17         44.53         1.28 o                         
   1  -7   6         51.78         56.74         0.97 o                         
   2  -7   6        252.31        253.16         2.21 o                         
   3  -7   6       1064.88       1029.45         6.34 o                         
   4  -7   6          3.79          5.23         0.47 o                         
   5  -7   6          9.72          7.75         0.65 o                         
   6  -7   6         18.64         19.14         0.83 o                         
   7  -7   6          2.86          3.08         0.74 o                         
   8  -7   6          4.66          4.54         0.91 o                         
   9  -7   6          9.63          8.21         1.04 o                         
 -10  -6   6         24.66         24.95         1.96 o                         
  -9  -6   6         48.55         46.72         3.63 o                         
  -8  -6   6         14.69         15.46         1.37 o                         
  -7  -6   6         89.10         87.67         2.14 o                         
  -6  -6   6         44.29         47.52         1.24 o                         
  -5  -6   6          3.16          1.89         0.53 o                         
  -4  -6   6         29.83         29.09         0.82 o                         
  -3  -6   6         10.04         13.24         0.64 o                         
  -2  -6   6          0.63          0.54         0.38 o                         
  -1  -6   6        210.58        212.80         2.14 o                         
   0  -6   6        496.32        528.28         4.33 o                         
   1  -6   6         10.33          8.30         0.43 o                         
   2  -6   6         26.09         23.34         0.57 o                         
   3  -6   6       2106.52       1995.97        10.60 o                         
   4  -6   6        145.71        132.56         1.31 o                         
   5  -6   6          2.73          2.19         0.54 o                         
   6  -6   6         14.42         17.09         0.76 o                         
   7  -6   6          3.82          3.72         0.68 o                         
   8  -6   6         22.44         25.62         1.22 o                         
   9  -6   6          2.38          2.26         0.98 o                         
 -10  -5   6         17.60         17.59         1.57 o                         
  -9  -5   6         45.77         46.74         2.86 o                         
  -8  -5   6        283.34        276.41         4.79 o                         
  -7  -5   6         23.37         24.22         1.13 o                         
  -6  -5   6        172.44        176.19         2.27 o                         
  -5  -5   6        219.77        223.47         2.36 o                         
  -4  -5   6          0.75          0.96         0.43 o                         
  -3  -5   6         12.72          8.17         0.43 o                         
  -2  -5   6         60.65         70.63         0.97 o                         
  -1  -5   6        255.45        258.23         2.12 o                         
   0  -5   6         30.47         31.34         0.61 o                         
   1  -5   6         36.63         47.66         0.74 o                         
   2  -5   6          5.25          5.66         0.29 o                         
   3  -5   6          6.19          7.33         0.34 o                         
   4  -5   6         15.05         11.19         0.49 o                         
   5  -5   6         45.47         49.87         0.91 o                         
   6  -5   6         24.17         22.55         0.76 o                         
   7  -5   6         35.77         36.62         1.05 o                         
   8  -5   6        108.66        112.05         2.08 o                         
   9  -5   6          3.46          4.60         0.96 o                         
  10  -5   6          4.31          6.42         1.20 o                         
 -10  -4   6         13.74         14.31         1.17 o                         
  -9  -4   6          5.42          4.08         0.92 o                         
  -8  -4   6         10.97         10.86         0.87 o                         
  -7  -4   6        185.25        186.34         2.20 o                         
  -6  -4   6        122.81        124.32         2.09 o                         
  -5  -4   6         57.13         52.13         0.82 o                         
  -4  -4   6          6.61          5.82         0.45 o                         
  -3  -4   6          0.17         -0.28         0.31 o                         
  -2  -4   6        438.79        461.98         2.98 o                         
  -1  -4   6          0.28         -0.23         0.23 o                         
   0  -4   6       1229.93       1316.38         7.04 o                         
   1  -4   6       1044.47       1152.72         5.74 o                         
   2  -4   6          0.54          0.19         0.24 o                         
   3  -4   6        525.69        502.20         2.60 o                         
   4  -4   6        944.75        926.14         4.85 o                         
   5  -4   6          1.04         -0.07         0.41 o                         
   6  -4   6         68.85         62.51         1.06 o                         
   7  -4   6        101.82        102.19         1.76 o                         
   8  -4   6        116.98        122.17         2.06 o                         
   9  -4   6         12.31         12.54         1.26 o                         
  10  -4   6          0.45          0.13         1.03 o                         
 -11  -3   6          3.13          0.95         1.13 o                         
 -10  -3   6          0.71          0.67         0.82 o                         
  -9  -3   6        100.34         97.60         1.50 o                         
  -8  -3   6         80.40         79.31         1.29 o                         
  -7  -3   6          0.10         -0.28         0.48 o                         
  -6  -3   6          3.09          1.28         0.40 o                         
  -5  -3   6        154.98        170.80         1.27 o                         
  -4  -3   6        406.74        442.26         2.40 o                         
  -3  -3   6        218.04        241.90         1.51 o                         
  -2  -3   6        108.54        139.20         1.04 o                         
  -1  -3   6         70.96         62.30         0.58 o                         
   0  -3   6        141.06        174.58         1.13 o                         
   1  -3   6        182.07        204.81         1.20 o                         
   2  -3   6        988.23       1003.60         4.80 o                         
   3  -3   6         81.75         90.56         0.84 o                         
   4  -3   6        186.96        161.41         1.37 o                         
   5  -3   6        180.92        167.61         1.50 o                         
   6  -3   6          0.31          0.15         0.47 o                         
   7  -3   6         27.10         30.87         0.90 o                         
   8  -3   6        118.02        123.27         1.86 o                         
   9  -3   6         16.11         14.09         1.15 o                         
  10  -3   6         15.05         17.70         1.36 o                         
 -11  -2   6         36.13         35.72         1.41 o                         
 -10  -2   6          0.65          0.68         0.73 o                         
  -9  -2   6         85.71         79.32         1.54 o                         
  -8  -2   6         78.94         75.66         1.32 o                         
  -7  -2   6        159.75        156.03         1.62 o                         
  -6  -2   6         81.05         76.90         0.98 o                         
  -5  -2   6        240.32        259.75         1.66 o                         
  -4  -2   6         37.67         46.92         0.61 o                         
  -3  -2   6        180.69        210.34         1.28 o                         
  -2  -2   6       2567.92       2825.07        12.04 o                         
  -1  -2   6        502.87        564.45         2.61 o                         
   0  -2   6        766.33        877.93         4.01 o                         
   1  -2   6        661.18        776.20         3.74 o                         
   2  -2   6        176.40        176.70         1.22 o                         
   3  -2   6          2.36          3.10         0.32 o                         
   4  -2   6        380.52        387.56         2.40 o                         
   5  -2   6        807.92        727.85         4.15 o                         
   6  -2   6          7.89         10.70         0.61 o                         
   7  -2   6          4.42          3.14         0.60 o                         
   8  -2   6        232.93        237.21         2.60 o                         
   9  -2   6          4.88          5.17         0.94 o                         
  10  -2   6          8.80          8.84         1.06 o                         
 -11  -1   6         17.81         19.06         1.10 o                         
 -10  -1   6          4.14          4.60         0.86 o                         
  -9  -1   6          7.15          5.22         0.77 o                         
  -8  -1   6        407.82        410.10         3.08 o                         
  -7  -1   6        299.98        294.49         2.27 o                         
  -6  -1   6         10.20          9.09         0.50 o                         
  -5  -1   6         86.50         90.35         0.93 o                         
  -4  -1   6          0.04          0.35         0.28 o                         
  -3  -1   6        282.61        307.31         1.75 o                         
  -2  -1   6       1537.82       1701.77         7.52 o                         
  -1  -1   6        423.47        491.48         2.53 o                         
   0  -1   6        326.00        396.62         2.07 o                         
   1  -1   6        123.94        124.10         0.88 o                         
   2  -1   6         26.97         32.21         0.49 o                         
   3  -1   6        257.00        286.20         1.78 o                         
   4  -1   6        193.00        173.89         1.32 o                         
   5  -1   6       1112.88       1013.37         5.61 o                         
   6  -1   6         71.56         82.17         1.12 o                         
   7  -1   6          3.54          2.37         0.59 o                         
   8  -1   6          1.49          0.88         0.68 o                         
   9  -1   6          0.06         -0.15         0.78 o                         
  10  -1   6         52.99         57.82         1.82 o                         
 -11   0   6         11.55         14.81         1.29 o                         
 -10   0   6          4.00          3.32         1.01 o                         
  -9   0   6          0.23          0.11         0.76 o                         
  -8   0   6         16.46         13.89         0.73 o                         
  -7   0   6         53.15         49.75         0.95 o                         
  -6   0   6        404.12        397.19         2.61 o                         
  -5   0   6          4.09          4.19         0.37 o                         
  -4   0   6         52.56         57.29         0.72 o                         
  -3   0   6        759.58        817.24         4.06 o                         
  -2   0   6        274.19        324.16         1.87 o                         
  -1   0   6       2673.83       2796.04        11.57 o                         
   0   0   6        267.97        235.31         1.32 o                         
   1   0   6       1171.54       1303.26         5.91 o                         
   2   0   6        546.01        598.88         2.97 o                         
   3   0   6         62.01         61.86         0.72 o                         
   4   0   6         14.57         16.60         0.48 o                         
   5   0   6        510.99        506.82         3.16 o                         
   6   0   6        164.65        148.76         1.62 o                         
   7   0   6         66.72         68.60         1.27 o                         
   8   0   6          9.32         12.23         0.85 o                         
   9   0   6          2.27          2.35         0.86 o                         
  10   0   6         25.29         28.05         1.44 o                         
 -11   1   6         28.18         31.57         1.51 o                         
 -10   1   6         17.85         20.08         1.33 o                         
  -9   1   6          6.62          6.01         0.74 o                         
  -8   1   6          0.39          0.53         0.54 o                         
  -7   1   6         77.91         68.02         1.11 o                         
  -6   1   6       1367.85       1332.23         6.99 o                         
  -5   1   6        349.39        345.80         2.26 o                         
  -4   1   6         64.45         82.50         0.82 o                         
  -3   1   6        349.07        394.27         2.17 o                         
  -2   1   6         83.29         70.32         0.62 o                         
  -1   1   6        152.10        143.78         0.97 o                         
   0   1   6        646.70        649.35         2.98 o                         
   1   1   6        179.39        215.49         1.28 o                         
   2   1   6        473.59        503.05         2.74 o                         
   3   1   6        512.00        499.17         2.74 o                         
   4   1   6         81.39         71.54         0.91 o                         
   5   1   6        125.66        115.67         1.19 o                         
   6   1   6        868.25        846.86         5.53 o                         
   7   1   6          7.10          6.53         0.74 o                         
   8   1   6         44.99         41.68         1.25 o                         
   9   1   6          0.65          0.48         0.84 o                         
  10   1   6         31.94         34.35         1.52 o                         
 -11   2   6          2.17          0.03         0.97 o                         
 -10   2   6         11.41         12.28         0.98 o                         
  -9   2   6         60.32         57.15         1.68 o                         
  -8   2   6         11.81         11.34         0.69 o                         
  -7   2   6          3.84          2.74         0.54 o                         
  -6   2   6        331.83        323.76         2.43 o                         
  -5   2   6          8.72         10.16         0.46 o                         
  -4   2   6        520.87        535.23         2.85 o                         
  -3   2   6         19.33         21.61         0.46 o                         
  -2   2   6          7.01         16.33         0.39 o                         
  -1   2   6        476.03        547.21         2.48 o                         
   0   2   6          0.08          0.28         0.23 o                         
   1   2   6        644.95        709.82         3.56 o                         
   2   2   6        190.18        238.25         1.54 o                         
   3   2   6        299.13        325.14         2.18 o                         
   4   2   6        527.91        521.28         3.13 o                         
   5   2   6        543.09        535.24         3.42 o                         
   6   2   6        129.11        123.80         1.49 o                         
   7   2   6          1.39          0.14         0.56 o                         
   8   2   6         10.92         14.14         0.92 o                         
   9   2   6          2.98          2.90         0.89 o                         
  10   2   6         34.25         34.56         1.58 o                         
 -11   3   6         10.36         13.02         1.31 o                         
 -10   3   6         19.14         20.68         1.34 o                         
  -9   3   6         34.38         35.83         1.16 o                         
  -8   3   6          4.55          5.26         0.65 o                         
  -7   3   6         71.80         70.54         1.17 o                         
  -6   3   6         64.07         58.15         0.98 o                         
  -5   3   6          0.94          1.28         0.36 o                         
  -4   3   6         32.82         33.85         0.61 o                         
  -3   3   6        316.72        337.94         1.96 o                         
  -2   3   6         93.06         93.66         0.81 o                         
  -1   3   6        332.86        349.69         1.86 o                         
   0   3   6          3.78          5.60         0.25 o                         
   1   3   6         30.15         32.71         0.46 o                         
   2   3   6        463.54        483.86         2.55 o                         
   3   3   6        582.11        600.12         3.25 o                         
   4   3   6          6.57          6.24         0.41 o                         
   5   3   6         30.27         28.05         0.73 o                         
   6   3   6         51.18         49.98         1.01 o                         
   7   3   6        222.01        209.11         2.16 o                         
   8   3   6          2.64          1.98         0.72 o                         
   9   3   6          4.58          4.67         0.80 o                         
  10   3   6         38.22         39.48         1.34 o                         
 -11   4   6         11.83         13.01         1.17 o                         
 -10   4   6         10.18         10.42         0.96 o                         
  -9   4   6          3.79          4.48         0.83 o                         
  -8   4   6        125.38        130.17         1.65 o                         
  -7   4   6         47.29         42.88         0.98 o                         
  -6   4   6        136.12        137.67         1.44 o                         
  -5   4   6        821.72        779.00         4.34 o                         
  -4   4   6        137.73        131.79         1.19 o                         
  -3   4   6        474.33        521.93         2.84 o                         
  -2   4   6         25.15         25.89         0.45 o                         
  -1   4   6       1830.12       1919.97         8.21 o                         
   0   4   6         39.62         41.58         0.51 o                         
   1   4   6         58.09         57.50         0.57 o                         
   2   4   6          0.11          0.43         0.28 o                         
   3   4   6        138.45        116.79         1.14 o                         
   4   4   6         21.93         22.72         0.61 o                         
   5   4   6          0.56          0.18         0.42 o                         
   6   4   6         57.04         56.29         1.06 o                         
   7   4   6         20.67         21.32         0.90 o                         
   8   4   6         77.59         77.54         1.49 o                         
   9   4   6         24.46         25.01         1.04 o                         
  10   4   6         30.96         31.73         1.50 o                         
 -10   5   6          2.79          2.07         0.91 o                         
  -9   5   6          4.13          4.64         0.84 o                         
  -8   5   6         40.57         42.58         1.24 o                         
  -7   5   6         35.31         36.15         0.99 o                         
  -6   5   6         59.61         50.77         0.96 o                         
  -5   5   6         41.98         36.18         0.76 o                         
  -4   5   6         58.32         54.30         0.74 o                         
  -3   5   6         43.72         47.29         0.64 o                         
  -2   5   6        107.71        102.24         0.85 o                         
  -1   5   6        134.76        160.71         1.08 o                         
   0   5   6          2.92          4.52         0.28 o                         
   1   5   6        222.11        197.43         1.21 o                         
   2   5   6         71.43         70.43         0.78 o                         
   3   5   6        938.10        855.11         4.61 o                         
   4   5   6         96.62        108.66         1.26 o                         
   5   5   6         39.78         44.57         1.02 o                         
   6   5   6          3.88          3.25         0.51 o                         
   7   5   6        243.11        242.33         2.88 o                         
   8   5   6        208.39        208.11         3.29 o                         
   9   5   6         13.25         14.78         1.27 o                         
 -10   6   6          3.44          3.64         0.95 o                         
  -9   6   6         16.91         17.47         1.04 o                         
  -8   6   6         44.19         44.21         1.44 o                         
  -7   6   6         34.16         34.81         0.98 o                         
  -6   6   6         13.13         13.72         0.65 o                         
  -5   6   6          3.80          4.28         0.49 o                         
  -4   6   6       2186.68       1996.16        10.59 o                         
  -3   6   6         46.79         48.18         0.73 o                         
  -2   6   6          3.16          3.73         0.35 o                         
  -1   6   6       1004.53        963.19         5.08 o                         
   0   6   6         27.74         41.18         0.55 o                         
   1   6   6          0.78          0.76         0.29 o                         
   2   6   6          0.23         -0.33         0.33 o                         
   3   6   6          4.33          1.61         0.43 o                         
   4   6   6        179.80        155.45         1.75 o                         
   5   6   6         42.67         43.84         1.32 o                         
   6   6   6         22.77         25.34         0.99 o                         
   7   6   6          4.75          5.67         0.87 o                         
   8   6   6        294.66        307.23         4.50 o                         
   9   6   6          0.51          0.11         1.21 o                         
 -10   7   6          1.68          1.84         0.95 o                         
  -9   7   6         15.06         15.60         1.03 o                         
  -8   7   6         21.54         20.81         1.01 o                         
  -7   7   6         16.51         18.49         0.88 o                         
  -6   7   6         57.69         57.59         1.23 o                         
  -5   7   6          2.02          1.51         0.55 o                         
  -4   7   6        331.05        308.32         2.72 o                         
  -3   7   6         85.59         96.02         1.21 o                         
  -2   7   6          1.10          1.15         0.33 o                         
  -1   7   6         15.96         14.06         0.47 o                         
   0   7   6        350.04        292.62         2.32 o                         
   1   7   6        390.08        375.53         2.82 o                         
   2   7   6         79.86         69.08         1.07 o                         
   3   7   6         12.11         19.05         0.77 o                         
   4   7   6         38.24         43.21         1.24 o                         
   5   7   6        166.18        174.34         2.80 o                         
   6   7   6          8.86         11.79         1.12 o                         
   7   7   6         99.46        103.36         3.54 o                         
   8   7   6         37.98         36.25         1.84 o                         
   9   7   6         40.34         41.02         2.97 o                         
  -9   8   6         39.61         38.92         1.41 o                         
  -8   8   6          7.55          7.71         0.88 o                         
  -7   8   6        181.75        187.70         2.53 o                         
  -6   8   6          0.06          0.70         0.61 o                         
  -5   8   6         29.86         28.32         0.99 o                         
  -4   8   6         30.71         35.03         0.94 o                         
  -3   8   6        400.96        398.20         3.54 o                         
  -2   8   6        106.05        100.49         1.29 o                         
  -1   8   6        279.89        278.87         2.27 o                         
   0   8   6         13.52         12.36         0.58 o                         
   1   8   6         63.41         54.96         1.15 o                         
   2   8   6         16.10         14.99         0.92 o                         
   3   8   6          4.08          4.58         0.73 o                         
   4   8   6         13.97         16.81         1.00 o                         
   5   8   6         48.12         48.30         1.73 o                         
   6   8   6         17.23         17.12         1.43 o                         
   7   8   6         10.83         11.19         1.39 o                         
   8   8   6          0.09          0.02         1.53 o                         
  -9   9   6         11.24         10.72         1.08 o                         
  -8   9   6          2.84          1.59         0.85 o                         
  -7   9   6         46.44         46.97         1.42 o                         
  -6   9   6         60.05         56.94         1.37 o                         
  -5   9   6          0.64          0.72         0.62 o                         
  -4   9   6          0.11          0.23         0.57 o                         
  -3   9   6        384.49        377.29         3.60 o                         
  -2   9   6        122.53        106.56         1.81 o                         
  -1   9   6         82.92         69.65         1.34 o                         
   0   9   6        135.71        130.00         1.94 o                         
   1   9   6        131.05        142.33         2.11 o                         
   2   9   6          0.55          0.38         0.61 o                         
   3   9   6          6.01          4.81         0.79 o                         
   4   9   6         48.24         54.67         1.54 o                         
   5   9   6         67.79         66.02         1.92 o                         
   6   9   6          3.33          2.92         1.29 o                         
   7   9   6          0.48          0.89         1.46 o                         
   8   9   6         15.65         18.73         2.80 o                         
  -8  10   6          0.02         -0.46         0.92 o                         
  -7  10   6          7.01          8.48         1.53 o                         
  -6  10   6        125.49        132.33         2.76 o                         
  -5  10   6         62.62         61.35         1.88 o                         
  -4  10   6          4.13          2.81         0.79 o                         
  -3  10   6         97.64         98.14         1.92 o                         
  -2  10   6        102.30        111.41         1.78 o                         
  -1  10   6         31.22         35.86         1.22 o                         
   0  10   6         43.94         46.55         1.41 o                         
   1  10   6         12.36         13.24         1.03 o                         
   2  10   6         19.17         15.77         1.10 o                         
   3  10   6          1.77          1.90         0.92 o                         
   4  10   6          1.66          2.06         1.03 o                         
   5  10   6        273.00        278.89         4.85 o                         
   6  10   6         21.18         23.44         1.83 o                         
   7  10   6          9.02          7.00         1.70 o                         
  -7  11   6          0.30         -0.93         1.08 o                         
  -6  11   6         38.97         42.07         2.28 o                         
  -5  11   6          4.95          5.27         1.57 o                         
  -4  11   6         15.69         17.84         1.28 o                         
  -3  11   6         31.48         31.60         1.29 o                         
  -2  11   6        222.86        215.44         4.19 o                         
  -1  11   6         40.52         38.00         1.54 o                         
   0  11   6         39.22         42.10         1.93 o                         
   1  11   6         74.61         77.61         2.83 o                         
   2  11   6         66.32         69.89         2.17 o                         
   3  11   6         14.78         14.04         1.39 o                         
   4  11   6         10.78         10.17         1.31 o                         
   5  11   6          7.69          7.41         1.63 o                         
   6  11   6         70.59         74.83         3.17 o                         
  -7  12   6         20.78         24.04         1.98 o                         
  -6  12   6          0.22         -0.65         1.24 o                         
  -5  12   6         19.62         21.11         2.20 o                         
  -4  12   6         31.05         32.19         1.98 o                         
  -3  12   6         78.36         83.25         2.36 o                         
  -2  12   6          0.01          0.71         0.96 o                         
  -1  12   6         33.82         38.34         1.55 o                         
   0  12   6         12.94         12.30         1.55 o                         
   1  12   6         82.22         88.47         2.74 o                         
   2  12   6          0.01         -0.24         1.01 o                         
   3  12   6        115.47        115.72         3.08 o                         
   4  12   6          5.40          5.13         1.26 o                         
   5  12   6          0.66          1.56         1.24 o                         
  -5  13   6        106.81        117.17         4.08 o                         
  -4  13   6         11.96         11.00         2.06 o                         
  -3  13   6          7.19          5.53         1.22 o                         
  -2  13   6         43.66         38.35         1.85 o                         
  -1  13   6        228.66        229.73         3.57 o                         
   0  13   6        126.82        131.64         2.85 o                         
   1  13   6         40.58         42.04         1.95 o                         
   2  13   6          0.10         -0.05         1.20 o                         
   3  13   6         19.30         17.83         1.68 o                         
   4  13   6          3.14          3.06         1.43 o                         
  -4  14   6          2.60          2.75         1.51 o                         
  -3  14   6         17.71         21.65         1.78 o                         
  -2  14   6         17.41         18.68         1.71 o                         
  -1  14   6        124.25        125.49         3.18 o                         
   0  14   6         31.94         32.08         1.85 o                         
   1  14   6         15.58         15.61         1.57 o                         
   2  14   6          7.04         10.03         1.45 o                         
  -3 -14   7          0.09         -1.93         3.34 o                         
  -2 -14   7         44.75         49.95         6.51 o                         
  -1 -14   7          2.04          2.29         3.69 o                         
   0 -14   7          3.53          3.97         1.16 o                         
   1 -14   7         14.99         15.17         1.77 o                         
   2 -14   7          0.25         -0.80         1.04 o                         
   3 -14   7          7.58          5.51         1.20 o                         
  -5 -13   7         11.48          9.15         1.48 o                         
  -4 -13   7          0.03         -0.08         1.76 o                         
  -3 -13   7          0.00         -0.18         3.52 o                         
  -2 -13   7         11.13         14.25         4.40 o                         
  -1 -13   7          0.72          1.35         1.40 o                         
   0 -13   7        103.20        101.89         2.89 o                         
   1 -13   7          0.97          1.93         0.93 o                         
   2 -13   7          7.68          5.54         1.35 o                         
   3 -13   7          9.31          8.10         1.23 o                         
   4 -13   7          0.28         -0.10         1.10 o                         
  -6 -12   7          8.08          6.89         1.25 o                         
  -5 -12   7         16.58         15.52         1.66 o                         
  -4 -12   7         22.94         22.78         3.46 o                         
  -3 -12   7          0.15          0.51         0.96 o                         
  -2 -12   7         21.68         17.15         2.13 o                         
  -1 -12   7         35.35         35.05         1.70 o                         
   0 -12   7         21.27         21.88         1.20 o                         
   1 -12   7          0.14          0.41         0.87 o                         
   2 -12   7          0.00         -0.90         0.90 o                         
   3 -12   7         18.90         20.69         1.53 o                         
   4 -12   7          0.46          1.28         1.00 o                         
   5 -12   7         28.02         26.04         1.81 o                         
   6 -12   7          8.15          8.53         1.61 o                         
  -7 -11   7          0.22         -1.10         1.10 o                         
  -6 -11   7          4.13          4.56         1.28 o                         
  -5 -11   7         73.36         76.05         2.19 o                         
  -4 -11   7         13.14         12.64         1.08 o                         
  -3 -11   7         35.31         30.47         1.59 o                         
  -2 -11   7         12.25         10.55         0.93 o                         
  -1 -11   7          0.85          1.43         0.60 o                         
   0 -11   7          0.47          1.40         0.79 o                         
   1 -11   7        230.50        221.43         3.90 o                         
   2 -11   7         34.60         35.51         1.29 o                         
   3 -11   7         11.37         11.55         1.01 o                         
   4 -11   7         35.44         33.99         1.54 o                         
   5 -11   7          0.00          0.83         1.39 o                         
   6 -11   7          2.25          1.54         1.34 o                         
   7 -11   7         50.38         61.14         3.20 o                         
  -8 -10   7          0.00         -1.28         1.28 o                         
  -7 -10   7         16.19         18.35         1.75 o                         
  -6 -10   7          1.69          0.65         1.00 o                         
  -5 -10   7         57.10         55.84         1.93 o                         
  -4 -10   7         34.56         34.28         1.41 o                         
  -3 -10   7         85.95         86.86         3.32 o                         
  -2 -10   7         49.09         47.77         1.98 o                         
  -1 -10   7         41.46         38.35         1.41 o                         
   0 -10   7        156.02        154.09         2.95 o                         
   1 -10   7         57.25         55.49         1.52 o                         
   2 -10   7          4.28          4.72         0.67 o                         
   3 -10   7        129.97        130.12         2.10 o                         
   4 -10   7          1.35          2.13         0.90 o                         
   5 -10   7         63.81         67.28         1.87 o                         
   6 -10   7          1.66          2.32         1.08 o                         
   7 -10   7          9.20         10.91         1.62 o                         
  -8  -9   7         50.61         56.74         2.92 o                         
  -7  -9   7         23.55         21.62         1.44 o                         
  -6  -9   7         32.98         33.51         1.31 o                         
  -5  -9   7          5.49          5.74         0.85 o                         
  -4  -9   7         14.28         15.79         0.96 o                         
  -3  -9   7         78.01         77.32         1.56 o                         
  -2  -9   7         16.42         18.94         0.91 o                         
  -1  -9   7         11.93         10.10         0.73 o                         
   0  -9   7        233.89        235.93         3.18 o                         
   1  -9   7         15.89         14.13         1.01 o                         
   2  -9   7        102.81         95.79         1.64 o                         
   3  -9   7         17.66         16.10         0.75 o                         
   4  -9   7          4.90          4.50         0.73 o                         
   5  -9   7         63.90         65.39         1.71 o                         
   6  -9   7          3.13          2.61         1.00 o                         
   7  -9   7         67.62         72.67         2.25 o                         
   8  -9   7         16.58         16.48         1.77 o                         
  -9  -8   7          1.14         -1.70         2.72 o                         
  -8  -8   7          0.96         -1.34         1.34 o                         
  -7  -8   7         23.41         23.06         1.48 o                         
  -6  -8   7         32.98         37.00         1.55 o                         
  -5  -8   7         40.44         40.57         1.19 o                         
  -4  -8   7          4.18          4.46         0.71 o                         
  -3  -8   7        149.54        160.20         2.20 o                         
  -2  -8   7          6.23          5.07         0.56 o                         
  -1  -8   7          0.07          0.10         0.48 o                         
   0  -8   7         24.48         23.49         0.92 o                         
   1  -8   7        130.35        131.03         2.83 o                         
   2  -8   7         59.57         54.13         1.90 o                         
   3  -8   7        171.01        164.88         1.94 o                         
   4  -8   7         71.39         74.41         1.35 o                         
   5  -8   7         66.22         63.97         1.68 o                         
   6  -8   7          6.06          7.42         1.06 o                         
   7  -8   7          0.05          0.67         1.17 o                         
   8  -8   7         56.80         64.14         2.72 o                         
  -9  -7   7         16.52         15.93         2.13 o                         
  -8  -7   7          5.93          5.11         1.51 o                         
  -7  -7   7          3.71          2.90         1.08 o                         
  -6  -7   7          5.24          5.94         0.84 o                         
  -5  -7   7        128.00        121.43         2.38 o                         
  -4  -7   7         76.74         75.95         1.52 o                         
  -3  -7   7         11.21          7.67         0.65 o                         
  -2  -7   7          0.33         -0.46         0.46 o                         
  -1  -7   7        103.24        107.58         1.46 o                         
   0  -7   7         64.47         64.53         1.16 o                         
   1  -7   7         13.52         12.14         0.57 o                         
   2  -7   7        217.83        203.49         2.88 o                         
   3  -7   7        155.74        153.19         1.60 o                         
   4  -7   7         12.80         13.16         0.61 o                         
   5  -7   7          7.97          8.13         0.69 o                         
   6  -7   7          7.79          7.00         0.61 o                         
   7  -7   7          0.00         -0.70         0.70 o                         
   8  -7   7          0.44          0.87         0.85 o                         
   9  -7   7          0.68          1.19         0.94 o                         
 -10  -6   7          2.45          3.61         1.42 o                         
  -9  -6   7         10.54          8.75         1.48 o                         
  -8  -6   7         46.69         47.93         2.80 o                         
  -7  -6   7          5.85          5.08         1.03 o                         
  -6  -6   7         24.72         27.89         1.03 o                         
  -5  -6   7          7.95          6.54         0.61 o                         
  -4  -6   7         28.04         27.01         0.75 o                         
  -3  -6   7        207.23        206.44         2.30 o                         
  -2  -6   7          6.04          4.25         0.47 o                         
  -1  -6   7         16.42         18.79         0.61 o                         
   0  -6   7         36.44         40.00         0.73 o                         
   1  -6   7         27.08         27.44         0.64 o                         
   2  -6   7         24.85         25.61         0.68 o                         
   3  -6   7        280.28        285.87         2.26 o                         
   4  -6   7        275.77        258.84         2.11 o                         
   5  -6   7          6.19          8.31         0.63 o                         
   6  -6   7         14.95         12.97         0.74 o                         
   7  -6   7        114.53        118.26         1.79 o                         
   8  -6   7          5.29          5.43         0.91 o                         
   9  -6   7          1.01          1.42         0.96 o                         
 -10  -5   7          4.39          5.65         2.14 o                         
  -9  -5   7         28.40         30.54         1.67 o                         
  -8  -5   7         13.67         13.98         1.21 o                         
  -7  -5   7          2.23          1.99         0.76 o                         
  -6  -5   7          9.92          8.98         0.70 o                         
  -5  -5   7         72.04         72.38         1.44 o                         
  -4  -5   7        176.22        189.28         1.77 o                         
  -3  -5   7          8.43          7.62         0.54 o                         
  -2  -5   7         33.70         33.92         0.71 o                         
  -1  -5   7        218.58        231.08         1.94 o                         
   0  -5   7         57.77         65.80         0.74 o                         
   1  -5   7          9.17         11.04         0.40 o                         
   2  -5   7         90.31         83.17         0.86 o                         
   3  -5   7         23.71         20.46         0.52 o                         
   4  -5   7          5.54          5.17         0.46 o                         
   5  -5   7          1.26          1.38         0.47 o                         
   6  -5   7          9.58          8.36         0.64 o                         
   7  -5   7          2.59          2.44         0.70 o                         
   8  -5   7          5.74          6.95         0.94 o                         
   9  -5   7         44.74         44.20         1.81 o                         
 -10  -4   7         27.42         28.06         1.67 o                         
  -9  -4   7         52.26         51.83         1.65 o                         
  -8  -4   7          0.35          0.50         0.87 o                         
  -7  -4   7         34.81         30.66         1.02 o                         
  -6  -4   7          9.47          8.36         0.55 o                         
  -5  -4   7          7.51         10.10         0.47 o                         
  -4  -4   7         75.87         73.60         0.92 o                         
  -3  -4   7        197.56        188.29         1.53 o                         
  -2  -4   7        506.19        498.56         3.27 o                         
  -1  -4   7         13.81         16.49         0.46 o                         
   0  -4   7        145.61        160.99         1.16 o                         
   1  -4   7        330.26        326.84         1.87 o                         
   2  -4   7        138.38        143.28         1.06 o                         
   3  -4   7          0.19         -0.02         0.32 o                         
   4  -4   7        205.93        198.64         1.66 o                         
   5  -4   7          3.80          3.65         0.48 o                         
   6  -4   7         34.71         36.43         0.90 o                         
   7  -4   7         36.19         38.87         1.17 o                         
   8  -4   7          0.19         -0.32         0.75 o                         
   9  -4   7          3.69          5.41         1.05 o                         
  10  -4   7         12.30         12.42         1.28 o                         
 -11  -3   7          6.06          4.22         1.21 o                         
 -10  -3   7          7.01          6.24         1.02 o                         
  -9  -3   7         77.04         74.27         1.43 o                         
  -8  -3   7          0.51          0.27         0.54 o                         
  -7  -3   7        248.93        242.81         2.39 o                         
  -6  -3   7         35.22         43.16         0.81 o                         
  -5  -3   7        149.36        148.81         1.22 o                         
  -4  -3   7          1.15          1.41         0.29 o                         
  -3  -3   7        555.13        601.74         3.06 o                         
  -2  -3   7        646.03        726.14         3.72 o                         
  -1  -3   7        245.90        289.33         1.55 o                         
   0  -3   7          2.50          1.37         0.22 o                         
   1  -3   7        111.45        134.57         0.97 o                         
   2  -3   7        180.83        187.94         1.28 o                         
   3  -3   7         37.85         37.12         0.66 o                         
   4  -3   7         19.83         15.06         0.60 o                         
   5  -3   7        580.94        565.75         3.53 o                         
   6  -3   7         47.10         45.94         1.05 o                         
   7  -3   7          3.79          2.06         0.64 o                         
   8  -3   7         16.00         18.60         1.12 o                         
   9  -3   7         19.58         20.92         1.28 o                         
  10  -3   7          0.14          0.67         1.03 o                         
 -11  -2   7          3.18          2.00         0.74 o                         
 -10  -2   7          7.18          7.05         0.84 o                         
  -9  -2   7         60.79         61.60         1.41 o                         
  -8  -2   7          1.96          1.96         0.60 o                         
  -7  -2   7         19.03         18.62         0.73 o                         
  -6  -2   7        228.66        226.80         1.81 o                         
  -5  -2   7         54.29         49.83         0.78 o                         
  -4  -2   7         29.40         28.81         0.53 o                         
  -3  -2   7         59.15         47.43         0.61 o                         
  -2  -2   7       1662.97       1818.56         8.42 o                         
  -1  -2   7       1995.83       2096.49         9.12 o                         
   0  -2   7        138.70        123.63         0.82 o                         
   1  -2   7         12.24         11.93         0.32 o                         
   2  -2   7        181.80        201.34         1.35 o                         
   3  -2   7        101.47         97.75         0.96 o                         
   4  -2   7        836.14        771.10         4.29 o                         
   5  -2   7          0.60          2.20         0.46 o                         
   6  -2   7         46.92         42.29         0.97 o                         
   7  -2   7          1.46          1.73         0.58 o                         
   8  -2   7         15.89         18.77         1.02 o                         
   9  -2   7         29.29         31.93         1.38 o                         
  10  -2   7          2.16          2.46         0.95 o                         
 -11  -1   7          0.05         -0.53         0.80 o                         
 -10  -1   7          0.49         -0.40         0.75 o                         
  -9  -1   7         26.70         25.55         1.06 o                         
  -8  -1   7         86.15         86.53         1.47 o                         
  -7  -1   7         58.64         55.39         1.01 o                         
  -6  -1   7          1.53          1.52         0.44 o                         
  -5  -1   7          0.57          0.13         0.35 o                         
  -4  -1   7          2.96          2.47         0.35 o                         
  -3  -1   7        183.64        207.42         1.33 o                         
  -2  -1   7        733.38        739.26         3.71 o                         
  -1  -1   7        900.57       1076.52         5.05 o                         
   0  -1   7          0.12          0.06         0.26 o                         
   1  -1   7         31.34         40.64         0.55 o                         
   2  -1   7       1119.73       1210.27         5.81 o                         
   3  -1   7          2.05          1.74         0.33 o                         
   4  -1   7         33.79         31.30         0.67 o                         
   5  -1   7          0.78          1.88         0.45 o                         
   6  -1   7        297.36        262.28         2.24 o                         
   7  -1   7         34.24         32.03         1.03 o                         
   8  -1   7          1.23          0.92         0.73 o                         
   9  -1   7        229.82        236.98         3.08 o                         
  10  -1   7          2.43          2.37         1.05 o                         
 -11   0   7          0.00         -0.94         0.94 o                         
 -10   0   7          0.02         -0.83         0.83 o                         
  -9   0   7          3.01          0.14         0.77 o                         
  -8   0   7          0.05          0.23         0.57 o                         
  -7   0   7          0.68         -0.47         0.47 o                         
  -6   0   7          3.85          2.29         0.45 o                         
  -5   0   7         38.63         34.65         0.69 o                         
  -4   0   7         98.45         90.24         0.91 o                         
  -3   0   7         12.99         14.78         0.43 o                         
  -2   0   7        645.57        695.99         3.61 o                         
  -1   0   7        287.63        338.57         1.80 o                         
   0   0   7        668.97        724.52         3.43 o                         
   1   0   7        349.44        396.85         2.22 o                         
   2   0   7         30.43         35.67         0.56 o                         
   3   0   7          7.37         12.42         0.44 o                         
   4   0   7          0.03          0.33         0.35 o                         
   5   0   7        587.85        566.29         3.66 o                         
   6   0   7         43.57         45.68         1.03 o                         
   7   0   7          3.87          4.93         0.66 o                         
   8   0   7          5.51          6.37         0.81 o                         
   9   0   7          2.59          2.84         0.93 o                         
  10   0   7          0.01          0.38         0.95 o                         
 -11   1   7          0.76          0.95         0.99 o                         
 -10   1   7          1.34          1.19         0.93 o                         
  -9   1   7          2.54          1.70         0.74 o                         
  -8   1   7         21.19         19.92         0.82 o                         
  -7   1   7         11.06         12.64         0.68 o                         
  -6   1   7          8.48          7.12         0.55 o                         
  -5   1   7        342.68        329.18         2.15 o                         
  -4   1   7         16.79         17.60         0.45 o                         
  -3   1   7        174.01        171.57         1.19 o                         
  -2   1   7         51.46         59.14         0.64 o                         
  -1   1   7        254.60        265.70         1.52 o                         
   0   1   7        750.91        770.16         3.56 o                         
   1   1   7        313.63        360.66         2.03 o                         
   2   1   7          8.16          8.55         0.37 o                         
   3   1   7          0.37          1.77         0.32 o                         
   4   1   7        195.17        194.33         1.49 o                         
   5   1   7          0.75          0.08         0.42 o                         
   6   1   7         79.74         83.79         1.29 o                         
   7   1   7         18.93         18.16         0.89 o                         
   8   1   7         10.43         11.70         0.89 o                         
   9   1   7          1.04          1.28         0.90 o                         
  10   1   7         17.52         18.28         1.38 o                         
 -11   2   7          0.11          1.47         1.01 o                         
 -10   2   7          0.78          1.94         0.88 o                         
  -9   2   7          0.39         -0.19         0.72 o                         
  -8   2   7         60.29         56.52         1.20 o                         
  -7   2   7        323.65        321.73         2.59 o                         
  -6   2   7         35.68         30.34         0.78 o                         
  -5   2   7        626.30        593.29         3.54 o                         
  -4   2   7         47.70         50.72         0.69 o                         
  -3   2   7          7.73          7.91         0.35 o                         
  -2   2   7        338.23        392.86         2.09 o                         
  -1   2   7         16.88         19.12         0.40 o                         
   0   2   7         65.67         72.84         0.68 o                         
   1   2   7        477.39        530.44         2.81 o                         
   2   2   7        759.05        797.98         4.18 o                         
   3   2   7         29.72         28.26         0.61 o                         
   4   2   7        195.89        191.77         1.78 o                         
   5   2   7         51.94         52.91         0.94 o                         
   6   2   7          1.49          1.35         0.56 o                         
   7   2   7         45.96         41.19         1.14 o                         
   8   2   7         23.72         23.88         1.14 o                         
   9   2   7          1.86          0.50         0.92 o                         
  10   2   7          0.16         -0.44         0.96 o                         
 -11   3   7         16.79         19.62         1.45 o                         
 -10   3   7          1.45          1.08         0.83 o                         
  -9   3   7          8.52          9.04         0.88 o                         
  -8   3   7         47.08         47.33         1.22 o                         
  -7   3   7        277.40        266.80         2.35 o                         
  -6   3   7        130.55        129.65         1.38 o                         
  -5   3   7         30.33         25.59         0.65 o                         
  -4   3   7         26.63         33.25         0.63 o                         
  -3   3   7        745.58        791.10         3.92 o                         
  -2   3   7        255.59        274.91         1.69 o                         
  -1   3   7          4.07          5.71         0.31 o                         
   0   3   7         23.50         30.66         0.50 o                         
   1   3   7       1245.90       1247.80         5.81 o                         
   2   3   7        188.61        191.06         1.34 o                         
   3   3   7         14.25         11.65         0.49 o                         
   4   3   7        166.22        157.67         1.42 o                         
   5   3   7         22.33         20.91         0.70 o                         
   6   3   7         57.74         54.59         1.07 o                         
   7   3   7        392.17        394.25         3.42 o                         
   8   3   7          2.85          1.73         0.79 o                         
   9   3   7          7.27          6.15         0.84 o                         
  10   3   7         13.60         14.14         1.04 o                         
 -10   4   7          5.08          3.52         0.88 o                         
  -9   4   7         13.48         14.31         1.10 o                         
  -8   4   7         46.32         46.29         1.17 o                         
  -7   4   7        157.04        149.39         1.67 o                         
  -6   4   7        132.44        128.85         1.46 o                         
  -5   4   7         26.39         19.89         0.62 o                         
  -4   4   7        143.71        137.09         1.23 o                         
  -3   4   7        158.79        176.85         1.32 o                         
  -2   4   7          6.58          7.44         0.36 o                         
  -1   4   7          5.05          2.90         0.28 o                         
   0   4   7         63.07         65.03         0.65 o                         
   1   4   7          0.85          3.07         0.29 o                         
   2   4   7         90.72         78.94         0.85 o                         
   3   4   7         23.44         26.87         0.65 o                         
   4   4   7         48.42         44.59         0.87 o                         
   5   4   7         18.80         16.83         0.65 o                         
   6   4   7         82.46         80.36         1.24 o                         
   7   4   7          9.54          8.79         0.77 o                         
   8   4   7         33.18         33.21         1.15 o                         
   9   4   7         19.46         20.64         1.05 o                         
 -10   5   7         35.98         39.42         1.55 o                         
  -9   5   7          5.60          6.61         0.91 o                         
  -8   5   7          7.10          8.58         0.78 o                         
  -7   5   7         56.43         57.25         1.24 o                         
  -6   5   7          0.08          0.74         0.48 o                         
  -5   5   7        138.98        115.49         1.19 o                         
  -4   5   7        144.16        139.64         1.24 o                         
  -3   5   7          8.39          9.17         0.39 o                         
  -2   5   7        120.65        131.79         1.00 o                         
  -1   5   7          7.23          5.19         0.31 o                         
   0   5   7        231.31        223.15         1.44 o                         
   1   5   7         49.68         50.49         0.63 o                         
   2   5   7         21.96         26.60         0.63 o                         
   3   5   7         47.56         42.79         0.75 o                         
   4   5   7         18.93         24.24         0.70 o                         
   5   5   7         32.53         34.16         0.88 o                         
   6   5   7         39.84         35.95         1.12 o                         
   7   5   7        176.88        179.40         2.24 o                         
   8   5   7         96.36         91.64         1.83 o                         
   9   5   7          4.71          3.35         1.06 o                         
 -10   6   7         16.69         17.31         1.24 o                         
  -9   6   7         34.23         36.53         1.43 o                         
  -8   6   7         10.29         12.79         1.03 o                         
  -7   6   7        102.01        107.21         1.62 o                         
  -6   6   7          3.55          4.88         0.59 o                         
  -5   6   7        228.45        215.14         1.92 o                         
  -4   6   7          4.48          1.22         0.45 o                         
  -3   6   7          3.02          2.43         0.39 o                         
  -2   6   7         16.61         15.77         0.49 o                         
  -1   6   7       1397.56       1312.12         6.60 o                         
   0   6   7        173.24        171.12         1.26 o                         
   1   6   7         36.00         34.30         0.64 o                         
   2   6   7        132.61        107.18         1.26 o                         
   3   6   7         11.66         16.94         0.61 o                         
   4   6   7         37.00         34.73         1.05 o                         
   5   6   7          5.59          3.79         0.59 o                         
   6   6   7        202.88        204.42         3.17 o                         
   7   6   7          0.99          2.32         0.88 o                         
   8   6   7          0.61         -0.29         0.90 o                         
   9   6   7         68.34         71.87         2.66 o                         
 -10   7   7          0.71          0.37         0.95 o                         
  -9   7   7          8.20          8.65         0.98 o                         
  -8   7   7         14.97         14.91         0.98 o                         
  -7   7   7         63.11         65.87         1.54 o                         
  -6   7   7          1.03          0.87         0.60 o                         
  -5   7   7          8.24          9.53         0.65 o                         
  -4   7   7         94.31         83.12         1.30 o                         
  -3   7   7        204.35        175.00         1.72 o                         
  -2   7   7         12.75         14.13         0.50 o                         
  -1   7   7          0.01         -0.33         0.33 o                         
   0   7   7        915.31        880.87         5.45 o                         
   1   7   7         87.47         83.60         1.11 o                         
   2   7   7         20.40         16.43         0.77 o                         
   3   7   7          5.64         11.67         0.74 o                         
   4   7   7        285.77        272.82         2.97 o                         
   5   7   7         47.15         48.00         1.49 o                         
   6   7   7        117.87        118.70         2.46 o                         
   7   7   7         15.19         20.67         1.44 o                         
   8   7   7         49.57         46.77         2.07 o                         
  -9   8   7          2.16          1.67         0.89 o                         
  -8   8   7          4.08          4.07         0.87 o                         
  -7   8   7         26.49         25.73         1.43 o                         
  -6   8   7         17.96         19.48         1.00 o                         
  -5   8   7          0.10         -0.58         0.58 o                         
  -4   8   7          0.32          0.63         0.53 o                         
  -3   8   7         80.99         75.22         1.23 o                         
  -2   8   7          7.57          6.15         0.48 o                         
  -1   8   7          4.51          4.88         0.50 o                         
   0   8   7          0.01          1.44         0.44 o                         
   1   8   7          4.68          3.28         0.54 o                         
   2   8   7         14.91         14.79         0.75 o                         
   3   8   7         65.93         61.81         1.48 o                         
   4   8   7         30.89         37.08         1.26 o                         
   5   8   7          7.43          8.28         1.00 o                         
   6   8   7         10.37          8.28         1.30 o                         
   7   8   7         47.56         48.86         2.15 o                         
   8   8   7         16.16         16.31         2.55 o                         
  -9   9   7         19.93         19.39         1.28 o                         
  -8   9   7         30.75         30.47         1.72 o                         
  -7   9   7          0.09          0.22         0.76 o                         
  -6   9   7         40.24         37.10         1.25 o                         
  -5   9   7          5.93          8.31         0.78 o                         
  -4   9   7         36.78         35.99         1.05 o                         
  -3   9   7          9.90         13.52         0.78 o                         
  -2   9   7        170.63        180.24         2.18 o                         
  -1   9   7         11.61         12.59         0.68 o                         
   0   9   7          3.91          4.72         0.79 o                         
   1   9   7          5.58          6.54         0.78 o                         
   2   9   7         94.59         87.85         1.84 o                         
   3   9   7          5.57          4.02         1.02 o                         
   4   9   7        109.35        111.68         2.33 o                         
   5   9   7          2.86          2.58         1.06 o                         
   6   9   7         84.20         84.47         2.41 o                         
   7   9   7          8.90          8.28         1.69 o                         
  -8  10   7          1.52          0.60         0.98 o                         
  -7  10   7         63.36         64.41         1.93 o                         
  -6  10   7         50.76         54.74         1.56 o                         
  -5  10   7          9.75          9.96         1.09 o                         
  -4  10   7          0.38          0.92         0.83 o                         
  -3  10   7         29.00         30.67         1.12 o                         
  -2  10   7         50.26         51.67         1.53 o                         
  -1  10   7         33.59         33.93         1.12 o                         
   0  10   7          4.63          5.68         0.79 o                         
   1  10   7          0.21          0.00         0.78 o                         
   2  10   7         11.36         13.13         1.18 o                         
   3  10   7         42.34         45.14         2.11 o                         
   4  10   7         53.13         52.65         2.26 o                         
   5  10   7        112.79        122.64         3.58 o                         
   6  10   7         13.42         13.04         2.95 o                         
   7  10   7          0.84          0.63         1.88 o                         
  -7  11   7         11.88         12.40         1.44 o                         
  -6  11   7        144.38        144.64         3.28 o                         
  -5  11   7        199.95        205.25         5.51 o                         
  -4  11   7         11.36         12.54         1.32 o                         
  -3  11   7          2.49          2.60         0.94 o                         
  -2  11   7        160.65        157.25         2.50 o                         
  -1  11   7         44.29         39.39         1.57 o                         
   0  11   7         17.81         14.93         1.37 o                         
   1  11   7        135.12        142.94         2.84 o                         
   2  11   7         52.77         53.24         1.89 o                         
   3  11   7          1.50          0.74         1.33 o                         
   4  11   7        136.17        142.80         3.42 o                         
   5  11   7          0.02         -1.34         1.44 o                         
   6  11   7          0.25          0.60         1.53 o                         
  -6  12   7          5.78          5.89         1.60 o                         
  -5  12   7         82.00         82.56         2.71 o                         
  -4  12   7         18.65         16.99         1.76 o                         
  -3  12   7         34.00         30.91         1.91 o                         
  -2  12   7          0.17         -0.97         0.97 o                         
  -1  12   7          0.98          2.27         1.07 o                         
   0  12   7         64.29         68.50         2.20 o                         
   1  12   7          7.96          7.74         1.16 o                         
   2  12   7         90.37         97.39         2.76 o                         
   3  12   7          0.15         -1.11         1.11 o                         
   4  12   7          4.58          3.83         1.29 o                         
   5  12   7         17.87         20.12         2.08 o                         
  -5  13   7          0.37         -1.56         1.56 o                         
  -4  13   7          4.32          7.50         1.80 o                         
  -3  13   7          0.67         -1.17         1.17 o                         
  -2  13   7          9.24          7.23         1.37 o                         
  -1  13   7         74.41         77.62         2.38 o                         
   0  13   7          8.93          7.23         1.59 o                         
   1  13   7          1.22         -0.37         1.23 o                         
   2  13   7          3.52          1.78         1.14 o                         
   3  13   7          3.07          2.13         1.40 o                         
  -3  14   7        108.78        112.82         3.54 o                         
  -2  14   7         18.48         20.59         2.25 o                         
  -1  14   7         26.64         29.28         2.00 o                         
   0  14   7         65.30         72.86         2.97 o                         
   1  14   7          0.98          1.59         1.35 o                         
  -2 -14   8          4.34          7.56         4.40 o                         
  -1 -14   8          0.35          0.40         0.78 o                         
   0 -14   8          0.15          0.43         0.92 o                         
   1 -14   8          6.67          6.27         1.22 o                         
   2 -14   8         46.20         46.55         2.74 o                         
  -4 -13   8          1.66          0.67         1.24 o                         
  -3 -13   8          2.38          2.33         1.01 o                         
  -2 -13   8          1.62          1.98         0.80 o                         
  -1 -13   8          0.52          0.30         0.82 o                         
   0 -13   8          1.27          1.81         1.18 o                         
   1 -13   8          9.17          8.86         1.15 o                         
   2 -13   8          0.07         -0.87         0.99 o                         
   3 -13   8         19.08         17.82         1.99 o                         
   4 -13   8          2.08          0.17         1.24 o                         
  -6 -12   8          1.48          1.80         1.16 o                         
  -5 -12   8          0.79          1.43         1.10 o                         
  -4 -12   8         20.00         19.67         1.68 o                         
  -3 -12   8          0.36          0.60         0.88 o                         
  -2 -12   8         19.29         17.81         2.23 o                         
  -1 -12   8          6.03          5.76         0.98 o                         
   0 -12   8         16.74         17.76         1.22 o                         
   1 -12   8         32.62         36.57         1.72 o                         
   2 -12   8          1.10         -0.81         0.81 o                         
   3 -12   8         31.35         30.19         1.43 o                         
   4 -12   8          4.65          3.60         1.13 o                         
   5 -12   8          3.65          4.11         1.47 o                         
  -7 -11   8          4.64          4.43         1.25 o                         
  -6 -11   8         10.01         10.28         1.40 o                         
  -5 -11   8         14.89         13.33         1.30 o                         
  -4 -11   8         15.83         14.83         1.18 o                         
  -3 -11   8         73.41         76.79         1.90 o                         
  -2 -11   8         30.03         27.30         1.07 o                         
  -1 -11   8          0.26          0.27         0.68 o                         
   0 -11   8          5.32          5.95         1.00 o                         
   1 -11   8          0.05         -0.75         0.75 o                         
   2 -11   8          1.89          3.13         0.78 o                         
   3 -11   8          7.23         12.46         2.71 o                         
   4 -11   8          7.93          9.25         1.86 o                         
   5 -11   8          2.63          1.52         1.28 o                         
   6 -11   8          0.61         -0.78         1.33 o                         
  -8 -10   8         16.18         16.28         1.84 o                         
  -7 -10   8         25.56         28.58         1.63 o                         
  -6 -10   8         26.75         29.54         1.56 o                         
  -5 -10   8         28.05         25.30         1.56 o                         
  -4 -10   8         15.23         17.97         1.25 o                         
  -3 -10   8         40.62         39.66         1.46 o                         
  -2 -10   8         70.56         66.03         1.53 o                         
  -1 -10   8        128.60        130.16         2.12 o                         
   0 -10   8         14.51         14.64         0.92 o                         
   1 -10   8          1.30          1.21         0.65 o                         
   2 -10   8          3.39          2.92         0.74 o                         
   3 -10   8         21.00         18.33         1.10 o                         
   4 -10   8          1.03          1.38         1.00 o                         
   5 -10   8         49.77         49.17         1.77 o                         
   6 -10   8         63.35         62.73         3.70 o                         
   7 -10   8          3.28          2.54         1.28 o                         
  -8  -9   8         12.29         16.58         1.62 o                         
  -7  -9   8          0.69         -1.03         1.03 o                         
  -6  -9   8          0.02         -0.78         0.83 o                         
  -5  -9   8          0.67         -0.52         0.78 o                         
  -4  -9   8          9.19         10.20         0.86 o                         
  -3  -9   8          0.01          1.15         0.68 o                         
  -2  -9   8         10.98          9.11         0.74 o                         
  -1  -9   8         67.94         64.44         1.27 o                         
   0  -9   8        118.88        116.11         2.49 o                         
   1  -9   8         48.28         42.18         1.47 o                         
   2  -9   8         10.89          9.94         0.78 o                         
   3  -9   8         88.19         90.10         1.57 o                         
   4  -9   8         10.12         10.41         0.94 o                         
   5  -9   8          0.48          0.54         0.79 o                         
   6  -9   8        171.38        175.07         3.11 o                         
   7  -9   8         32.66         32.30         1.70 o                         
   8  -9   8         38.72         38.95         2.29 o                         
  -9  -8   8          3.85          3.18         1.78 o                         
  -8  -8   8         14.32         13.85         1.76 o                         
  -7  -8   8         46.58         49.50         1.95 o                         
  -6  -8   8          4.95          3.57         0.95 o                         
  -5  -8   8          2.09          2.54         0.72 o                         
  -4  -8   8        114.15        121.33         1.96 o                         
  -3  -8   8          6.22          7.50         0.73 o                         
  -2  -8   8          8.09          9.20         0.70 o                         
  -1  -8   8         28.03         26.78         0.87 o                         
   0  -8   8         27.96         29.03         0.96 o                         
   1  -8   8          1.51          2.25         0.59 o                         
   2  -8   8          4.51          3.82         0.60 o                         
   3  -8   8         44.66         40.13         1.13 o                         
   4  -8   8          3.85          2.49         0.69 o                         
   5  -8   8         29.59         30.35         1.20 o                         
   6  -8   8          0.83         -0.75         0.75 o                         
   7  -8   8        167.93        167.65         2.70 o                         
   8  -8   8          1.98          1.91         0.97 o                         
  -9  -7   8         15.28         16.20         2.13 o                         
  -8  -7   8         79.21         75.83         4.52 o                         
  -7  -7   8          0.78         -0.92         1.21 o                         
  -6  -7   8         13.59         14.90         1.01 o                         
  -5  -7   8          2.36          2.05         0.71 o                         
  -4  -7   8          7.41          7.74         0.68 o                         
  -3  -7   8        102.80        110.74         1.69 o                         
  -2  -7   8         50.35         54.39         1.45 o                         
  -1  -7   8          5.94          8.51         0.63 o                         
   0  -7   8         86.80         81.44         1.36 o                         
   1  -7   8         20.00         19.94         0.99 o                         
   2  -7   8         60.23         64.39         1.13 o                         
   3  -7   8         65.81         57.87         1.10 o                         
   4  -7   8          4.98          7.64         0.62 o                         
   5  -7   8          1.12          1.86         0.62 o                         
   6  -7   8          6.47          6.61         0.70 o                         
   7  -7   8          1.81          0.72         0.73 o                         
   8  -7   8          7.66          7.55         0.96 o                         
 -10  -6   8          0.01          1.59         1.36 o                         
  -9  -6   8          2.35          2.19         1.33 o                         
  -8  -6   8         15.56         15.91         2.48 o                         
  -7  -6   8         61.14         66.78         2.23 o                         
  -6  -6   8         15.76         16.29         0.92 o                         
  -5  -6   8          2.57          2.22         0.61 o                         
  -4  -6   8        206.87        219.49         2.40 o                         
  -3  -6   8         57.29         51.34         1.09 o                         
  -2  -6   8          0.05         -0.40         0.40 o                         
  -1  -6   8        284.59        285.66         2.27 o                         
   0  -6   8         38.35         38.94         0.82 o                         
   1  -6   8         66.82         61.95         0.93 o                         
   2  -6   8          8.40          9.01         0.49 o                         
   3  -6   8         29.01         31.34         0.78 o                         
   4  -6   8         81.36         71.51         1.05 o                         
   5  -6   8          3.79          2.95         0.59 o                         
   6  -6   8         69.97         71.88         1.41 o                         
   7  -6   8          1.37          0.39         0.74 o                         
   8  -6   8          7.03          4.35         0.87 o                         
   9  -6   8         14.42         16.49         1.26 o                         
 -10  -5   8          0.07          0.27         1.39 o                         
  -9  -5   8          5.18          7.37         1.22 o                         
  -8  -5   8         59.11         60.57         2.01 o                         
  -7  -5   8         14.74         16.26         1.36 o                         
  -6  -5   8         51.10         51.38         1.23 o                         
  -5  -5   8         43.18         46.76         1.01 o                         
  -4  -5   8          9.31          6.05         0.45 o                         
  -3  -5   8          5.92          5.38         0.48 o                         
  -2  -5   8         20.06         21.95         0.58 o                         
  -1  -5   8          0.14          0.69         0.33 o                         
   0  -5   8         10.66         10.65         0.44 o                         
   1  -5   8        542.03        584.11         3.76 o                         
   2  -5   8         72.06         70.52         1.16 o                         
   3  -5   8        150.28        149.08         1.32 o                         
   4  -5   8        105.98        107.10         1.23 o                         
   5  -5   8         12.31         12.63         0.66 o                         
   6  -5   8          2.86          2.47         0.61 o                         
   7  -5   8          4.52          4.12         0.79 o                         
   8  -5   8         21.05         21.80         1.21 o                         
   9  -5   8          9.05          6.47         1.17 o                         
 -10  -4   8          5.10          6.78         1.75 o                         
  -9  -4   8         81.15         84.29         2.15 o                         
  -8  -4   8          2.75          3.64         0.76 o                         
  -7  -4   8         10.21          6.32         0.82 o                         
  -6  -4   8         71.38         70.76         1.40 o                         
  -5  -4   8          0.35          0.14         0.42 o                         
  -4  -4   8          9.03          5.66         0.41 o                         
  -3  -4   8         60.89         58.16         0.78 o                         
  -2  -4   8          1.14          1.40         0.27 o                         
  -1  -4   8          2.32          2.14         0.28 o                         
   0  -4   8          0.23          0.75         0.26 o                         
   1  -4   8          2.27          3.46         0.29 o                         
   2  -4   8        546.18        552.17         2.98 o                         
   3  -4   8        117.94        118.67         1.22 o                         
   4  -4   8        139.46        128.22         1.36 o                         
   5  -4   8          0.31         -0.05         0.45 o                         
   6  -4   8         21.82         25.03         0.86 o                         
   7  -4   8         29.94         30.33         1.12 o                         
   8  -4   8         57.05         58.73         1.65 o                         
   9  -4   8          3.86          5.56         1.11 o                         
 -10  -3   8          0.48         -0.96         0.96 o                         
  -9  -3   8         29.46         28.48         1.17 o                         
  -8  -3   8         34.23         32.12         0.91 o                         
  -7  -3   8          1.50          1.63         0.52 o                         
  -6  -3   8         15.80         13.33         0.58 o                         
  -5  -3   8          0.25          0.92         0.38 o                         
  -4  -3   8          0.00         -0.22         0.30 o                         
  -3  -3   8        207.64        222.78         1.40 o                         
  -2  -3   8          0.55          0.41         0.23 o                         
  -1  -3   8         47.16         54.49         0.63 o                         
   0  -3   8          3.17          1.87         0.25 o                         
   1  -3   8          6.61          4.51         0.30 o                         
   2  -3   8         18.83         24.15         0.50 o                         
   3  -3   8          1.33         -0.06         0.34 o                         
   4  -3   8          6.50          7.65         0.49 o                         
   5  -3   8          5.52          4.07         0.50 o                         
   6  -3   8         64.25         72.50         1.28 o                         
   7  -3   8          0.02          0.15         0.65 o                         
   8  -3   8          4.19          3.80         0.91 o                         
   9  -3   8        170.79        172.07         3.64 o                         
 -11  -2   8         10.26         11.99         1.18 o                         
 -10  -2   8         12.94         13.02         0.90 o                         
  -9  -2   8          3.73          5.32         0.77 o                         
  -8  -2   8         37.77         39.86         1.11 o                         
  -7  -2   8         11.42         11.70         0.67 o                         
  -6  -2   8          7.98          9.07         0.56 o                         
  -5  -2   8        162.07        166.51         1.51 o                         
  -4  -2   8        267.15        269.30         1.73 o                         
  -3  -2   8         22.49         21.98         0.47 o                         
  -2  -2   8         27.65         31.19         0.51 o                         
  -1  -2   8          6.27          3.89         0.27 o                         
   0  -2   8        167.83        186.55         1.14 o                         
   1  -2   8         14.78         20.23         0.41 o                         
   2  -2   8        167.75        179.18         1.33 o                         
   3  -2   8         11.23         12.63         0.58 o                         
   4  -2   8        285.24        273.63         2.03 o                         
   5  -2   8         39.84         37.06         0.88 o                         
   6  -2   8        112.71        108.54         1.46 o                         
   7  -2   8          1.89          2.48         0.64 o                         
   8  -2   8         55.33         54.47         1.61 o                         
   9  -2   8         15.19         16.09         1.17 o                         
  10  -2   8          0.01         -0.07         0.96 o                         
 -11  -1   8          0.03         -0.79         0.79 o                         
 -10  -1   8          2.05          1.71         0.79 o                         
  -9  -1   8          0.01         -0.03         0.70 o                         
  -8  -1   8         67.06         66.45         1.67 o                         
  -7  -1   8         27.91         26.68         0.82 o                         
  -6  -1   8         20.96         21.68         0.70 o                         
  -5  -1   8         94.67         91.71         1.07 o                         
  -4  -1   8         12.59         15.17         0.47 o                         
  -3  -1   8         11.85         11.64         0.40 o                         
  -2  -1   8         65.37         55.36         0.69 o                         
  -1  -1   8        381.45        388.18         2.23 o                         
   0  -1   8        269.42        289.26         1.74 o                         
   1  -1   8         47.81         42.62         0.60 o                         
   2  -1   8          9.83          8.63         0.39 o                         
   3  -1   8        113.15        106.84         1.06 o                         
   4  -1   8        185.69        181.83         1.56 o                         
   5  -1   8         43.76         39.28         0.88 o                         
   6  -1   8         77.70         79.07         1.30 o                         
   7  -1   8          5.59          7.36         0.83 o                         
   8  -1   8          8.48          9.52         0.93 o                         
   9  -1   8         14.13          9.86         1.02 o                         
  10  -1   8          6.12          6.03         1.13 o                         
 -11   0   8         58.17         61.82         1.98 o                         
 -10   0   8          2.61          0.88         0.88 o                         
  -9   0   8         89.87         88.51         2.18 o                         
  -8   0   8         10.57          9.36         0.72 o                         
  -7   0   8          0.13         -0.49         0.49 o                         
  -6   0   8        405.39        394.38         2.74 o                         
  -5   0   8         13.70         11.34         0.56 o                         
  -4   0   8          6.59          4.61         0.39 o                         
  -3   0   8         54.16         53.08         0.71 o                         
  -2   0   8        198.01        228.58         1.47 o                         
  -1   0   8         17.04         15.48         0.41 o                         
   0   0   8        153.98        152.09         1.08 o                         
   1   0   8         15.39         12.11         0.41 o                         
   2   0   8         13.11         14.53         0.44 o                         
   3   0   8        233.72        245.90         1.72 o                         
   4   0   8        355.79        350.81         2.40 o                         
   5   0   8         18.12         15.78         0.65 o                         
   6   0   8         57.14         59.41         1.19 o                         
   7   0   8         41.51         42.41         1.15 o                         
   8   0   8        131.67        141.36         2.14 o                         
   9   0   8         66.00         65.42         1.86 o                         
  10   0   8          0.65          1.30         0.99 o                         
 -11   1   8         15.20         18.70         1.29 o                         
 -10   1   8          0.68          0.04         0.91 o                         
  -9   1   8         11.90         11.42         0.91 o                         
  -8   1   8          9.96         10.18         0.75 o                         
  -7   1   8          8.42          6.61         0.63 o                         
  -6   1   8          4.29          5.86         0.53 o                         
  -5   1   8        111.61        117.87         1.20 o                         
  -4   1   8        122.71        115.68         1.02 o                         
  -3   1   8          5.23          8.85         0.38 o                         
  -2   1   8        210.70        212.52         1.39 o                         
  -1   1   8          2.97          0.73         0.27 o                         
   0   1   8         24.22         29.82         0.51 o                         
   1   1   8         68.09         71.32         0.79 o                         
   2   1   8         89.05         99.96         0.96 o                         
   3   1   8          0.00          0.05         0.34 o                         
   4   1   8         10.46          9.55         0.49 o                         
   5   1   8         59.84         51.45         0.98 o                         
   6   1   8         95.63         86.34         1.35 o                         
   7   1   8        134.28        134.31         2.01 o                         
   8   1   8          7.17          7.68         0.91 o                         
   9   1   8          4.10          5.85         1.01 o                         
  10   1   8          0.29         -0.94         0.94 o                         
 -11   2   8          0.33          1.37         0.98 o                         
 -10   2   8        144.61        156.08         2.50 o                         
  -9   2   8          0.41         -0.73         0.73 o                         
  -8   2   8         21.24         19.17         0.86 o                         
  -7   2   8        226.02        218.56         2.01 o                         
  -6   2   8         29.65         28.48         0.78 o                         
  -5   2   8         63.01         62.91         1.02 o                         
  -4   2   8        195.22        188.83         1.37 o                         
  -3   2   8        161.83        179.02         1.24 o                         
  -2   2   8        316.05        345.12         1.98 o                         
  -1   2   8        310.13        344.31         1.92 o                         
   0   2   8        215.42        212.31         1.32 o                         
   1   2   8         33.97         42.31         0.68 o                         
   2   2   8        115.90        108.11         1.01 o                         
   3   2   8         54.68         56.44         1.04 o                         
   4   2   8        143.03        133.81         1.34 o                         
   5   2   8         23.30         19.90         0.69 o                         
   6   2   8        155.14        166.48         1.93 o                         
   7   2   8          0.89          1.03         0.69 o                         
   8   2   8          0.37         -0.12         0.78 o                         
   9   2   8         11.08         11.62         1.23 o                         
 -11   3   8          9.58          7.78         1.18 o                         
 -10   3   8          8.05          6.11         0.89 o                         
  -9   3   8          0.00         -0.79         0.79 o                         
  -8   3   8         12.13         11.08         0.80 o                         
  -7   3   8         69.50         69.44         1.23 o                         
  -6   3   8         65.02         59.64         1.04 o                         
  -5   3   8          4.99          7.03         0.51 o                         
  -4   3   8         40.75         56.95         0.91 o                         
  -3   3   8         21.12         24.32         0.54 o                         
  -2   3   8          6.48          8.96         0.37 o                         
  -1   3   8        124.80        134.99         1.08 o                         
   0   3   8         13.59         21.13         0.55 o                         
   1   3   8          1.87          2.42         0.33 o                         
   2   3   8          1.65          1.28         0.34 o                         
   3   3   8        256.63        254.58         2.13 o                         
   4   3   8        169.69        154.37         1.46 o                         
   5   3   8          2.48          1.31         0.50 o                         
   6   3   8         34.17         29.14         0.89 o                         
   7   3   8          0.00         -0.33         0.62 o                         
   8   3   8          1.51         -0.51         0.71 o                         
   9   3   8          1.33          2.68         0.82 o                         
 -10   4   8          1.54          2.63         0.87 o                         
  -9   4   8         21.73         21.13         1.09 o                         
  -8   4   8         24.28         24.79         1.00 o                         
  -7   4   8         62.80         62.94         1.58 o                         
  -6   4   8         86.20         81.55         1.22 o                         
  -5   4   8         23.98         22.79         0.65 o                         
  -4   4   8        114.93        123.16         1.19 o                         
  -3   4   8        389.12        372.02         2.30 o                         
  -2   4   8         46.31         52.95         0.72 o                         
  -1   4   8        167.80        160.55         1.16 o                         
   0   4   8         53.58         61.94         0.69 o                         
   1   4   8        122.62        126.75         1.08 o                         
   2   4   8        210.26        201.31         1.47 o                         
   3   4   8        147.28        120.78         1.34 o                         
   4   4   8         11.09          9.93         0.60 o                         
   5   4   8         40.53         36.93         0.88 o                         
   6   4   8         43.96         42.06         1.02 o                         
   7   4   8         22.19         23.66         1.03 o                         
   8   4   8         27.35         28.28         1.14 o                         
   9   4   8          2.59          3.50         0.81 o                         
 -10   5   8         78.12         83.46         2.10 o                         
  -9   5   8         40.83         43.01         1.48 o                         
  -8   5   8          2.28          1.99         0.73 o                         
  -7   5   8        238.46        239.58         2.36 o                         
  -6   5   8          5.61          6.01         0.57 o                         
  -5   5   8         53.03         49.23         0.90 o                         
  -4   5   8         78.56         67.09         0.93 o                         
  -3   5   8         16.70         21.00         0.55 o                         
  -2   5   8        269.65        265.51         1.73 o                         
  -1   5   8         40.02         44.45         0.66 o                         
   0   5   8        176.17        197.82         1.43 o                         
   1   5   8         43.89         42.06         0.69 o                         
   2   5   8        174.45        178.21         1.58 o                         
   3   5   8         32.04         28.01         0.72 o                         
   4   5   8        193.38        180.37         1.81 o                         
   5   5   8          3.85          3.59         0.58 o                         
   6   5   8         43.16         40.80         1.05 o                         
   7   5   8          0.58          0.64         0.63 o                         
   8   5   8          8.24         10.24         0.83 o                         
   9   5   8          7.36         10.67         1.26 o                         
 -10   6   8         52.14         53.71         1.77 o                         
  -9   6   8          8.61         11.03         1.05 o                         
  -8   6   8         22.85         25.04         1.14 o                         
  -7   6   8          9.55         10.23         0.80 o                         
  -6   6   8         21.89         22.15         0.85 o                         
  -5   6   8        211.48        196.24         1.87 o                         
  -4   6   8         30.80         37.74         0.83 o                         
  -3   6   8        118.15        110.60         1.52 o                         
  -2   6   8          7.62          6.87         0.44 o                         
  -1   6   8        308.40        291.59         1.99 o                         
   0   6   8        173.86        158.85         1.36 o                         
   1   6   8         73.03         68.84         0.95 o                         
   2   6   8         49.42         54.10         0.99 o                         
   3   6   8        118.57        112.15         1.54 o                         
   4   6   8          6.14          4.71         0.65 o                         
   5   6   8         38.12         43.33         1.13 o                         
   6   6   8         18.63         21.03         0.95 o                         
   7   6   8          5.00          5.38         1.00 o                         
   8   6   8          2.15          2.73         1.01 o                         
  -9   7   8          6.33          6.06         1.02 o                         
  -8   7   8          8.54          9.33         1.11 o                         
  -7   7   8          0.54          0.05         0.71 o                         
  -6   7   8         25.86         26.83         1.29 o                         
  -5   7   8         71.41         70.21         1.30 o                         
  -4   7   8         13.38         15.27         0.74 o                         
  -3   7   8        160.17        165.95         1.70 o                         
  -2   7   8         40.36         41.18         0.88 o                         
  -1   7   8          4.29          2.98         0.47 o                         
   0   7   8        320.04        307.63         2.36 o                         
   1   7   8         24.92         21.05         0.66 o                         
   2   7   8        114.74        112.22         1.43 o                         
   3   7   8         19.14         15.99         0.76 o                         
   4   7   8          0.78          1.33         0.61 o                         
   5   7   8         16.72         16.89         1.17 o                         
   6   7   8         37.55         39.40         1.60 o                         
   7   7   8         29.36         29.85         1.75 o                         
   8   7   8         42.77         42.38         2.06 o                         
  -9   8   8         46.13         45.25         1.62 o                         
  -8   8   8          1.05         -0.41         0.78 o                         
  -7   8   8         38.51         40.30         1.45 o                         
  -6   8   8          5.63          5.97         0.83 o                         
  -5   8   8          0.11          0.04         0.62 o                         
  -4   8   8          1.86          1.47         0.68 o                         
  -3   8   8          4.53          4.62         0.54 o                         
  -2   8   8          4.37          4.22         0.62 o                         
  -1   8   8          2.37          1.82         0.49 o                         
   0   8   8         25.99         28.91         0.89 o                         
   1   8   8         65.52         61.71         1.15 o                         
   2   8   8          6.50          7.84         0.81 o                         
   3   8   8         67.84         61.80         2.68 o                         
   4   8   8         26.04         29.02         1.95 o                         
   5   8   8         15.81         15.71         1.17 o                         
   6   8   8         20.70         21.40         2.08 o                         
   7   8   8          1.11          2.87         1.87 o                         
  -8   9   8          0.20         -0.82         0.82 o                         
  -7   9   8         79.69         85.34         2.04 o                         
  -6   9   8         24.26         26.23         1.30 o                         
  -5   9   8          7.20          5.66         0.72 o                         
  -4   9   8          0.07         -0.37         0.58 o                         
  -3   9   8         10.65         12.58         0.70 o                         
  -2   9   8        106.94        104.94         1.72 o                         
  -1   9   8          0.97          1.94         0.60 o                         
   0   9   8          0.00         -0.34         0.57 o                         
   1   9   8         29.12         29.92         1.38 o                         
   2   9   8          0.05          0.42         0.84 o                         
   3   9   8          4.52          2.80         1.05 o                         
   4   9   8          5.65          8.15         1.25 o                         
   5   9   8          1.60         -1.05         1.18 o                         
   6   9   8         25.34         28.85         1.73 o                         
   7   9   8         12.55         11.58         2.02 o                         
  -8  10   8         33.31         33.44         2.08 o                         
  -7  10   8        146.86        141.45         2.66 o                         
  -6  10   8         67.40         70.94         2.12 o                         
  -5  10   8         46.70         43.94         1.65 o                         
  -4  10   8          0.09          0.32         0.83 o                         
  -3  10   8         15.32         16.91         1.05 o                         
  -2  10   8         29.02         27.20         1.23 o                         
  -1  10   8          0.01         -0.41         1.06 o                         
   0  10   8        220.63        226.18         3.60 o                         
   1  10   8          2.45          2.40         1.00 o                         
   2  10   8         10.29          9.36         1.60 o                         
   3  10   8         15.37         12.90         1.65 o                         
   4  10   8         14.03         10.07         1.71 o                         
   5  10   8          0.01         -1.53         1.53 o                         
   6  10   8         12.70         10.35         1.79 o                         
  -7  11   8          0.00          1.02         1.22 o                         
  -6  11   8        346.31        354.45         5.40 o                         
  -5  11   8         68.97         64.59         3.61 o                         
  -4  11   8         20.34         21.88         1.91 o                         
  -3  11   8         57.23         56.98         1.95 o                         
  -2  11   8        110.95        111.49         2.26 o                         
  -1  11   8         20.85         21.31         1.45 o                         
   0  11   8         20.96         23.62         1.76 o                         
   1  11   8        183.21        194.05         3.83 o                         
   2  11   8          2.26          3.01         1.17 o                         
   3  11   8          0.00         -1.22         1.22 o                         
   4  11   8         60.56         69.05         3.76 o                         
   5  11   8         25.44         30.58         2.36 o                         
  -6  12   8         28.53         30.45         4.14 o                         
  -5  12   8         16.51         15.55         1.95 o                         
  -4  12   8          8.68          8.53         1.62 o                         
  -3  12   8          0.15          0.30         1.18 o                         
  -2  12   8          0.01         -1.16         1.16 o                         
  -1  12   8         24.14         24.60         1.71 o                         
   0  12   8          1.67          3.42         1.17 o                         
   1  12   8        128.77        133.98         3.24 o                         
   2  12   8         75.75         88.40         4.13 o                         
   3  12   8         10.80         11.32         1.54 o                         
   4  12   8         11.76         12.13         1.81 o                         
  -4  13   8         24.71         26.01         2.78 o                         
  -3  13   8          0.10          0.98         1.27 o                         
  -2  13   8          0.17          1.64         1.38 o                         
  -1  13   8          8.39         10.12         1.49 o                         
   0  13   8          8.73         10.39         1.44 o                         
   1  13   8          8.02          5.61         1.85 o                         
   2  13   8          2.90          2.38         1.28 o                         
   3  13   8          9.98         10.99         3.12 o                         
  -2  14   8         63.39         74.10         3.07 o                         
  -1  14   8          5.42          8.15         1.74 o                         
   0  14   8          1.13          1.38         1.40 o                         
  -1 -14   9         19.21         19.10         1.95 o                         
   0 -14   9         15.97         17.21         1.40 o                         
   1 -14   9          3.26          3.94         1.10 o                         
  -4 -13   9          3.39          2.28         1.04 o                         
  -3 -13   9          6.69          6.86         1.73 o                         
  -2 -13   9         25.62         25.10         2.41 o                         
  -1 -13   9          0.12          0.31         0.91 o                         
   0 -13   9          5.39          5.63         0.93 o                         
   1 -13   9          0.27          1.74         1.00 o                         
   2 -13   9         22.89         25.47         1.48 o                         
   3 -13   9          5.38          6.42         1.46 o                         
  -5 -12   9          0.26         -0.09         0.99 o                         
  -4 -12   9         32.63         32.30         2.02 o                         
  -3 -12   9          1.92          1.81         1.28 o                         
  -2 -12   9         22.47         18.67         1.15 o                         
  -1 -12   9          7.40          6.37         0.87 o                         
   0 -12   9         11.38         10.53         1.00 o                         
   1 -12   9         10.21         12.23         1.34 o                         
   2 -12   9         22.94         22.48         1.28 o                         
   3 -12   9          0.74          1.06         0.97 o                         
   4 -12   9         17.44         14.25         1.49 o                         
   5 -12   9          0.23          1.76         1.39 o                         
  -6 -11   9        100.28        102.47         2.83 o                         
  -5 -11   9         41.14         39.58         1.87 o                         
  -4 -11   9         38.99         34.25         1.65 o                         
  -3 -11   9          1.29          1.71         0.82 o                         
  -2 -11   9          4.24          4.44         0.88 o                         
  -1 -11   9          2.73          3.29         0.86 o                         
   0 -11   9          4.48          2.82         1.13 o                         
   1 -11   9          0.65          0.53         0.91 o                         
   2 -11   9          0.02         -0.22         0.77 o                         
   3 -11   9         10.92         10.85         1.15 o                         
   4 -11   9          3.68          4.74         1.21 o                         
   5 -11   9          6.37          7.95         1.50 o                         
   6 -11   9          0.75          0.08         1.39 o                         
  -7 -10   9          0.17          1.96         1.26 o                         
  -6 -10   9          5.00          3.66         1.22 o                         
  -5 -10   9          7.52          8.65         1.29 o                         
  -4 -10   9         21.49         20.32         1.43 o                         
  -3 -10   9        281.16        294.36         4.18 o                         
  -2 -10   9         55.03         56.65         1.55 o                         
  -1 -10   9         31.80         32.65         1.28 o                         
   0 -10   9        164.54        163.16         2.37 o                         
   1 -10   9         67.74         70.18         1.91 o                         
   2 -10   9         40.74         43.52         1.41 o                         
   3 -10   9          5.25          5.58         1.23 o                         
   4 -10   9          2.79          3.55         1.06 o                         
   5 -10   9          0.17         -1.00         1.00 o                         
   6 -10   9          0.06         -1.05         1.05 o                         
   7 -10   9         20.91         20.03         1.72 o                         
  -8  -9   9          1.20          1.91         1.48 o                         
  -7  -9   9          9.93         11.56         1.25 o                         
  -6  -9   9          0.21         -0.71         0.89 o                         
  -5  -9   9         21.80         23.42         1.13 o                         
  -4  -9   9          0.11         -0.59         0.72 o                         
  -3  -9   9          0.70          0.81         0.91 o                         
  -2  -9   9          0.02          0.39         0.63 o                         
  -1  -9   9         28.50         30.06         1.01 o                         
   0  -9   9          0.16          0.66         0.67 o                         
   1  -9   9          5.99          5.35         0.70 o                         
   2  -9   9          0.02          1.71         0.69 o                         
   3  -9   9          1.30          1.74         0.68 o                         
   4  -9   9         21.07         23.92         1.41 o                         
   5  -9   9         49.95         53.81         1.92 o                         
   6  -9   9         62.10         62.83         2.05 o                         
   7  -9   9         16.50         19.65         1.53 o                         
  -9  -8   9          3.26          2.17         1.68 o                         
  -8  -8   9         40.76         40.21         4.54 o                         
  -7  -8   9          0.20          0.93         1.08 o                         
  -6  -8   9          0.00         -0.24         0.83 o                         
  -5  -8   9          3.30          2.43         0.80 o                         
  -4  -8   9        170.38        178.85         2.28 o                         
  -3  -8   9         30.05         26.83         1.08 o                         
  -2  -8   9          6.67          9.46         0.70 o                         
  -1  -8   9         14.36         14.90         0.80 o                         
   0  -8   9         53.37         52.46         1.29 o                         
   1  -8   9         10.37         12.94         0.78 o                         
   2  -8   9         43.76         44.40         1.54 o                         
   3  -8   9         30.83         27.53         1.32 o                         
   4  -8   9         96.14         92.55         1.70 o                         
   5  -8   9          0.01          0.25         0.77 o                         
   6  -8   9          1.18          0.28         0.75 o                         
   7  -8   9         15.26         16.21         1.16 o                         
   8  -8   9          0.73         -0.30         0.97 o                         
  -9  -7   9          0.31         -0.29         1.72 o                         
  -8  -7   9         66.55         67.13         3.51 o                         
  -7  -7   9         17.50         18.96         1.45 o                         
  -6  -7   9          4.28          3.87         0.96 o                         
  -5  -7   9        131.22        130.20         2.10 o                         
  -4  -7   9          3.16          2.43         0.68 o                         
  -3  -7   9         21.36         25.08         0.91 o                         
  -2  -7   9          6.43          8.00         0.59 o                         
  -1  -7   9        176.28        173.63         1.97 o                         
   0  -7   9          0.08         -0.37         0.44 o                         
   1  -7   9          2.22          2.08         0.52 o                         
   2  -7   9        394.69        376.46         3.35 o                         
   3  -7   9        139.97        127.03         1.66 o                         
   4  -7   9         98.20         92.86         1.43 o                         
   5  -7   9          9.28         10.00         0.76 o                         
   6  -7   9         36.97         37.94         1.28 o                         
   7  -7   9         45.19         45.93         1.29 o                         
   8  -7   9         38.32         38.71         1.34 o                         
  -9  -6   9         82.64         84.48         2.75 o                         
  -8  -6   9          6.78          9.14         1.38 o                         
  -7  -6   9         83.86         86.60         2.11 o                         
  -6  -6   9          0.12          1.23         0.75 o                         
  -5  -6   9         40.29         36.77         1.52 o                         
  -4  -6   9         45.56         45.96         1.11 o                         
  -3  -6   9        183.95        180.19         2.10 o                         
  -2  -6   9         28.32         22.43         0.69 o                         
  -1  -6   9          3.70          4.69         0.47 o                         
   0  -6   9          0.00          0.96         0.45 o                         
   1  -6   9          4.92          3.44         0.44 o                         
   2  -6   9         95.44         93.32         1.10 o                         
   3  -6   9        127.65        123.36         1.55 o                         
   4  -6   9          1.48          0.48         0.46 o                         
   5  -6   9         34.89         33.00         0.93 o                         
   6  -6   9          5.62          6.73         0.77 o                         
   7  -6   9          0.34          0.93         0.77 o                         
   8  -6   9         12.55         11.75         1.03 o                         
 -10  -5   9          7.81          6.34         1.62 o                         
  -9  -5   9          0.72          1.33         1.11 o                         
  -8  -5   9         63.51         65.97         2.11 o                         
  -7  -5   9          0.88          0.74         1.13 o                         
  -6  -5   9         78.94         83.41         1.52 o                         
  -5  -5   9          0.00         -0.35         0.53 o                         
  -4  -5   9         26.75         27.17         0.74 o                         
  -3  -5   9         58.95         61.43         0.98 o                         
  -2  -5   9         24.31         21.44         0.58 o                         
  -1  -5   9        113.90        115.96         1.20 o                         
   0  -5   9        222.94        236.42         1.82 o                         
   1  -5   9        187.30        190.92         1.57 o                         
   2  -5   9        160.23        150.63         1.54 o                         
   3  -5   9         16.31         15.82         0.58 o                         
   4  -5   9          1.83          0.63         0.47 o                         
   5  -5   9          0.94          1.21         0.54 o                         
   6  -5   9          0.44          0.23         0.62 o                         
   7  -5   9         20.30         20.02         1.08 o                         
   8  -5   9         13.76         16.19         1.17 o                         
   9  -5   9          1.19          4.23         1.14 o                         
 -10  -4   9         33.81         40.39         2.11 o                         
  -9  -4   9          1.39          2.29         0.87 o                         
  -8  -4   9         17.14         18.40         1.10 o                         
  -7  -4   9        117.74        115.32         2.02 o                         
  -6  -4   9          3.32          1.20         0.54 o                         
  -5  -4   9         79.75         69.96         1.07 o                         
  -4  -4   9         10.67          7.84         0.57 o                         
  -3  -4   9         74.87         65.06         1.10 o                         
  -2  -4   9          4.35          3.83         0.36 o                         
  -1  -4   9         61.09         67.73         0.77 o                         
   0  -4   9         67.21         75.78         0.77 o                         
   1  -4   9         17.13         22.92         0.50 o                         
   2  -4   9        449.27        456.60         3.21 o                         
   3  -4   9          2.69          2.22         0.42 o                         
   4  -4   9          0.07         -0.11         0.45 o                         
   5  -4   9          4.78          8.10         0.62 o                         
   6  -4   9          0.86          1.44         0.60 o                         
   7  -4   9         18.41         20.82         1.04 o                         
   8  -4   9        151.24        157.59         2.42 o                         
   9  -4   9         42.79         42.85         1.77 o                         
 -10  -3   9          0.17         -0.26         1.04 o                         
  -9  -3   9         78.06         79.88         1.70 o                         
  -8  -3   9         15.40         13.33         0.77 o                         
  -7  -3   9          3.43          4.44         0.56 o                         
  -6  -3   9        105.80        108.30         1.48 o                         
  -5  -3   9        111.41        114.61         1.42 o                         
  -4  -3   9         22.22         20.04         0.51 o                         
  -3  -3   9        259.92        286.45         1.77 o                         
  -2  -3   9        271.45        286.96         1.67 o                         
  -1  -3   9         37.77         35.01         0.65 o                         
   0  -3   9          0.15         -0.26         0.26 o                         
   1  -3   9         16.00         16.99         0.43 o                         
   2  -3   9         72.54         64.71         0.84 o                         
   3  -3   9          1.73          3.15         0.41 o                         
   4  -3   9          0.62          0.12         0.41 o                         
   5  -3   9          5.02          3.14         0.55 o                         
   6  -3   9          3.44          6.60         0.73 o                         
   7  -3   9         13.55         14.17         0.92 o                         
   8  -3   9         30.41         31.97         1.34 o                         
   9  -3   9         36.91         38.99         1.70 o                         
 -10  -2   9          0.03         -0.59         0.74 o                         
  -9  -2   9        133.61        131.92         2.03 o                         
  -8  -2   9         26.67         26.08         1.25 o                         
  -7  -2   9          1.41          1.57         0.55 o                         
  -6  -2   9        178.96        170.15         1.73 o                         
  -5  -2   9          4.70          3.49         0.44 o                         
  -4  -2   9          8.39          7.60         0.45 o                         
  -3  -2   9        344.04        386.19         2.22 o                         
  -2  -2   9        104.51        127.96         1.01 o                         
  -1  -2   9          0.06         -0.19         0.26 o                         
   0  -2   9         73.99         80.38         0.73 o                         
   1  -2   9          0.37          0.39         0.28 o                         
   2  -2   9        432.09        440.66         2.64 o                         
   3  -2   9         52.00         43.19         0.81 o                         
   4  -2   9         41.70         36.20         0.80 o                         
   5  -2   9         29.81         24.03         0.80 o                         
   6  -2   9         13.21         13.89         0.77 o                         
   7  -2   9          7.68          7.78         0.78 o                         
   8  -2   9          0.41          0.14         0.82 o                         
   9  -2   9          9.82         11.29         1.09 o                         
 -10  -1   9          3.41          2.81         0.81 o                         
  -9  -1   9          4.26          3.76         0.77 o                         
  -8  -1   9          0.24          0.06         0.62 o                         
  -7  -1   9         12.60         12.67         0.69 o                         
  -6  -1   9          2.82          1.98         0.51 o                         
  -5  -1   9        102.16        107.13         1.13 o                         
  -4  -1   9        425.33        454.39         2.74 o                         
  -3  -1   9          8.09          6.17         0.38 o                         
  -2  -1   9         71.38         92.34         0.89 o                         
  -1  -1   9        601.72        586.86         3.25 o                         
   0  -1   9        265.31        257.08         1.59 o                         
   1  -1   9        193.15        220.68         1.62 o                         
   2  -1   9         90.91         80.59         0.91 o                         
   3  -1   9         19.30         24.47         0.62 o                         
   4  -1   9         55.57         52.25         0.90 o                         
   5  -1   9          8.07          6.60         0.59 o                         
   6  -1   9         36.85         40.47         1.06 o                         
   7  -1   9        139.48        141.65         1.95 o                         
   8  -1   9          2.20          3.74         0.85 o                         
   9  -1   9          9.04          9.98         1.18 o                         
 -11   0   9          0.75         -0.50         0.93 o                         
 -10   0   9          0.01         -0.86         0.86 o                         
  -9   0   9         17.73         16.71         0.98 o                         
  -8   0   9          1.41          1.95         0.66 o                         
  -7   0   9         39.99         44.58         1.06 o                         
  -6   0   9          0.56          0.98         0.46 o                         
  -5   0   9         56.02         58.28         0.90 o                         
  -4   0   9        230.15        248.37         1.88 o                         
  -3   0   9        220.88        205.99         1.67 o                         
  -2   0   9         37.73         38.95         0.63 o                         
  -1   0   9        429.06        429.88         2.44 o                         
   0   0   9          8.78         10.98         0.39 o                         
   1   0   9         17.12         21.33         0.53 o                         
   2   0   9        228.57        211.89         1.51 o                         
   3   0   9          9.42          5.37         0.44 o                         
   4   0   9         41.70         34.26         0.78 o                         
   5   0   9          0.32          0.72         0.48 o                         
   6   0   9         78.55         78.56         1.36 o                         
   7   0   9          4.06          2.04         0.70 o                         
   8   0   9         36.15         36.28         1.46 o                         
   9   0   9          1.21          0.61         0.88 o                         
 -11   1   9          8.99          8.72         1.15 o                         
 -10   1   9         13.13         14.49         1.19 o                         
  -9   1   9          0.54         -0.44         0.74 o                         
  -8   1   9          8.09          7.55         0.75 o                         
  -7   1   9        149.85        149.16         1.71 o                         
  -6   1   9          2.45          2.75         0.51 o                         
  -5   1   9         51.46         40.99         0.91 o                         
  -4   1   9         31.30         19.23         0.54 o                         
  -3   1   9         31.68         23.86         0.55 o                         
  -2   1   9         36.43         38.57         0.63 o                         
  -1   1   9        874.20        863.37         4.33 o                         
   0   1   9          4.60         12.41         0.41 o                         
   1   1   9        202.48        229.33         1.59 o                         
   2   1   9        243.35        248.70         1.74 o                         
   3   1   9        145.43        150.63         1.37 o                         
   4   1   9        494.25        487.03         3.26 o                         
   5   1   9          3.38          5.84         0.57 o                         
   6   1   9         11.24         10.07         0.71 o                         
   7   1   9         31.72         32.83         1.16 o                         
   8   1   9         26.48         24.87         1.28 o                         
   9   1   9         21.64         21.05         1.31 o                         
 -10   2   9          0.01         -0.72         0.85 o                         
  -9   2   9         10.73         10.04         0.93 o                         
  -8   2   9         26.73         26.32         0.96 o                         
  -7   2   9          1.84          1.14         0.56 o                         
  -6   2   9          0.09         -0.10         0.48 o                         
  -5   2   9         95.10         82.94         1.23 o                         
  -4   2   9         20.41         16.38         0.56 o                         
  -3   2   9         17.06         20.41         0.52 o                         
  -2   2   9         26.04         30.64         0.59 o                         
  -1   2   9        306.89        324.00         1.90 o                         
   0   2   9        269.47        299.49         1.87 o                         
   1   2   9         38.01         35.82         0.67 o                         
   2   2   9         16.90         16.42         0.53 o                         
   3   2   9         12.51         12.33         0.56 o                         
   4   2   9        102.92         89.23         1.15 o                         
   5   2   9          6.03          7.55         0.58 o                         
   6   2   9          0.96          0.29         0.60 o                         
   7   2   9          1.06          0.94         0.71 o                         
   8   2   9         13.59         14.93         1.05 o                         
   9   2   9          3.18          4.32         1.06 o                         
 -10   3   9          0.10         -0.44         0.81 o                         
  -9   3   9         81.84         85.43         1.69 o                         
  -8   3   9          5.49          6.38         0.75 o                         
  -7   3   9        152.40        156.65         1.81 o                         
  -6   3   9        112.73        104.22         1.27 o                         
  -5   3   9         24.04         19.75         0.66 o                         
  -4   3   9         39.79         22.40         0.60 o                         
  -3   3   9         53.28         46.89         0.82 o                         
  -2   3   9          0.00          0.04         0.32 o                         
  -1   3   9        244.16        238.92         1.77 o                         
   0   3   9        205.79        205.57         1.54 o                         
   1   3   9        133.79        126.72         1.23 o                         
   2   3   9         39.69         29.12         0.69 o                         
   3   3   9          0.15         -0.13         0.42 o                         
   4   3   9          5.67          8.01         0.55 o                         
   5   3   9          8.63          7.35         0.63 o                         
   6   3   9          0.57          0.91         0.58 o                         
   7   3   9          0.10          0.28         0.73 o                         
   8   3   9          9.17          9.25         0.95 o                         
   9   3   9         48.58         50.38         1.67 o                         
 -10   4   9          4.39          5.57         0.95 o                         
  -9   4   9         19.52         22.82         1.15 o                         
  -8   4   9         30.94         29.84         1.11 o                         
  -7   4   9         66.79         70.62         1.27 o                         
  -6   4   9          7.54          8.77         0.63 o                         
  -5   4   9          1.32          1.21         0.45 o                         
  -4   4   9          8.80          4.37         0.45 o                         
  -3   4   9         77.89         73.80         0.91 o                         
  -2   4   9        303.66        320.40         2.02 o                         
  -1   4   9         77.83         81.33         0.89 o                         
   0   4   9         37.07         34.52         0.66 o                         
   1   4   9         77.22         75.03         0.89 o                         
   2   4   9        235.55        205.84         1.70 o                         
   3   4   9        127.50        114.95         1.40 o                         
   4   4   9         15.19         11.89         0.62 o                         
   5   4   9         16.33         15.38         0.72 o                         
   6   4   9         67.27         63.74         1.37 o                         
   7   4   9          6.26          6.96         0.78 o                         
   8   4   9         13.07         15.88         0.97 o                         
   9   4   9        110.46        121.27         2.30 o                         
 -10   5   9          0.80         -0.70         0.93 o                         
  -9   5   9          0.28          1.48         0.84 o                         
  -8   5   9          2.91          3.54         0.81 o                         
  -7   5   9          2.77          3.68         0.75 o                         
  -6   5   9          3.44          4.14         0.60 o                         
  -5   5   9        134.15        126.21         1.36 o                         
  -4   5   9          7.42          5.80         0.47 o                         
  -3   5   9         75.74         69.13         0.89 o                         
  -2   5   9        158.93        158.72         1.35 o                         
  -1   5   9        355.60        325.30         2.11 o                         
   0   5   9         87.91         87.43         1.03 o                         
   1   5   9          4.35          6.17         0.50 o                         
   2   5   9          1.10          1.22         0.43 o                         
   3   5   9        180.60        151.08         1.62 o                         
   4   5   9        170.03        159.60         1.77 o                         
   5   5   9         26.19         21.32         0.82 o                         
   6   5   9          1.52          1.64         0.65 o                         
   7   5   9         24.98         22.17         0.95 o                         
   8   5   9         77.77         81.91         1.88 o                         
 -10   6   9         50.10         53.68         1.78 o                         
  -9   6   9          8.26          8.22         1.01 o                         
  -8   6   9          6.02          6.30         0.89 o                         
  -7   6   9        109.64        110.76         1.82 o                         
  -6   6   9          7.92          7.15         0.67 o                         
  -5   6   9        126.98        120.35         1.43 o                         
  -4   6   9          4.26          3.54         0.50 o                         
  -3   6   9          7.46          6.71         0.52 o                         
  -2   6   9         44.86         44.88         0.84 o                         
  -1   6   9          1.06          2.51         0.43 o                         
   0   6   9        406.76        389.77         2.57 o                         
   1   6   9         22.51         28.24         0.73 o                         
   2   6   9         90.83         80.66         1.26 o                         
   3   6   9         19.38         20.94         0.75 o                         
   4   6   9         59.07         60.24         1.21 o                         
   5   6   9          1.76          0.67         0.67 o                         
   6   6   9         61.79         60.09         1.44 o                         
   7   6   9          5.06          3.69         0.99 o                         
   8   6   9          5.98          5.11         1.10 o                         
  -9   7   9         19.95         23.52         1.33 o                         
  -8   7   9        105.20        109.52         2.15 o                         
  -7   7   9          2.42          2.18         0.77 o                         
  -6   7   9         59.49         62.24         1.46 o                         
  -5   7   9         22.76         17.36         0.83 o                         
  -4   7   9          7.12          8.04         0.69 o                         
  -3   7   9         28.31         22.54         0.81 o                         
  -2   7   9         57.67         49.88         1.06 o                         
  -1   7   9        189.14        185.71         1.97 o                         
   0   7   9         79.67         74.75         1.26 o                         
   1   7   9        182.59        177.89         1.78 o                         
   2   7   9          7.49          8.94         0.75 o                         
   3   7   9          5.37          6.05         0.75 o                         
   4   7   9         10.35          9.73         0.84 o                         
   5   7   9         18.99         19.49         1.05 o                         
   6   7   9          9.21         10.47         1.17 o                         
   7   7   9         35.68         35.08         2.12 o                         
   8   7   9          0.17         -0.30         1.23 o                         
  -9   8   9          9.11          9.68         1.10 o                         
  -8   8   9          0.07         -0.77         0.77 o                         
  -7   8   9          1.44          1.22         0.81 o                         
  -6   8   9          8.35          8.93         0.90 o                         
  -5   8   9          4.18          3.98         0.75 o                         
  -4   8   9         97.34         90.31         1.57 o                         
  -3   8   9          0.81          1.16         0.55 o                         
  -2   8   9          0.00         -0.53         0.53 o                         
  -1   8   9          0.37          0.75         0.55 o                         
   0   8   9          8.16          7.32         0.53 o                         
   1   8   9         25.99         24.27         1.08 o                         
   2   8   9         78.68         76.46         1.99 o                         
   3   8   9          2.24          0.29         0.90 o                         
   4   8   9         83.32         80.47         2.52 o                         
   5   8   9         99.86        105.88         2.37 o                         
   6   8   9          4.14          5.65         1.25 o                         
   7   8   9          9.97         11.70         1.68 o                         
  -8   9   9          7.89          9.65         1.05 o                         
  -7   9   9         53.69         56.89         1.64 o                         
  -6   9   9          0.38          1.00         0.76 o                         
  -5   9   9        157.95        159.41         2.24 o                         
  -4   9   9          8.95          8.92         0.79 o                         
  -3   9   9         14.17         11.65         0.90 o                         
  -2   9   9         45.46         48.93         1.46 o                         
  -1   9   9          8.87          8.66         0.81 o
[truncated: 236,278 more chars]
